# Supplementary material for: Novel computational models offer alternatives to animal testing for assessing eye irritation and corrosion potential of chemicals
Source: Artif Intell Life Sci. Author manuscript; Available in PMC 2022 Aug 5. (PMC9355119; doi:10.1016/j.ailsci.2021.100028)
Supplement: 02 [file NIHMS1767730-supplement-02.csv]

InChIKey	UN GHS	CASRN	Outcome
ALOUNLDAKADEEB-UHFFFAOYSA-N	1	106-79-6	Corrosive
BDERNNFJNOPAEC-UHFFFAOYSA-N	1	71-23-8	Corrosive
CCXFTVHDCYNKJH-UHFFFAOYSA-N	1	857288-56-3	Corrosive
CDUWBJWAFZKYOF-UHFFFAOYSA-N	1	515851-08-8	Corrosive
CJBMLKNLJXFFGD-UHFFFAOYSA-N	1	68391-05-9	Corrosive
CPJRRXSHAYUTGL-UHFFFAOYSA-N	1	763-32-6	Corrosive
CYSGHNMQYZDMIA-UHFFFAOYSA-N	1	80-73-9	Corrosive
DGMOBVGABMBZSB-UHFFFAOYSA-N	1	79-30-1	Corrosive
DJHGAFSJWGLOIV-UHFFFAOYSA-N	1	7778-39-4	Corrosive
DKIDEFUBRARXTE-UHFFFAOYSA-N	1	107-96-0	Corrosive
DMQSHEKGGUOYJS-UHFFFAOYSA-N	1	110-95-2	Corrosive
DNFSNYQTQMVTOK-UHFFFAOYSA-N	1	61358-25-6	Corrosive
DPMZXMBOYHBELT-UHFFFAOYSA-N	1	108-74-7	Corrosive
DVECBJCOGJRVPX-UHFFFAOYSA-N	1	141-75-3	Corrosive
DZIHTWJGPDVSGE-UHFFFAOYSA-N	1	1761-71-3	Corrosive
FAXDZWQIWUSWJH-UHFFFAOYSA-N	1	5332-73-0	Corrosive
FFCUXTGIVGMUKC-UHFFFAOYSA-N	1	63469-23-8	Corrosive
FLVIGYVXZHLUHP-UHFFFAOYSA-N	1	105-55-5	Corrosive
FMGBDYLOANULLW-UHFFFAOYSA-N	1	15396-00-6	Corrosive
FYOWZTWVYZOZSI-UHFFFAOYSA-N	1	1758-73-2	Corrosive
FZQMJOOSLXFQSU-UHFFFAOYSA-N	1	15875-13-5	Corrosive
GIWQSPITLQVMSG-UHFFFAOYSA-N	1	1739-84-0	Corrosive
GUVUOGQBMYCBQP-UHFFFAOYSA-N	1	7226-23-5	Corrosive
GXVUZYLYWKWJIM-UHFFFAOYSA-N	1	2752-17-2	Corrosive
GZMAAYIALGURDQ-UHFFFAOYSA-N	1	112-59-4	Corrosive
HEPPIYNOUFWEPP-UHFFFAOYSA-N	1	94317-64-3	Corrosive
HFCUBKYHMMPGBY-UHFFFAOYSA-N	1	3121-61-7	Corrosive
HHLFWLYXYJOTON-UHFFFAOYSA-N	1	298-12-4	Corrosive
HIDBROSJWZYGSZ-UHFFFAOYSA-N	1	941-69-5	Corrosive
HPNMFZURTQLUMO-UHFFFAOYSA-N	1	109-89-7	Corrosive
HQHCYKULIHKCEB-UHFFFAOYSA-N	1	821-38-5	Corrosive
HTLZVHNRZJPSMI-UHFFFAOYSA-N	1	766-09-6	Corrosive
HXLAEGYMDGUSBD-UHFFFAOYSA-N	1	3179-76-8	Corrosive
HZAXFHJVJLSVMW-UHFFFAOYSA-N	1	141-43-5	Corrosive
IEQAICDLOKRSRL-UHFFFAOYSA-N	1	68439-50-9	Corrosive
IGSBHTZEJMPDSZ-UHFFFAOYSA-N	1	6864-37-5	Corrosive
ILVGAIQLOCKNQA-YFKPBYRVSA-N	1	53651-69-7	Corrosive
IMNIMPAHZVJRPE-UHFFFAOYSA-N	1	280-57-9	Corrosive
IOQPZZOEVPZRBK-UHFFFAOYSA-N	1	111-86-4	Corrosive
ISAVYTVYFVQUDY-UHFFFAOYSA-N	1	140-66-9	Corrosive
JDBGDMZILOWAHV-UHFFFAOYSA-M	1	4156-21-2	Corrosive
JJWLVOIRVHMVIS-UHFFFAOYSA-N	1	75-31-0	Corrosive
JQVDAXLFBXTEQA-UHFFFAOYSA-N	1	111-92-2	Corrosive
JSFITYFUKSFPBZ-UHFFFAOYSA-N	1	84852-15-3	Corrosive
JUJWROOIHBZHMG-UHFFFAOYSA-N	1	110-86-1	Corrosive
JVSFQJZRHXAUGT-UHFFFAOYSA-N	1	3282-30-2	Corrosive
KBAQMIYTOZVRBC-HZHRSRAPSA-N	1	5809-08-05	Corrosive
KDOWHHULNTXTNS-UHFFFAOYSA-N	1	3031-66-1	Corrosive
KDYFGRWQOYBRFD-UHFFFAOYSA-N	1	110-15-6	Corrosive
KFBNTNYCQVDLBK-UHFFFAOYSA-N	1	86089-17-0	Corrosive
KMBPCQSCMCEPMU-UHFFFAOYSA-N	1	105-83-9	Corrosive
KMOUUZVZFBCRAM-UHFFFAOYSA-N	1	85-43-8	Corrosive
KNRCVAANTQNTPT-UHFFFAOYSA-N	1	25134-21-8	Corrosive
KXDHJXZQYSOELW-UHFFFAOYSA-M	1	1111-78-0	Corrosive
LGDSHSYDSCRFAB-UHFFFAOYSA-N	1	556-61-6	Corrosive
LJPCNSSTRWGCMZ-UHFFFAOYSA-N	1	13423-15-9	Corrosive
LOYDTBZMMPQJNI-UHFFFAOYSA-N	1	11070-44-3	Corrosive
LRHPLDYGYMQRHN-UHFFFAOYSA-N	1	71-36-3	Corrosive
LRQFRDLKOBFOSG-UHFFFAOYSA-N	1	3033-77-0	Corrosive
LXBGSDVWAMZHDD-UHFFFAOYSA-N	1	693-98-1	Corrosive
MCTWTZJPVLRJOU-UHFFFAOYSA-N	1	616-47-7	Corrosive
MFUHTALWGBAVOL-UHFFFAOYSA-N	1	75-20-7	Corrosive
MGNCLNQXLYJVJD-UHFFFAOYSA-N	1	108-77-0	Corrosive
MGSRCZKZVOBKFT-UHFFFAOYSA-N	1	89-83-8	Corrosive
MIJDSYMOBYNHOT-UHFFFAOYSA-N	1	110-73-6	Corrosive
MIRQGKQPLPBZQM-UHFFFAOYSA-N	1	2009-05-08	Corrosive
MOTZDAYCYVMXPC-UHFFFAOYSA-M	1	151-21-3	Corrosive
MQWFLKHKWJMCEN-UHFFFAOYSA-N	1	3069-29-2	Corrosive
NBBJYMSMWIIQGU-UHFFFAOYSA-N	1	123-38-6	Corrosive
NCUPDIHWMQEDPR-UHFFFAOYSA-N	1	83016-70-0	Corrosive
NCXUNZWLEYGQAH-UHFFFAOYSA-N	1	108-16-7	Corrosive
NHLUVTZJQOJKCC-UHFFFAOYSA-N	1	112-69-6	Corrosive
NISAHDHKGPWBEM-UHFFFAOYSA-N	1	3115-49-9	Corrosive
NQRYJNQNLNOLGT-UHFFFAOYSA-N	1	110-89-4	Corrosive
NWDRKFORNVPWLY-UHFFFAOYSA-N	1	67151-63-7	Corrosive
OTBHHUPVCYLGQO-UHFFFAOYSA-N	1	56-18-8	Corrosive
OWMLFDGBZCHKOL-UHFFFAOYSA-N	1	23328-71-4	Corrosive
OWTXHZITCDRRTI-UHFFFAOYSA-N	1	10305-41-6	Corrosive
OZJPLYNZGCXSJM-UHFFFAOYSA-N	1	542-28-9	Corrosive
PFPUZMSQZJFLBK-UHFFFAOYSA-N	1	86261-90-7	Corrosive
PHQOGHDTIVQXHL-UHFFFAOYSA-N	1	1760-24-3	Corrosive
PKDCQJMRWCHQOH-UHFFFAOYSA-N	1	998-30-1	Corrosive
PNJSUECMZCQDCC-ONBHPNORSA-N	1	68955-56-6	Corrosive
PXAJQJMDEXJWFB-UHFFFAOYSA-N	1	127-06-0	Corrosive
PYSGFFTXMUWEOT-UHFFFAOYSA-N	1	3179-63-3	Corrosive
PZFYOFFTIYJCEW-UHFFFAOYSA-N	1	101012-97-9	Corrosive
QEJPOEGPNIVDMK-UHFFFAOYSA-N	1	36483-57-5	Corrosive
QIPOUSKNIMYTRA-UHFFFAOYSA-N	1	52408-42-1	Corrosive
QQOMQLYQAXGHSU-UHFFFAOYSA-N	1	2416-94-6	Corrosive
QZQNMMLYACBCMJ-UHFFFAOYSA-N	1	71786-60-2	Corrosive
RAXXELZNTBOGNW-UHFFFAOYSA-N	1	288-32-4	Corrosive
REYJJPSVUYRZGE-UHFFFAOYSA-N	1	124-30-1	Corrosive
RHQDFWAXVIIEBN-UHFFFAOYSA-N	1	75-89-8	Corrosive
RHSRDJUNWGTRNQ-UHFFFAOYSA-O	1	58798-47-3	Corrosive
RNJVAUBBYGWVBF-UHFFFAOYSA-N	1	57472-68-1	Corrosive
RNVCVTLRINQCPJ-UHFFFAOYSA-N	1	95-53-4	Corrosive
RTTZISZSHSCFRH-UHFFFAOYSA-N	1	3634-83-1	Corrosive
RUFMFWSJTRYOPL-UHFFFAOYSA-M	1		Corrosive
RWOLDZZTBNYTMS-SSDOTTSWSA-N	1	52950-18-2	Corrosive
RXFCIXRFAJRBSG-UHFFFAOYSA-N	1	10563-26-5	Corrosive
RXYPXQSKLGGKOL-UHFFFAOYSA-N	1	106-58-1	Corrosive
RZWZRACFZGVKFM-UHFFFAOYSA-N	1	79-03-8	Corrosive
SBKPSHZVULRXED-ZXVYDBTHSA-N	1	25134-21-8	Corrosive
SFBHPFQSSDCYSL-UHFFFAOYSA-N	1	112-75-4	Corrosive
SHKUUQIDMUMQQK-UHFFFAOYSA-N	1	2425-79-8	Corrosive
SKCNNQDRNPQEFU-UHFFFAOYSA-N	1	3855-32-1	Corrosive
SLINHMUFWFWBMU-UHFFFAOYSA-N	1	122-20-3	Corrosive
SXRSQZLOMIGNAQ-UHFFFAOYSA-N	1	111-30-8	Corrosive
SZCWBURCISJFEZ-UHFFFAOYSA-N	1	1115-20-4	Corrosive
TVACALAUIQMRDF-UHFFFAOYSA-L	1	39322-78-6	Corrosive
TVDSBUOJIPERQY-UHFFFAOYSA-N	1	107-19-7	Corrosive
TZZGHGKTHXIOMN-UHFFFAOYSA-N	1	82985-35-1	Corrosive
UAOMVDZJSHZZME-UHFFFAOYSA-N	1	108-18-9	Corrosive
UEEJHVSXFDXPFK-UHFFFAOYSA-N	1	108-01-0	Corrosive
UJUZVVSRNMBGRO-RIPLDZIISA-N	1	751-83-7	Corrosive
UKJARPDLRWBRAX-UHFFFAOYSA-N	1	61260-55-7	Corrosive
UKODFQOELJFMII-UHFFFAOYSA-N	1	3030-47-5	Corrosive
ULKLGIFJWFIQFF-UHFFFAOYSA-N	1	931-36-2	Corrosive
UZFMOKQJFYMBGY-UHFFFAOYSA-N	1	2226-96-2	Corrosive
VFGRALUHHHDIQI-UHFFFAOYSA-N	1	7397-62-8	Corrosive
VMOWKUTXPNPTEN-UHFFFAOYSA-N	1	996-35-0	Corrosive
VVJKKWFAADXIJK-UHFFFAOYSA-N	1	107-11-9	Corrosive
WGTDLPBPQKAPMN-KTKRTIGZSA-N	1	95-38-5	Corrosive
WHIVNJATOVLWBW-SNAWJCMRSA-N	1	96-29-7	Corrosive
WRQNANDWMGAFTP-UHFFFAOYSA-N	1	105-45-3	Corrosive
WYTZZXDRDKSJID-UHFFFAOYSA-N	1	919-30-2	Corrosive
XDTMQSROBMDMFD-UHFFFAOYSA-N	1	68411-76-7	Corrosive
XESZUVZBAMCAEJ-UHFFFAOYSA-N	1	98-29-3	Corrosive
XFNJVJPLKCPIBV-UHFFFAOYSA-N	1	109-76-2	Corrosive
XHXFXVLFKHQFAL-UHFFFAOYSA-N	1	10025-87-3	Corrosive
XRIBIDPMFSLGFS-UHFFFAOYSA-N	1	7005-47-2	Corrosive
XZMCDFZZKTWFGF-UHFFFAOYSA-N	1	156-62-7	Corrosive
YDEDDFNFQOPRQJ-UHFFFAOYSA-N	1	87787-67-5	Corrosive
YEJRWHAVMIAJKC-UHFFFAOYSA-N	1	96-48-0	Corrosive
YOOSAIJKYCBPFW-UHFFFAOYSA-N	1	7300-34-7	Corrosive
YSAANLSYLSUVHB-UHFFFAOYSA-N	1	1704-62-7	Corrosive
YYROPELSRYBVMQ-UHFFFAOYSA-N	1	98-59-9	Corrosive
ZMANZCXQSJIPKH-UHFFFAOYSA-N	1	121-44-8	Corrosive
ZOOODBUHSVUZEM-UHFFFAOYSA-M	1	140-90-9	Corrosive
ZQXSMRAEXCEDJD-UHFFFAOYSA-N	1	13162-05-5	Corrosive
ZRALSGWEFCBTJO-UHFFFAOYSA-N	1	593-85-1	Corrosive
ZTMADXFOCUXMJE-UHFFFAOYSA-N	1	608-25-3	Corrosive
ZUAURMBNZUCEAF-UHFFFAOYSA-N	1	104-68-7	Corrosive
ZUHZZVMEUAUWHY-UHFFFAOYSA-N	1	926-63-6	Corrosive
ZUVCYFMOHFTGDM-UHFFFAOYSA-M	1	19035-79-1	Corrosive
ZXEKIIBDNHEJCQ-UHFFFAOYSA-N	1	78-83-1	Corrosive
ZYHMJXZULPZUED-UHFFFAOYSA-N	1	2312-35-8	Corrosive
InChI=1S/C6H12Cl2O2/c7-1-3-9-5-6-10-4-2-8/h1-6H2	1	27252-69-3	Corrosive
InChI=1S/C6H15NO/c1-3-7(4-2)5-6-8/h8H,3-6H2,1-2H3	1	100-37-8	Corrosive
InChI=1S/C4H8O3/c1-4(2,7)3(5)6/h7H,1-2H3,(H,5,6)	1	594-61-6	Corrosive
InChI=1S/C12H8Cl2O2/c13-8-1-4-10(5-2-8)16-12-6-3-9(14)7-11(12)15/h1-7,15H	1	3380-30-1	Corrosive
InChI=1S/C32H68N/c1-5-9-13-17-21-25-29-33(30-26-22-18-14-10-6-2,31-27-23-19-15-11-7-3)32-28-24-20-16-12-8-4/h5-32H2,1-4H3/q+1	1	14866-33-2	Corrosive
InChI=1S/C4H10O2/c1-4(2,3)6-5/h5H,1-3H3	1	75-91-2	Corrosive
InChI=1S/C22H17N3O6S/c1-11(26)24-12-6-8-13(9-7-12)25-16-10-17(32(29,30)31)20(23)19-18(16)21(27)14-4-2-3-5-15(14)22(19)28/h2-10,25H,23H2,1H3,(H,24,26)(H,29,30,31)	1	6424-85-7	Corrosive
InChI=1S/C6H5ClO2S/c7-10(8,9)6-4-2-1-3-5-6/h1-5H	1	98-09-9	Corrosive
InChI=1S/C13H18FNO/c1-15-7-6-13(11(8-15)9-16)10-2-4-12(14)5-3-10/h2-5,11,13,16H,6-9H2,1H3	1	105812-81-5	Corrosive
InChI=1S/C10H8O2/c11-9-3-1-7-2-4-10(12)6-8(7)5-9/h1-6,11-12H	1	582-17-2	Corrosive
InChI=1S/C7H5NOS/c9-7-5-3-1-2-4-6(5)10-8-7/h1-4H,(H,8,9)	1	2634-33-5	Corrosive
InChI=1S/C25H30N2O4/c1-5-20(26(10-22-14-28-22)11-23-15-29-23)6-2-18(1)9-19-3-7-21(8-4-19)27(12-24-16-30-24)13-25-17-31-25/h1-8,22-25H,9-17H2	1	28768-32-3	Corrosive
InChI=1S/C6H12O3/c1-4-9-5(7)6(2,3)8/h8H,4H2,1-3H3	1	80-55-7	Corrosive
InChI=1S/C10H28N2OSi2/c1-14(2,9-5-7-11)13-15(3,4)10-6-8-12/h5-12H2,1-4H3	1	2469-55-8	Corrosive
InChI=1S/C14H22O7/c1-3-13(15)20-11-9-18-7-5-17-6-8-19-10-12-21-14(16)4-2/h3-4H,1-2,5-12H2	1	17831-71-9	Corrosive
InChI=1S/C8H11NO6S2/c9-7-1-3-8(4-2-7)16(10,11)6-5-15-17(12,13)14/h1-4H,5-6,9H2,(H,12,13,14)	1	2494-89-5	Corrosive
InChI=1S/C11H15Cl2N5/c1-6(2)16-10(14)18-11(15)17-7-3-4-8(12)9(13)5-7/h3-6H,1-2H3,(H5,14,15,16,17,18)	1	537-21-3	Corrosive
InChI=1S/C12H9N3/c13-11-9-5-7-3-1-2-4-8(7)6-10(9)12(14)15-11/h1-6H,(H3,13,14,15)	1	65558-69-2	Corrosive
InChI=1S/C8H11NO4S/c1-5-3-6(9)7(13-2)4-8(5)14(10,11)12/h3-4H,9H2,1-2H3,(H,10,11,12)	1	6471-78-9	Corrosive
InChI=1S/C3H6O3/c1-2(4)3(5)6/h2,4H,1H3,(H,5,6)	1	50-21-5	Corrosive
InChI=1S/C16H26O2/c1-15(2,3)12-16(4,5)13-6-8-14(9-7-13)18-11-10-17/h6-9,17H,10-12H2,1-5H3	1	9002-93-1	Corrosive
InChI=1S/C11H13N5/c1-15-7-8-16(2)11(15)14-13-10-5-3-9(12)4-6-10/h3-8,12H,1-2H3/p+1	1	97404-02-9	Corrosive
InChI=1S/C5H6O5/c6-3(5(9)10)1-2-4(7)8/h1-2H2,(H,7,8)(H,9,10)	1	328-50-7	Corrosive
InChI=1S/C7H11NO/c9-6-8-7-4-2-1-3-5-7/h7H,1-5H2	1	3173-53-3	Corrosive
InChI=1S/C9H8Cl3NO2S/c10-9(11,12)16-13-7(14)5-3-1-2-4-6(5)8(13)15/h1-2,5-6H,3-4H2	1	133-06-2 133-06-2	Corrosive
InChI=1S/C7H3Cl2NO/c8-6-2-1-5(10-4-11)3-7(6)9/h1-3H	1	102-36-3	Corrosive
InChI=1S/C23H32N2O4/c1-7-16-13-15(3)14-17(8-2)18(16)19-20(26)24-9-11-28-12-10-25(24)21(19)29-22(27)23(4,5)6/h13-14H,7-12H2,1-6H3	1	243973-20-8	Corrosive
InChI=1S/C3H6O2S/c1-5-3(4)2-6/h6H,2H2,1H3	1	2365-48-2	Corrosive
InChI=1S/C8H12N2O/c1-10(6-7-11)8-4-2-3-5-9-8/h2-5,11H,6-7H2,1H3	1	122321-04-4	Corrosive
InChI=1S/C13H11ClO/c14-12-6-7-13(15)11(9-12)8-10-4-2-1-3-5-10/h1-7,9,15H,8H2	1	120-32-1	Corrosive
InChI=1S/C6H4Cl2N2O2/c7-3-1-2(9)4(8)5(10-3)6(11)12/h1H,(H2,9,10)(H,11,12)	1	150114-71-9	Corrosive
InChI=1S/C10H22O/c1-5-9(3)7-8-10(4,11)6-2/h9,11H,5-8H2,1-4H3	1	151-19-9	Corrosive
InChI=1S/C38H80N/c1-5-7-9-11-13-15-17-19-21-23-25-27-29-31-33-35-37-39(3,4)38-36-34-32-30-28-26-24-22-20-18-16-14-12-10-8-6-2/h5-38H2,1-4H3/q+1	1	107-64-2	Corrosive
InChI=1S/C5H8O3/c1-2-5(7)8-4-3-6/h2,6H,1,3-4H2	1	818-61-1	Corrosive
InChI=1S/C21H46N/c1-5-6-7-8-9-10-11-12-13-14-15-16-17-18-19-20-21-22(2,3)4/h5-21H2,1-4H3/q+1	1	112-03-8	Corrosive
InChI=1S/C8H7ClO2/c9-5-8(11)6-1-3-7(10)4-2-6/h1-4,10H,5H2	1	6305-04-0	Corrosive
InChI=1S/C12H10O2/c13-12(14)8-10-6-3-5-9-4-1-2-7-11(9)10/h1-7H,8H2,(H,13,14)	1	61-31-4	Corrosive
InChI=1S/C17H20N2S/c1-13(18(2)3)12-19-14-8-4-6-10-16(14)20-17-11-7-5-9-15(17)19/h4-11,13H,12H2,1-3H3	1	60-87-7 58-33-3	Corrosive
InChI=1S/C10H14O/c1-10(2,3)8-4-6-9(11)7-5-8/h4-7,11H,1-3H3	1	98-54-4	Corrosive
InChI=1S/C19H6Br8O5S/c20-7-1-5(2-8(21)16(7)28)19(6-3-9(22)17(29)10(23)4-6)11-12(24)13(25)14(26)15(27)18(11)33(30,31)32-19/h1-4,28-29H	1	4430-25-5	Corrosive
InChI=1S/C7H5N3O2S/c8-4-13-5-1-2-6(9)7(3-5)10(11)12/h1-3H,9H2	1	54029-45-7	Corrosive
InChI=1S/C19H42N/c1-5-6-7-8-9-10-11-12-13-14-15-16-17-18-19-20(2,3)4/h5-19H2,1-4H3/q+1	1	112-02-7 57-09-0	Corrosive
InChI=1S/C14H20O/c1-11(10-15)9-12-5-7-13(8-6-12)14(2,3)4/h5-8,10-11H,9H2,1-4H3	1	80-54-6	Corrosive
InChI=1S/C27H42NO2/c1-26(2,3)22-27(4,5)24-13-15-25(16-14-24)30-20-19-29-18-17-28(6,7)21-23-11-9-8-10-12-23/h8-16H,17-22H2,1-7H3/q+1	1	121-54-0	Corrosive
InChI=1S/C18H36O7S/c1-2-3-4-5-6-7-8-9-10-11-12-24-13-14-25-16-17(15-18(19)20)26(21,22)23/h17H,2-16H2,1H3,(H,19,20)(H,21,22,23)	1	68815-56-5	Corrosive
InChI=1S/C9H13N5/c1-6-4-2-3-5-7(6)13-9(12)14-8(10)11/h2-5H,1H3,(H6,10,11,12,13,14)	1	93-69-6	Corrosive
InChI=1S/C19H34N/c1-4-5-6-7-8-9-10-14-17-20(2,3)18-19-15-12-11-13-16-19/h11-13,15-16H,4-10,14,17-18H2,1-3H3/q+1	1	63449-41-2	Corrosive
InChI=1S/C7H6O4/c8-4-1-2-5(7(10)11)6(9)3-4/h1-3,8-9H,(H,10,11)	1	89-86-1	Corrosive
InChI=1S/C8H10/c1-7-3-5-8(2)6-4-7/h3-6H,1-2H3	1	106-42-3	Corrosive
InChI=1S/C18H22BrNO/c1-18(21-14-13-20(2)3,15-7-5-4-6-8-15)16-9-11-17(19)12-10-16/h4-12H,13-14H2,1-3H3	1	13977-28-1	Corrosive
InChI=1S/CH2O/c1-2/h1H2	1	50-00-0	Corrosive
InChI=1S/C4H8O/c1-2-4-5-3-1/h1-4H2	1	109-99-9	Corrosive
InChI=1S/C6H6ClNO3S/c7-5-2-1-4(3-6(5)8)12(9,10)11/h1-3H,8H2,(H,9,10,11)	1	98-36-2	Corrosive
InChI=1S/C5H10O3/c1-5(6)8-4-3-7-2/h3-4H2,1-2H3	1	110-49-6	Corrosive
InChI=1S/C7H13NO3S/c1-5(9)8-6(7(10)11)3-4-12-2/h6H,3-4H2,1-2H3,(H,8,9)(H,10,11)	1	1115-47-5	Corrosive
InChI=1S/C8H17ClO/c9-7-5-3-1-2-4-6-8-10/h10H,1-8H2	1	23144-52-7	Corrosive
InChI=1S/C8H18O/c1-3-5-6-8(4-2)7-9/h8-9H,3-7H2,1-2H3	1	12645-31-7	Corrosive
InChI=1S/C18H14O8/c19-15(20)13(25-17(23)11-7-3-1-4-8-11)14(16(21)22)26-18(24)12-9-5-2-6-10-12/h1-10,13-14H,(H,19,20)(H,21,22)	1	2743-38-6	Corrosive
InChI=1S/C22H40NO/c1-4-5-6-7-8-9-10-11-12-16-19-23(2,3)20-21-24-22-17-14-13-15-18-22/h13-15,17-18H,4-12,16,19-21H2,1-3H3/q+1	1	538-71-6	Corrosive
InChI=1S/C2H5Cl2O2P/c1-2-6-7(3,4)5/h2H2,1H3	1	1498-51-7	Corrosive
InChI=1S/C8H18O2/c1-7(2,9)5-6-8(3,4)10/h9-10H,5-6H2,1-4H3	1	110-03-2	Corrosive
InChI=1S/C20H4Br4Cl4O5/c21-5-1-3-17(9(23)15(5)29)32-18-4(2-6(22)16(30)10(18)24)20(3)8-7(19(31)33-20)11(25)13(27)14(28)12(8)26/h1-2,29-30H	1	2134-15-8 18472-87-2	Corrosive
BNYZFCXUCLRASW-UHFFFAOYSA-N	Non-irritant	9032-08-0	Non-corrosive
BSFARPZVGXSFEA-UHFFFAOYSA-N	Non-irritant	444065-11-6	Non-corrosive
PSIFNNKUMBGKDQ-UHFFFAOYSA-N	Non-irritant	114798-26-4	Non-corrosive
CTCGHGAGCLXAHB-NIOMPGPNSA-N	Non-irritant	90268-24-9	Non-corrosive
AYOFXUHULUCJBF-UHFFFAOYSA-N	Non-irritant	15993-42-7	Non-corrosive
HKBCNTJSSROSSO-IZRQRQPJSA-N	Non-irritant	68610-86-6	Non-corrosive
BWCSCOGVOJAQRL-UHFFFAOYSA-N	Non-irritant	82199-12-0	Non-corrosive
WYLMGXULBMHUDT-UHFFFAOYSA-N	Non-irritant	137658-79-8	Non-corrosive
QMTATPHFLAXQKR-NNGRHKRUSA-N	Non-irritant	79665-24-0	Non-corrosive
LNBRYDZEIVHGHO-UHFFFAOYSA-N	Non-irritant	31775-20-9	Non-corrosive
FYHAKIYWVTVEOS-UHFFFAOYSA-L	Non-irritant	27344-06-5	Non-corrosive
WJJZURXPOSMHKT-MNDPQUGUSA-N	Non-irritant	2814-77-9	Non-corrosive
HKYYDLYCGBDWSB-UHFFFAOYSA-N	Non-irritant	3520-72-7	Non-corrosive
BNBSEAFANQAPGO-UHFFFAOYSA-M	Non-irritant	2052-25-7	Non-corrosive
FLPKSBDJMLUTEX-UHFFFAOYSA-N	Non-irritant	63843-89-0	Non-corrosive
UCUHCYVCVYRSER-UHFFFAOYSA-N	Non-irritant	6358-37-8	Non-corrosive
LOIBKNKBFZKAQY-AMLXCYGQSA-N	Non-irritant	78181-99-4	Non-corrosive
InChI=1S/C20H23N3O2/c1-20(2,3)18(24)19(23-14-21-13-22-23)25-17-11-9-16(10-12-17)15-7-5-4-6-8-15/h4-14,18-19,24H,1-3H3	Non-irritant	55179-31-2	Non-corrosive
CNGYZEMWVAWWOB-UHFFFAOYSA-L	Non-irritant	4193-55-9	Non-corrosive
WIIZWVCIJKGZOK-UHFFFAOYSA-N	Non-irritant		Non-corrosive
WCHNJMNABRPWNP-UHFFFAOYSA-J	Non-irritant	67786-25-8	Non-corrosive
InChI=1S/C22H18N2O4/c1-22(16-12-14-19(15-13-16)27-18-10-6-3-7-11-18)20(25)24(21(26)28-22)23-17-8-4-2-5-9-17/h2-15,23H,1H3	Non-irritant	131807-57-3	Non-corrosive
DFMGMJBWBQNZNK-UHFFFAOYSA-N	Non-irritant	115895-09-5	Non-corrosive
VBZVYRJXFGQJTI-UHFFFAOYSA-N	Non-irritant	1079221-49-0	Non-corrosive
InChI=1S/C9H6F3N3O/c10-9(11,12)7-1-3-14-5-6(7)8(16)15-4-2-13/h1,3,5H,4H2,(H,15,16)	Non-irritant	158062-67-0	Non-corrosive
PJZFNEYJOZUEGS-UHFFFAOYSA-N	Non-irritant	125643-61-0	Non-corrosive
InChI=1S/C15H22ClNO2/c1-5-13-8-6-7-11(2)15(13)17(14(18)9-16)12(3)10-19-4/h6-8,12H,5,9-10H2,1-4H3	Non-irritant	51218-45-2	Non-corrosive
IZBALBWMCYVJSI-UHFFFAOYSA-N	Non-irritant		Non-corrosive
OLFNXLXEGXRUOI-UHFFFAOYSA-N	Non-irritant	70321-86-7	Non-corrosive
NLGINBDFXRCWQW-UHFFFAOYSA-N	Non-irritant	132900-75-5	Non-corrosive
InChI=1S/C17H27NO2/c1-5-7-8-14(6-2)13-20-17(19)15-9-11-16(12-10-15)18(3)4/h9-12,14H,5-8,13H2,1-4H3	Non-irritant	21245-02-3	Non-corrosive
ZFXYFBGIUFBOJW-UHFFFAOYSA-N	Non-irritant	58-55-9	Non-corrosive
SVNCDHBIQPXHHA-UHFFFAOYSA-N	Non-irritant	145650-60-8	Non-corrosive
ONKNPOPIGWHAQC-UHFFFAOYSA-N	Non-irritant	1222-05-5	Non-corrosive
InChI=1S/C7H8N4O2/c1-10-3-8-5-4(10)6(12)9-7(13)11(5)2/h3H,1-2H3,(H,9,12,13)	Non-irritant	83-67-0	Non-corrosive
BZLYOWSSNHNYKW-UHFFFAOYSA-N	Non-irritant	477218-42-1	Non-corrosive
UUEDINPOVKWVAZ-UHFFFAOYSA-N	Non-irritant	26040-51-7	Non-corrosive
RQVYBGPQFYCBGX-UHFFFAOYSA-N	Non-irritant	834-12-8	Non-corrosive
XMTQQYYKAHVGBJ-UHFFFAOYSA-N	Non-irritant	330-54-1	Non-corrosive
PFJJMJDEVDLPNE-UHFFFAOYSA-N	Non-irritant	98730-04-2	Non-corrosive
UADWUILHKRXHMM-UHFFFAOYSA-N	Non-irritant	5444-75-7	Non-corrosive
SSDSCDGVMJFTEQ-UHFFFAOYSA-N	Non-irritant	2082-79-3	Non-corrosive
JOWXNCPELQZFHF-UHFFFAOYSA-N	Non-irritant	32509-66-3	Non-corrosive
VIYWVRIBDZTTMH-UHFFFAOYSA-N	Non-irritant	41637-38-1	Non-corrosive
ZSZRUEAFVQITHH-UHFFFAOYSA-N	Non-irritant	67881-98-5	Non-corrosive
IXHMHWIBCIYOAZ-UHFFFAOYSA-L	Non-irritant	15245-44-0	Non-corrosive
DWSWCPPGLRSPIT-UHFFFAOYSA-N	Non-irritant	35948-25-5	Non-corrosive
UHPDROGOQWZCNC-UHFFFAOYSA-N	Non-irritant	216698-07-6	Non-corrosive
VNQNXQYZMPJLQX-UHFFFAOYSA-N	Non-irritant	27676-62-6	Non-corrosive
HCUWXYBKPSKTAB-UHFFFAOYSA-N	Non-irritant	7078-98-0	Non-corrosive
ZMDDERVSCYEKPQ-UHFFFAOYSA-N	Non-irritant	84434-11-7	Non-corrosive
VZTGWJFIMGVKSN-UHFFFAOYSA-O	Non-irritant	51410-72-1	Non-corrosive
InChI=1S/C8H5NO2/c10-7-5-3-1-2-4-6(5)9-8(7)11/h1-4H,(H,9,10,11)	Non-irritant	91-56-5	Non-corrosive
UEKHZPDUBLCUHN-UHFFFAOYSA-N	Non-irritant	72869-86-4	Non-corrosive
VSJBBIJIXZVVLQ-UHFFFAOYSA-N	Non-irritant	13122-18-4	Non-corrosive
OTERUZJEJFMEEB-UHFFFAOYSA-N	Non-irritant	3508-98-3	Non-corrosive
CYJLFSMDQYFKRD-UHFFFAOYSA-N	Non-irritant	93820-33-8	Non-corrosive
CLYVDMAATCIVBF-UHFFFAOYSA-N	Non-irritant	128-69-8	Non-corrosive
BALAUIYKESNHDW-UHFFFAOYSA-N	Non-irritant	68912-13-0	Non-corrosive
KWGRBVOPPLSCSI-UHFFFAOYSA-N	Non-irritant	90-82-4	Non-corrosive
GDSRMADSINPKSL-UHFFFAOYSA-N	Non-irritant	17465-86-0	Non-corrosive
HXZRLUTUNSQNCG-UHFFFAOYSA-N	Non-irritant	7381-13-7	Non-corrosive
YOYAIZYFCNQIRF-UHFFFAOYSA-N	Non-irritant	1194-65-6	Non-corrosive
ROPXFXOUUANXRR-UHFFFAOYSA-N	Non-irritant	142-16-5	Non-corrosive
TZFKKLGCVKORLS-UHFFFAOYSA-N	Non-irritant	64742-95-6	Non-corrosive
OMVSWZDEEGIJJI-UHFFFAOYSA-N	Non-irritant	6846-50-0	Non-corrosive
BDKDHWOPFRTWPP-UHFFFAOYSA-N	Non-irritant	682-09-7	Non-corrosive
KNNOZYMZRGTZQM-UHFFFAOYSA-N	Non-irritant	134652-60-1	Non-corrosive
InChI=1S/C19H20O4/c1-19(2,13-22-17(20)15-9-5-3-6-10-15)14-23-18(21)16-11-7-4-8-12-16/h3-12H,13-14H2,1-2H3	Non-irritant	4196-89-8	Non-corrosive
InChI=1S/C19H23N3/c1-14-6-8-18(16(3)10-14)20-12-22(5)13-21-19-9-7-15(2)11-17(19)4/h6-13H,1-5H3	Non-irritant	33089-61-1	Non-corrosive
JFMGYULNQJPJCY-UHFFFAOYSA-N	Non-irritant	931-40-8	Non-corrosive
InChI=1S/C12H11N3O3S/c13-9-1-3-10(4-2-9)14-15-11-5-7-12(8-6-11)19(16,17)18/h1-8H,13H2,(H,16,17,18)	Non-irritant	104-23-4	Non-corrosive
YOVRNJUIHVNXCB-UHFFFAOYSA-N	Non-irritant	5888-87-9	Non-corrosive
PKJBWOWQJHHAHG-UHFFFAOYSA-N	Non-irritant	9001-62-1	Non-corrosive
KYWZILPIDASSGE-UHFFFAOYSA-N	Non-irritant	24293-43-4	Non-corrosive
AKGGYBADQZYZPD-UHFFFAOYSA-N	Non-irritant	2550-26-7	Non-corrosive
QVIFIIFBFORLSL-UHFFFAOYSA-N	Non-irritant	55934-93-5	Non-corrosive
MBZRJSQZCBXRGK-UHFFFAOYSA-N	Non-irritant	32210-23-4	Non-corrosive
JKIJEFPNVSHHEI-UHFFFAOYSA-N	Non-irritant	31570-04-4	Non-corrosive
CVLHGLWXLDOELD-UHFFFAOYSA-M	Non-irritant	15763-76-5	Non-corrosive
KWAKSEGGFHCMJS-UHFFFAOYSA-N	Non-irritant	85702-79-0	Non-corrosive
NYUTUWAFOUJLKI-UHFFFAOYSA-M	Non-irritant	31098-20-1	Non-corrosive
InChI=1S/C13H24O2/c1-10(2)12(14)15-8-7-11(3)9-13(4,5)6/h11H,1,7-9H2,2-6H3	Non-irritant	13453-03-7	Non-corrosive
LSQARZALBDFYQZ-UHFFFAOYSA-N	Non-irritant	345-92-6	Non-corrosive
QPIWJVQXEMCELO-UHFFFAOYSA-N	Non-irritant	22174-70-5	Non-corrosive
SJMYWORNLPSJQO-UHFFFAOYSA-N	Non-irritant	585-07-9	Non-corrosive
DAFHKNAQFPVRKR-UHFFFAOYSA-N	Non-irritant	25265-77-4	Non-corrosive
InChI=1S/C8H8OS/c1-10-8-4-2-7(6-9)3-5-8/h2-6H,1H3	Non-irritant	3446-89-7	Non-corrosive
VMRGZRVLZQSNHC-UHFFFAOYSA-N	Non-irritant	16260-09-6	Non-corrosive
NXQMCAOPTPLPRL-UHFFFAOYSA-N	Non-irritant	120-55-8	Non-corrosive
MODAACUAXYPNJH-UHFFFAOYSA-N	Non-irritant	3753-18-2	Non-corrosive
KNTKCYKJRSMRMZ-UHFFFAOYSA-N	Non-irritant	18171-19-2	Non-corrosive
GAUFKBQSTGCCOC-UHFFFAOYSA-N	Non-irritant	4090-51-1	Non-corrosive
WOYWLLHHWAMFCB-UHFFFAOYSA-N	Non-irritant	103-09-3	Non-corrosive
OBETXYAYXDNJHR-UHFFFAOYSA-N	Non-irritant	149-57-5	Non-corrosive
OKKRPWIIYQTPQF-UHFFFAOYSA-N	Non-irritant	3290-92-4	Non-corrosive
ZFGBKXBPHOUSJX-UHFFFAOYSA-N	Non-irritant	259854-70-1	Non-corrosive
KFUSXMDYOPXKKT-UHFFFAOYSA-N	Non-irritant	2210-79-9	Non-corrosive
CENPSTJGQOQKKW-UHFFFAOYSA-N	Non-irritant	31274-51-8	Non-corrosive
InChI=1S/C6H11NO5/c8-2-1-7(3-5(9)10)4-6(11)12/h8H,1-4H2,(H,9,10)(H,11,12)	Non-irritant	135-37-5	Non-corrosive
InChI=1S/C3H7NO2/c1-2-3-4(5)6/h2-3H2,1H3	Non-irritant	108-03-2	Non-corrosive
IKXFIBBKEARMLL-UHFFFAOYSA-N	Non-irritant	597-82-0	Non-corrosive
KGLSETWPYVUTQX-UHFFFAOYSA-N	Non-irritant	4151-51-3	Non-corrosive
MDWVSAYEQPLWMX-UHFFFAOYSA-N	Non-irritant	118-82-1	Non-corrosive
RXBOCDZLKBPILN-UHFFFAOYSA-N	Non-irritant	149021-58-9	Non-corrosive
RMLFHPWPTXWZNJ-UHFFFAOYSA-N	Non-irritant	756-13-8	Non-corrosive
JNFDQAYPZCYWLD-UHFFFAOYSA-N	Non-irritant	922165-31-9	Non-corrosive
GFZWCYSEPXDDRI-UHFFFAOYSA-N	Non-irritant	38640-62-9	Non-corrosive
XMNIXWIUMCBBBL-UHFFFAOYSA-N	Non-irritant	80-43-3	Non-corrosive
CDBAMNGURPMUTG-UHFFFAOYSA-N	Non-irritant	80-04-6	Non-corrosive
OZCMOJQQLBXBKI-UHFFFAOYSA-N	Non-irritant	109-53-5	Non-corrosive
XREKLQOUFWBSFH-UHFFFAOYSA-N	Non-irritant	10420-33-4	Non-corrosive
ZNOCGWVLWPVKAO-UHFFFAOYSA-N	Non-irritant	2996-92-1	Non-corrosive
UUAGPGQUHZVJBQ-UHFFFAOYSA-N	Non-irritant	32492-61-8	Non-corrosive
KVUMYOWDFZAGPN-UHFFFAOYSA-N	Non-irritant	2526-62-7	Non-corrosive
JMNCUXPHXKHBPY-UHFFFAOYSA-N	Non-irritant	61791-12-6	Non-corrosive
InChI=1S/C14H13N/c1-3-7-13-11(5-1)9-10-12-6-2-4-8-14(12)15-13/h1-8,15H,9-10H2	Non-irritant	494-19-9	Non-corrosive
InChI=1S/C9H12N2O3/c1-2-5-14-7-3-4-8(10)9(6-7)11(12)13/h3-4,6H,2,5,10H2,1H3	Non-irritant	20367-34-4	Non-corrosive
InChI=1S/C5H8O2/c1-4(6)3-5(2)7/h3,6H,1-2H3	Non-irritant	123-54-6	Non-corrosive
SFAAOBGYWOUHLU-UHFFFAOYSA-N	Non-irritant	29806-73-3	Non-corrosive
QNJOVLAFLJQFBF-UHFFFAOYSA-N	Non-irritant	93803-87-3	Non-corrosive
KWOLFJPFCHCOCG-UHFFFAOYSA-N	Non-irritant	98-86-2	Non-corrosive
InChI=1S/C14H28O3/c1-2-3-4-5-6-7-8-9-10-11-14(16)17-13-12-15/h15H,2-13H2,1H3	Non-irritant	9004-81-3	Non-corrosive
INYHZQLKOKTDAI-UHFFFAOYSA-N	Non-irritant	3048-64-4	Non-corrosive
DJWFNQUDPJTSAD-UHFFFAOYSA-N	Non-irritant	13276-08-9	Non-corrosive
JHQVCQDWGSXTFE-UHFFFAOYSA-N	Non-irritant	142-22-3	Non-corrosive
CBIFNLUPCWCNQT-UHFFFAOYSA-N	Non-irritant	18516-18-2	Non-corrosive
DSSYKIVIOFKYAU-UHFFFAOYSA-N	Non-irritant	76-22-2	Non-corrosive
RSKGMYDENCAJEN-UHFFFAOYSA-N	Non-irritant	16415-12-6	Non-corrosive
ZAJAQTYSTDTMCU-UHFFFAOYSA-N	Non-irritant	121-47-1	Non-corrosive
JWCYDYZLEAQGJJ-UHFFFAOYSA-N	Non-irritant	126990-35-0	Non-corrosive
WOXXJEVNDJOOLV-UHFFFAOYSA-N	Non-irritant	1067-53-4	Non-corrosive
UIIIBRHUICCMAI-UHFFFAOYSA-M	Non-irritant	2495-39-8	Non-corrosive
RCSBILYQLVXLJG-UHFFFAOYSA-N	Non-irritant	123-68-2	Non-corrosive
LGYNIFWIKSEESD-UHFFFAOYSA-N	Non-irritant	123-05-7	Non-corrosive
InChI=1S/C6H12O2/c1-6(2,3)5(7)8-4/h1-4H3	Non-irritant	598-98-1	Non-corrosive
JJRDRFZYKKFYMO-UHFFFAOYSA-N	Non-irritant	10508-09-5	Non-corrosive
UQJDVLPHTXQTRP-UHFFFAOYSA-N	Non-irritant	78-16-0	Non-corrosive
FXNDIJDIPNCZQJ-UHFFFAOYSA-N	Non-irritant	25167-70-8	Non-corrosive
InChI=1S/C7H14O2/c1-5-9-6(8)7(2,3)4/h5H2,1-4H3	Non-irritant	3938-95-2	Non-corrosive
JLGLQAWTXXGVEM-UHFFFAOYSA-N	Non-irritant	112-35-6	Non-corrosive
JOLQKTGDSGKSKJ-UHFFFAOYSA-N	Non-irritant	1569-02-4	Non-corrosive
AMOKUAKXKXBFIW-UHFFFAOYSA-N	Non-irritant	61788-89-4	Non-corrosive
IVINYWARLXOTLP-UHFFFAOYSA-N	Non-irritant	77745-66-5	Non-corrosive
QEDNBHNWMHJNAB-UHFFFAOYSA-N	Non-irritant	25448-25-3	Non-corrosive
KXJLGCBCRCSXQF-UHFFFAOYSA-N	Non-irritant	17689-77-9	Non-corrosive
KZTYYGOKRVBIMI-UHFFFAOYSA-N	Non-irritant	127-63-9	Non-corrosive
KJOLVZJFMDVPGB-UHFFFAOYSA-N	Non-irritant	81-33-4	Non-corrosive
BSZXAFXFTLXUFV-UHFFFAOYSA-N	Non-irritant	38888-98-1	Non-corrosive
PQTAUFTUHHRKSS-UHFFFAOYSA-N	Non-irritant	27776-01-8	Non-corrosive
AEIJTFQOBWATKX-UHFFFAOYSA-N	Non-irritant	1117-86-8	Non-corrosive
VCCBEIPGXKNHFW-UHFFFAOYSA-N	Non-irritant	92-88-6	Non-corrosive
InChI=1S/C8H17Br/c1-2-3-4-5-6-7-8-9/h2-8H2,1H3	Non-irritant	111-83-1	Non-corrosive
DTQVDTLACAAQTR-UHFFFAOYSA-M	Non-irritant	2923-16-2	Non-corrosive
MLHOXUWWKVQEJB-UHFFFAOYSA-N	Non-irritant	623-84-7	Non-corrosive
JSGVZVOGOQILFM-UHFFFAOYSA-N	Non-irritant	2517-43-3	Non-corrosive
InChI=1S/C6H14O3/c7-4-2-1-3-6(9)5-8/h6-9H,1-5H2	Non-irritant	106-69-4	Non-corrosive
GFKCWAROGHMSTC-UHFFFAOYSA-N	Non-irritant	87135-01-1	Non-corrosive
FFUAGWLWBBFQJT-UHFFFAOYSA-N	Non-irritant	999-97-3	Non-corrosive
DUYCTCQXNHFCSJ-UHFFFAOYSA-H	Non-irritant	61792-09-4	Non-corrosive
BHXIWUJLHYHGSJ-UHFFFAOYSA-N	Non-irritant	763-69-9	Non-corrosive
BKOOMYPCSUNDGP-UHFFFAOYSA-N	Non-irritant	513-35-9	Non-corrosive
HFDVRLIODXPAHB-UHFFFAOYSA-N	Non-irritant	1120-36-1	Non-corrosive
LSXWFXONGKSEMY-UHFFFAOYSA-N	Non-irritant	110-05-4	Non-corrosive
RWNUSVWFHDHRCJ-UHFFFAOYSA-N	Non-irritant	5131-66-8	Non-corrosive
YFHFHLSMISYUAQ-UHFFFAOYSA-N	Non-irritant	3891-98-3	Non-corrosive
GJRQTCIYDGXPES-UHFFFAOYSA-N	Non-irritant	110-19-0	Non-corrosive
OBDUMNZXAIUUTH-HWKANZROSA-N	Non-irritant	26952-13-6	Non-corrosive
YKNMBTZOEVIJCM-HWKANZROSA-N	Non-irritant	25339-53-1	Non-corrosive
InChI=1S/C12H18Br6/c13-7-1-8(14)3-10(16)5-12(18)6-11(17)4-9(15)2-7/h7-12H,1-6H2	Non-irritant	25637-99-4	Non-corrosive
MZGNSEAPZQGJRB-UHFFFAOYSA-M	Non-irritant	128-04-1	Non-corrosive
PEDCQBHIVMGVHV-UHFFFAOYSA-N	Non-irritant	25618-55-7	Non-corrosive
BYRJZJXBVKUYFH-UHFFFAOYSA-N	Non-irritant	30989-05-0	Non-corrosive
IUMSDRXLFWAGNT-UHFFFAOYSA-N	Non-irritant	540-97-6	Non-corrosive
InChI=1S/C6H10O3/c1-3-9-6(8)4-5(2)7/h4,7H,3H2,1-2H3	Non-irritant	141-97-9	Non-corrosive
WNWHHMBRJJOGFJ-UHFFFAOYSA-N	Non-irritant	27458-93-1	Non-corrosive
RZXMPPFPUUCRFN-UHFFFAOYSA-N	Non-irritant	106-49-0	Non-corrosive
InChI=1S/C6H12Br2/c7-5-3-1-2-4-6-8/h1-6H2	Non-irritant	629-03-8	Non-corrosive
IDGMBCFBOMJIMX-UHFFFAOYSA-N	Non-irritant	1141487-54-8	Non-corrosive
MHNNAWXXUZQSNM-UHFFFAOYSA-N	Non-irritant	26760-64-5	Non-corrosive
XOJWAAUYNWGQAU-UHFFFAOYSA-N	Non-irritant	2082-81-7	Non-corrosive
GWESVXSMPKAFAS-UHFFFAOYSA-N	Non-irritant	696-29-7	Non-corrosive
QEMXHQIAXOOASZ-UHFFFAOYSA-N	Non-irritant	75-57-0	Non-corrosive
KRKNYBCHXYNGOX-UHFFFAOYSA-N	Non-irritant	77-92-9	Non-corrosive
BTBUEUYNUDRHOZ-UHFFFAOYSA-N	Non-irritant	12007-92-0	Non-corrosive
AVXURJPOCDRRFD-UHFFFAOYSA-N	Non-irritant	7803-49-8	Non-corrosive
InChI=1S/C24H51N/c1-22(2)16-10-7-13-19-25(20-14-8-11-17-23(3)4)21-15-9-12-18-24(5)6/h22-24H,7-21H2,1-6H3	Non-irritant	25549-16-0	Non-corrosive
XBDQKXXYIPTUBI-UHFFFAOYSA-M	Non-irritant	84057-80-7	Non-corrosive
InChI=1S/C13H26O/c1-13(2)11-9-7-5-3-4-6-8-10-12-14/h12-13H,3-11H2,1-2H3	Non-irritant	61497-46-9	Non-corrosive
InChI=1S/C2H6O2/c3-1-2-4/h3-4H,1-2H2	Non-irritant	107-21-1 25322-68-3	Non-corrosive
InChI=1S/C3H8O2/c1-3(5)2-4/h3-5H,2H2,1H3	Non-irritant	57-55-6 57-55-6	Non-corrosive
HQVNEWCFYHHQES-UHFFFAOYSA-N	Non-irritant	12033-89-5	Non-corrosive
KZVBBTZJMSWGTK-UHFFFAOYSA-N	Non-irritant	112-73-2	Non-corrosive
MUBZPKHOEPUJKR-UHFFFAOYSA-L	Non-irritant	640-67-5	Non-corrosive
PDQAZBWRQCGBEV-UHFFFAOYSA-N	Non-irritant	96-45-7	Non-corrosive
InChI=1S/C8H10/c1-7-4-3-5-8(2)6-7/h3-6H,1-2H3	Non-irritant	108-38-3 1330-20-7	Non-corrosive
DCAYPVUWAIABOU-UHFFFAOYSA-N	Non-irritant	544-76-3	Non-corrosive
IIYFAKIEWZDVMP-UHFFFAOYSA-N	Non-irritant	629-50-5	Non-corrosive
RZJRJXONCZWCBN-UHFFFAOYSA-N	Non-irritant	593-45-3	Non-corrosive
XTJFFFGAUHQWII-UHFFFAOYSA-N	Non-irritant	105-99-7	Non-corrosive
GHVNFZFCNZKVNT-UHFFFAOYSA-N	Non-irritant	68583-51-7	Non-corrosive
MNWFXJYAOYHMED-UHFFFAOYSA-N	Non-irritant	68855-18-5	Non-corrosive
PZNSFCLAULLKQX-UHFFFAOYSA-N	Non-irritant	10043-11-5	Non-corrosive
QAOWNCQODCNURD-UHFFFAOYSA-N	Non-irritant	12777-87-6	Non-corrosive
BTFJIXJJCSYFAL-UHFFFAOYSA-N	Non-irritant	629-96-9	Non-corrosive
LQZZUXJYWNFBMV-UHFFFAOYSA-N	Non-irritant	112-53-8	Non-corrosive
InChI=1S/C14H30O2/c1-2-3-4-5-6-7-8-9-10-11-13-16-14-12-15/h15H,2-14H2,1H3	Non-irritant	9002-92-0	Non-corrosive
BVKZGUZCCUSVTD-UHFFFAOYSA-N	Non-irritant	10361-29-2	Non-corrosive
UZZYXUGECOQHPU-UHFFFAOYSA-M	Non-irritant	142-31-4	Non-corrosive
