# Supplementary material for: Novel computational models offer alternatives to animal testing for assessing eye irritation and corrosion potential of chemicals
Source: Artif Intell Life Sci. Author manuscript; Available in PMC 2022 Aug 5. (PMC9355119; doi:10.1016/j.ailsci.2021.100028)
Supplement: 03 [file NIHMS1767730-supplement-03.csv]

InChIKey	UN GHS	CASRN	Outcome
ACZGCWSMSTYWDQ-UHFFFAOYSA-N	2A	553-86-6	Irritant
AEMRFAOFKBGASW-UHFFFAOYSA-N	2A	79-14-1	Irritant
AIUAMYPYEUQVEM-UHFFFAOYSA-N	2B	44992-01-0	Irritant
AKIIJALHGMKJEJ-UHFFFAOYSA-N	2A	5726-19-2	Irritant
ALOUNLDAKADEEB-UHFFFAOYSA-N	1	106-79-6	Irritant
APRRQJCCBSJQOQ-UHFFFAOYSA-N	2A	8011-86-7	Irritant
AQZGPSLYZOOYQP-UHFFFAOYSA-N	2B	544-01-4	Irritant
ASLWPAWFJZFCKF-UHFFFAOYSA-N	2B	13674-87-8	Irritant
ATGUVEKSASEFFO-UHFFFAOYSA-N	2B	101-54-2	Irritant
AZYRZNIYJDKRHO-UHFFFAOYSA-N	2A	2778-42-9	Irritant
BACYUWVYYTXETD-UHFFFAOYSA-M	2A	137-16-6	Irritant
BBYNYNMPOUQKKS-UHFFFAOYSA-N	2A		Irritant
BDERNNFJNOPAEC-UHFFFAOYSA-N	1	71-23-8	Irritant
BGFBWRWYROQISE-UHFFFAOYSA-N	2A	5187-23-5	Irritant
BGTOWKSIORTVQH-UHFFFAOYSA-N	2A	120-92-3	Irritant
BLXVTZPGEOGTGG-UHFFFAOYSA-N	2A	68412-54-4	Irritant
BPSIOYPQMFLKFR-UHFFFAOYSA-N	2A	2530-83-8	Irritant
BSWWXRFVMJHFBN-UHFFFAOYSA-N	2A	118-79-6	Irritant
BTRWELPXUDWAGW-UHFFFAOYSA-N	2A	17913-76-7	Irritant
BUDQDWGNQVEFAC-UHFFFAOYSA-N	2A	110-87-2	Irritant
CAYHVMBQBLYQMT-UHFFFAOYSA-N	2B	58670-89-6	Irritant
CBOQJANXLMLOSS-UHFFFAOYSA-N	2A	121-32-4	Irritant
CCTFAOUOYLVUFG-UHFFFAOYSA-N	2A	2997-92-4	Irritant
CCXFTVHDCYNKJH-UHFFFAOYSA-N	1	857288-56-3	Irritant
CDOSHBSSFJOMGT-UHFFFAOYSA-N	2A	78-70-6	Irritant
CDUWBJWAFZKYOF-UHFFFAOYSA-N	1	515851-08-8	Irritant
CERQOIWHTDAKMF-UHFFFAOYSA-N	2A	63451-47-8	Irritant
CHTHALBTIRVDBM-UHFFFAOYSA-N	2A	3238-40-2	Irritant
CJBMLKNLJXFFGD-UHFFFAOYSA-N	1	68391-05-9	Irritant
CKLJMWTZIZZHCS-UHFFFAOYSA-N	2B	56-84-8	Irritant
CLJDUFMUISGSEC-UHFFFAOYSA-M	2A	2373-38-8	Irritant
CMGDVUCDZOBDNL-UHFFFAOYSA-N	2B	29385-43-1	Irritant
CPJRRXSHAYUTGL-UHFFFAOYSA-N	1	763-32-6	Irritant
CQLNQGQDXMGDBC-UHFFFAOYSA-N	2A	46830-22-2	Irritant
CRVGTESFCCXCTH-UHFFFAOYSA-N	2A	105-59-9	Irritant
CSEBNABAWMZWIF-UHFFFAOYSA-M	2A	62037-80-3	Irritant
CWERGRDVMFNCDR-UHFFFAOYSA-L	2A	29820-13-1	Irritant
CYSGHNMQYZDMIA-UHFFFAOYSA-N	1	80-73-9	Irritant
DFPAKSUCGFBDDF-UHFFFAOYSA-N	2A	98-92-0	Irritant
DGMOBVGABMBZSB-UHFFFAOYSA-N	1	79-30-1	Irritant
DJHGAFSJWGLOIV-UHFFFAOYSA-N	1	7778-39-4	Irritant
DKIDEFUBRARXTE-UHFFFAOYSA-N	1	107-96-0	Irritant
DMQSHEKGGUOYJS-UHFFFAOYSA-N	1	110-95-2	Irritant
DMQYPVOQAARSNF-UHFFFAOYSA-N	2A	52408-84-1	Irritant
DNFSNYQTQMVTOK-UHFFFAOYSA-N	1	61358-25-6	Irritant
DPMZXMBOYHBELT-UHFFFAOYSA-N	1	108-74-7	Irritant
DQWPFSLDHJDLRL-UHFFFAOYSA-N	2A	78-40-0	Irritant
DUFKCOQISQKSAV-UHFFFAOYSA-N	2B	25322-69-4	Irritant
DVECBJCOGJRVPX-UHFFFAOYSA-N	1	141-75-3	Irritant
DXNCZXXFRKPEPY-UHFFFAOYSA-N	2A	505-52-2	Irritant
DZIHTWJGPDVSGE-UHFFFAOYSA-N	1	1761-71-3	Irritant
DZLFLBLQUQXARW-UHFFFAOYSA-N	2A	1643-19-2	Irritant
FAXDZWQIWUSWJH-UHFFFAOYSA-N	1	5332-73-0	Irritant
FCSHMCFRCYZTRQ-UHFFFAOYSA-N	2B	102-08-9	Irritant
FDPIMTJIUBPUKL-UHFFFAOYSA-N	2A	96-22-0	Irritant
FECDACOUYKFOOP-RGURZIINSA-N	2A	186817-80-1	Irritant
FENFUOGYJVOCRY-UHFFFAOYSA-N	2A	1569-01-3	Irritant
FFCUXTGIVGMUKC-UHFFFAOYSA-N	1	63469-23-8	Irritant
FGBJXOREULPLGL-UHFFFAOYSA-N	2A	7085-85-0	Irritant
FJKIXWOMBXYWOQ-UHFFFAOYSA-N	2B	109-92-2	Irritant
FLVIGYVXZHLUHP-UHFFFAOYSA-N	1	105-55-5	Irritant
FMGBDYLOANULLW-UHFFFAOYSA-N	1	15396-00-6	Irritant
FPZWZCWUIYYYBU-UHFFFAOYSA-N	2A	112-15-2	Irritant
FQPSGWSUVKBHSU-UHFFFAOYSA-N	2A	79-39-0	Irritant
FRPZMMHWLSIFAZ-UHFFFAOYSA-N	2A	112-38-9	Irritant
FTZILAQGHINQQR-UHFFFAOYSA-N	2A	123-15-9	Irritant
FXHGMKSSBGDXIY-UHFFFAOYSA-N	2B	111-71-7	Irritant
FXHOOIRPVKKKFG-UHFFFAOYSA-N	2A	127-19-5	Irritant
FYOWZTWVYZOZSI-UHFFFAOYSA-N	1	1758-73-2	Irritant
FZLHAQMQWDDWFI-UWVGGRQHSA-N	2A	89686-69-1	Irritant
FZQMJOOSLXFQSU-UHFFFAOYSA-N	1	15875-13-5	Irritant
GETQZCLCWQTVFV-UHFFFAOYSA-N	2A	593-81-7	Irritant
GGUBFICZYGKNTD-UHFFFAOYSA-N	2A	867-13-0	Irritant
GHXZTYHSJHQHIJ-UHFFFAOYSA-N	2A	18472-51-0	Irritant
GIWQSPITLQVMSG-UHFFFAOYSA-N	1	1739-84-0	Irritant
GLZPCOQZEFWAFX-UHFFFAOYSA-N	2A	106-25-2	Irritant
GRKDVZMVHOLESV-UHFFFAOYSA-N	2A	59447-55-1	Irritant
GUVUOGQBMYCBQP-UHFFFAOYSA-N	1	7226-23-5	Irritant
GXVUZYLYWKWJIM-UHFFFAOYSA-N	1	2752-17-2	Irritant
GZMAAYIALGURDQ-UHFFFAOYSA-N	1	112-59-4	Irritant
HEPPIYNOUFWEPP-UHFFFAOYSA-N	1	94317-64-3	Irritant
HFCUBKYHMMPGBY-UHFFFAOYSA-N	1	3121-61-7	Irritant
HHLFWLYXYJOTON-UHFFFAOYSA-N	1	298-12-4	Irritant
HIDBROSJWZYGSZ-UHFFFAOYSA-N	1	941-69-5	Irritant
HLBLWEWZXPIGSM-UHFFFAOYSA-N	2B	101-80-4	Irritant
HLIGKHFHQXRAOX-UHFFFAOYSA-N	2A		Irritant
HLZKNKRTKFSKGZ-UHFFFAOYSA-N	2A	112-72-1	Irritant
HNSDLXPSAYFUHK-UHFFFAOYSA-M	2A	577-11-7	Irritant
HNXNKTMIVROLTK-UHFFFAOYSA-N	2A	14433-76-2	Irritant
HPNMFZURTQLUMO-UHFFFAOYSA-N	1	109-89-7	Irritant
HPXRVTGHNJAIIH-UHFFFAOYSA-N	2A	108-93-0	Irritant
HQHCYKULIHKCEB-UHFFFAOYSA-N	1	821-38-5	Irritant
HRPVXLWXLXDGHG-UHFFFAOYSA-N	2A	79-06-1	Irritant
HTLZVHNRZJPSMI-UHFFFAOYSA-N	1	766-09-6	Irritant
HUMNYLRZRPPJDN-UHFFFAOYSA-N	2B	100-52-7	Irritant
HVLLSGMXQDNUAL-UHFFFAOYSA-N	2A	101-02-0	Irritant
HXIQYSLFEXIOAV-UHFFFAOYSA-N	2A	96-69-5	Irritant
HXLAEGYMDGUSBD-UHFFFAOYSA-N	1	3179-76-8	Irritant
HXQHRUJXQJEGER-UHFFFAOYSA-N	2B	29385-43-1	Irritant
HYBBIBNJHNGZAN-UHFFFAOYSA-N	2A	98-01-1	Irritant
HZAXFHJVJLSVMW-UHFFFAOYSA-N	1	141-43-5	Irritant
IAZDPXIOMUYVGZ-UHFFFAOYSA-N	2B	67-68-5	Irritant
IBLKWZIFZMJLFL-UHFFFAOYSA-N	2A	770-35-4	Irritant
IEJIGPNLZYLLBP-UHFFFAOYSA-N	2A	616-38-6	Irritant
IEPRKVQEAMIZSS-UHFFFAOYSA-N	2B	141-05-9	Irritant
IEQAICDLOKRSRL-UHFFFAOYSA-N	1	68439-50-9	Irritant
IGSBHTZEJMPDSZ-UHFFFAOYSA-N	1	6864-37-5	Irritant
ILENATNBFPBMHG-UHFFFAOYSA-N	2A	37187-22-7	Irritant
ILVGAIQLOCKNQA-YFKPBYRVSA-N	1	53651-69-7	Irritant
IMNIMPAHZVJRPE-UHFFFAOYSA-N	1	280-57-9	Irritant
INETXKGLHYNTHK-AQWWNALJSA-N	2A	34206-40-1	Irritant
INQOMBQAUSQDDS-UHFFFAOYSA-N	2A	74-88-4	Irritant
IOQPZZOEVPZRBK-UHFFFAOYSA-N	1	111-86-4	Irritant
ISAVYTVYFVQUDY-UHFFFAOYSA-N	1	140-66-9	Irritant
JDBGDMZILOWAHV-UHFFFAOYSA-M	1	4156-21-2	Irritant
JFCQEDHGNNZCLN-UHFFFAOYSA-N	2A	68603-87-2	Irritant
JJWLVOIRVHMVIS-UHFFFAOYSA-N	1	75-31-0	Irritant
JQVDAXLFBXTEQA-UHFFFAOYSA-N	1	111-92-2	Irritant
JRKICGRDRMAZLK-UHFFFAOYSA-L	2B	7727-54-0	Irritant
JSFITYFUKSFPBZ-UHFFFAOYSA-N	1	84852-15-3	Irritant
JUJWROOIHBZHMG-UHFFFAOYSA-N	1	110-86-1	Irritant
JVSFQJZRHXAUGT-UHFFFAOYSA-N	1	3282-30-2	Irritant
JWYVGKFDLWWQJX-UHFFFAOYSA-N	2A	2235-00-9	Irritant
KBAQMIYTOZVRBC-HZHRSRAPSA-N	1	5809-08-05	Irritant
KBAYQFWFCOOCIC-UHFFFAOYSA-N	2B	13393-93-6	Irritant
KBPLFHHGFOOTCA-UHFFFAOYSA-N	2A	111-87-5	Irritant
KCXMKQUNVWSEMD-UHFFFAOYSA-N	2B	100-44-7	Irritant
KCXVZYZYPLLWCC-UHFFFAOYSA-J	2A	64-02-8	Irritant
KDOWHHULNTXTNS-UHFFFAOYSA-N	1	3031-66-1	Irritant
KDYFGRWQOYBRFD-UHFFFAOYSA-N	1	110-15-6	Irritant
KFBNTNYCQVDLBK-UHFFFAOYSA-N	1	86089-17-0	Irritant
KFSLWBXXFJQRDL-UHFFFAOYSA-N	2B	79-21-0	Irritant
KISVAASFGZJBCY-UHFFFAOYSA-N	2B	111-81-9	Irritant
KMBPCQSCMCEPMU-UHFFFAOYSA-N	1	105-83-9	Irritant
KMOUUZVZFBCRAM-UHFFFAOYSA-N	1	85-43-8	Irritant
KMTRUDSVKNLOMY-UHFFFAOYSA-N	2A	96-49-1	Irritant
KNRCVAANTQNTPT-UHFFFAOYSA-N	1	25134-21-8	Irritant
KRZCOLNOCZKSDF-UHFFFAOYSA-N	2A	371-40-4	Irritant
KVNRLNFWIYMESJ-UHFFFAOYSA-N	2B	109-74-0	Irritant
KVTFEOAKFFQCCX-UHFFFAOYSA-N	2A	2441-41-0	Irritant
KXDHJXZQYSOELW-UHFFFAOYSA-M	1	1111-78-0	Irritant
KXKVLQRXCPHEJC-UHFFFAOYSA-N	2A	79-20-9	Irritant
LCEDQNDDFOCWGG-UHFFFAOYSA-N	2B	4394-85-8	Irritant
LGDSHSYDSCRFAB-UHFFFAOYSA-N	1	556-61-6	Irritant
LHGVFZTZFXWLCP-UHFFFAOYSA-N	2B	90-05-1	Irritant
LJPCNSSTRWGCMZ-UHFFFAOYSA-N	1	13423-15-9	Irritant
LJRSZGKUUZPHEB-UHFFFAOYSA-N	2A	42978-66-5	Irritant
LNETULKMXZVUST-UHFFFAOYSA-N	2A	66072-08-0	Irritant
LOYDTBZMMPQJNI-UHFFFAOYSA-N	1	11070-44-3	Irritant
LRHPLDYGYMQRHN-UHFFFAOYSA-N	1	71-36-3	Irritant
LRQFRDLKOBFOSG-UHFFFAOYSA-N	1	3033-77-0	Irritant
LSACYLWPPQLVSM-UHFFFAOYSA-N	2A	97-72-3	Irritant
LUZDYPLAQQGJEA-UHFFFAOYSA-N	2A	93-04-9	Irritant
LVTYICIALWPMFW-UHFFFAOYSA-N	2A	110-97-4	Irritant
LWBHHRRTOZQPDM-UHFFFAOYSA-N	2A	1852-04-6	Irritant
LXBGSDVWAMZHDD-UHFFFAOYSA-N	1	693-98-1	Irritant
LXIZRZRTWSDLKK-UHFFFAOYSA-N	2B	21850-44-2	Irritant
MCTWTZJPVLRJOU-UHFFFAOYSA-N	1	616-47-7	Irritant
MFUHTALWGBAVOL-UHFFFAOYSA-N	1	75-20-7	Irritant
MGNCLNQXLYJVJD-UHFFFAOYSA-N	1	108-77-0	Irritant
MGSRCZKZVOBKFT-UHFFFAOYSA-N	1	89-83-8	Irritant
MIJDSYMOBYNHOT-UHFFFAOYSA-N	1	110-73-6	Irritant
MIRQGKQPLPBZQM-UHFFFAOYSA-N	1	2009-05-08	Irritant
MIUUNYUUEFHIHM-UHFFFAOYSA-N	2B	116-37-0	Irritant
MLDQJTXFUGDVEO-UHFFFAOYSA-N	2B	284461-73-0	Irritant
MOTZDAYCYVMXPC-UHFFFAOYSA-M	1	151-21-3	Irritant
MQWFLKHKWJMCEN-UHFFFAOYSA-N	1	3069-29-2	Irritant
MSXVEPNJUHWQHW-UHFFFAOYSA-N	2A	75-85-4	Irritant
MTPIZGPBYCHTGQ-UHFFFAOYSA-N	2A	28961-43-5	Irritant
MUXOBHXGJLMRAB-UHFFFAOYSA-N	2B	106-65-0	Irritant
MWOOGOJBHIARFG-UHFFFAOYSA-N	2A	121-33-5	Irritant
MXMLDYZVUZXDAF-FBDQPXRJSA-N	2A	83161-22-2	Irritant
NALFRYPTRXKZPN-UHFFFAOYSA-N	2B	6731-36-8	Irritant
NBBJYMSMWIIQGU-UHFFFAOYSA-N	1	123-38-6	Irritant
NBDAHKQJXVLAID-UHFFFAOYSA-N	2A	618-88-2	Irritant
NCUPDIHWMQEDPR-UHFFFAOYSA-N	1	83016-70-0	Irritant
NCXUNZWLEYGQAH-UHFFFAOYSA-N	1	108-16-7	Irritant
NGHVIOIJCVXTGV-ALEPSDHESA-N	2A	551-16-6	Irritant
NHLUVTZJQOJKCC-UHFFFAOYSA-N	1	112-69-6	Irritant
NISAHDHKGPWBEM-UHFFFAOYSA-N	1	3115-49-9	Irritant
NKJOXAZJBOMXID-UHFFFAOYSA-N	2B	629-82-3	Irritant
NKRVGWFEFKCZAP-UHFFFAOYSA-N	2B	27247-96-7	Irritant
NOOLISFMXDJSKH-KXUCPTDWSA-N	2A	2216-51-5	Irritant
NQRYJNQNLNOLGT-UHFFFAOYSA-N	1	110-89-4	Irritant
NSPMIYGKQJPBQR-UHFFFAOYSA-N	2A	288-88-0	Irritant
NTIZESTWPVYFNL-UHFFFAOYSA-N	2B	108-10-1	Irritant
NWDRKFORNVPWLY-UHFFFAOYSA-N	1	67151-63-7	Irritant
OGHBATFHNDZKSO-UHFFFAOYSA-N	2A	546-68-9	Irritant
OGZPYBBKQGPQNU-DABLZPOSSA-N	2A	22984-54-9	Irritant
OMPJBNCRMGITSC-UHFFFAOYSA-N	2A	94-36-0	Irritant
OPLCSTZDXXUYDU-UHFFFAOYSA-N	2A	1879-09-0	Irritant
OTBHHUPVCYLGQO-UHFFFAOYSA-N	1	56-18-8	Irritant
OWMLFDGBZCHKOL-UHFFFAOYSA-N	1	23328-71-4	Irritant
OWTXHZITCDRRTI-UHFFFAOYSA-N	1	10305-41-6	Irritant
OWZPCEFYPSAJFR-UHFFFAOYSA-N	2A	88-85-7	Irritant
OZAIFHULBGXAKX-UHFFFAOYSA-N	2B	78-67-1	Irritant
OZJPLYNZGCXSJM-UHFFFAOYSA-N	1	542-28-9	Irritant
PAAZPARNPHGIKF-UHFFFAOYSA-N	2A	106-93-4	Irritant
PAMIQIKDUOTOBW-UHFFFAOYSA-N	2A	626-67-5	Irritant
PAPBSGBWRJIAAV-UHFFFAOYSA-N	2A	502-44-3	Irritant
PFPUZMSQZJFLBK-UHFFFAOYSA-N	1	86261-90-7	Irritant
PHQOGHDTIVQXHL-UHFFFAOYSA-N	1	1760-24-3	Irritant
PHTQWCKDNZKARW-UHFFFAOYSA-N	2A	8013-75-0	Irritant
PKDCQJMRWCHQOH-UHFFFAOYSA-N	1	998-30-1	Irritant
PKJSRUTWBDIWAR-UHFFFAOYSA-N	2B	26896-20-8	Irritant
PLLBRTOLHQQAQQ-UHFFFAOYSA-N	2B	68551-08-6	Irritant
PNJSUECMZCQDCC-ONBHPNORSA-N	1	68955-56-6	Irritant
POAOYUHQDCAZBD-UHFFFAOYSA-N	2A	111-76-2	Irritant
PTVZQOAHCSKAAS-UHFFFAOYSA-N	2B	6610-29-3	Irritant
PVNIIMVLHYAWGP-UHFFFAOYSA-N	2A	59-67-6	Irritant
PXAJQJMDEXJWFB-UHFFFAOYSA-N	1	127-06-0	Irritant
PXWAQUODOTWYMT-UHFFFAOYSA-N	2A	10305-38-1	Irritant
PYOKUURKVVELLB-UHFFFAOYSA-N	2A	149-73-5	Irritant
PYSGFFTXMUWEOT-UHFFFAOYSA-N	1	3179-63-3	Irritant
PZFYOFFTIYJCEW-UHFFFAOYSA-N	1	101012-97-9	Irritant
QANVQYKQPMHTAM-UHFFFAOYSA-M	2A	29857-13-4	Irritant
QCDWFXQBSFUVSP-UHFFFAOYSA-N	2A	122-99-6	Irritant
QEJPOEGPNIVDMK-UHFFFAOYSA-N	1	36483-57-5	Irritant
QIPOUSKNIMYTRA-UHFFFAOYSA-N	1	52408-42-1	Irritant
QQOMQLYQAXGHSU-UHFFFAOYSA-N	1	2416-94-6	Irritant
QRUDEWIWKLJBPS-UHFFFAOYSA-N	2A	95-14-7	Irritant
QUDWYFHPNIMBFC-UHFFFAOYSA-N	2B	131-17-9	Irritant
QUXFOKCUIZCKGS-UHFFFAOYSA-N	2A	83411-71-6	Irritant
QWFSMJVKLCAOEB-UHFFFAOYSA-N	2A	61571-06-0	Irritant
QWRBKBNCFWPVJX-UHFFFAOYSA-N	2B	4431-83-8	Irritant
QYLFHLNFIHBCPR-UHFFFAOYSA-N	2A	78-27-3	Irritant
QZLXCFQVOCEKSX-NOCHOARKSA-N	2A	41672-81-5	Irritant
QZQNMMLYACBCMJ-UHFFFAOYSA-N	1	71786-60-2	Irritant
RAXXELZNTBOGNW-UHFFFAOYSA-N	1	288-32-4	Irritant
REQPQFUJGGOFQL-UHFFFAOYSA-N	2B	97-74-5	Irritant
REYJJPSVUYRZGE-UHFFFAOYSA-N	1	124-30-1	Irritant
RHQDFWAXVIIEBN-UHFFFAOYSA-N	1	75-89-8	Irritant
RHSRDJUNWGTRNQ-UHFFFAOYSA-O	1	58798-47-3	Irritant
RNJVAUBBYGWVBF-UHFFFAOYSA-N	1	57472-68-1	Irritant
RNVCVTLRINQCPJ-UHFFFAOYSA-N	1	95-53-4	Irritant
RPBWMJBZQXCSFW-UHFFFAOYSA-N	2A	3437-84-1	Irritant
RTTZISZSHSCFRH-UHFFFAOYSA-N	1	3634-83-1	Irritant
RTYFAKSWXDNPPU-UHFFFAOYSA-N	2B	85114-00-7	Irritant
RUFMFWSJTRYOPL-UHFFFAOYSA-M	1		Irritant
RWMYPXKVMUFMKS-UHFFFAOYSA-N	2A	52829-07-9	Irritant
RWOLDZZTBNYTMS-SSDOTTSWSA-N	1	52950-18-2	Irritant
RWPICVVBGZBXNA-UHFFFAOYSA-N	2B	6422-86-2	Irritant
RXFCIXRFAJRBSG-UHFFFAOYSA-N	1	10563-26-5	Irritant
RXYPXQSKLGGKOL-UHFFFAOYSA-N	1	106-58-1	Irritant
RZWZRACFZGVKFM-UHFFFAOYSA-N	1	79-03-8	Irritant
SAVLIIGUQOSOEP-UHFFFAOYSA-N	2A	14246-53-8	Irritant
SBKPSHZVULRXED-ZXVYDBTHSA-N	1	25134-21-8	Irritant
SEZZRXXPRCBINH-UHFFFAOYSA-N	2B	68937-96-2	Irritant
SFBHPFQSSDCYSL-UHFFFAOYSA-N	1	112-75-4	Irritant
SGXPOLBQSKXTKY-UHFFFAOYSA-N	2B	58890-25-8	Irritant
SHKUUQIDMUMQQK-UHFFFAOYSA-N	1	2425-79-8	Irritant
SJRJJKPEHAURKC-UHFFFAOYSA-N	2A	109-02-4	Irritant
SKCNNQDRNPQEFU-UHFFFAOYSA-N	1	3855-32-1	Irritant
SKTCDJAMAYNROS-UHFFFAOYSA-N	2A	5614-37-9	Irritant
SLINHMUFWFWBMU-UHFFFAOYSA-N	1	122-20-3	Irritant
SNQQPOLDUKLAAF-UHFFFAOYSA-N	2A	68610-97-9	Irritant
SOGAXMICEFXMKE-UHFFFAOYSA-N	2B	97-88-1	Irritant
SPPWGCYEYAMHDT-UHFFFAOYSA-N	2B	100-18-5	Irritant
SQAKQVFOMMLRPR-UHFFFAOYSA-L	2A	27344-41-8	Irritant
STCOOQWBFONSKY-UHFFFAOYSA-N	2B	126-73-8	Irritant
STSCVKRWJPWALQ-UHFFFAOYSA-N	2A	383-63-1	Irritant
SUZRRICLUFMAQD-UHFFFAOYSA-M	2A	61791-42-2	Irritant
SVTBMSDMJJWYQN-UHFFFAOYSA-N	2B	107-41-5	Irritant
SWXVUIWOUIDPGS-UHFFFAOYSA-N	2A	123-42-2	Irritant
SXRSQZLOMIGNAQ-UHFFFAOYSA-N	1	111-30-8	Irritant
SYURNNNQIFDVCA-UHFFFAOYSA-N	2A	1003-14-1	Irritant
SZCWBURCISJFEZ-UHFFFAOYSA-N	1	1115-20-4	Irritant
SZHQPBJEOCHCKM-UHFFFAOYSA-N	2B	37971-36-1	Irritant
TUFJPPAQOXUHRI-KTKRTIGZSA-N	2A	34140-91-5	Irritant
TVACALAUIQMRDF-UHFFFAOYSA-L	1	39322-78-6	Irritant
TVDSBUOJIPERQY-UHFFFAOYSA-N	1	107-19-7	Irritant
TVIDDXQYHWJXFK-UHFFFAOYSA-N	2A	693-23-2	Irritant
TZIHFWKZFHZASV-UHFFFAOYSA-N	2B	107-31-3	Irritant
TZZGHGKTHXIOMN-UHFFFAOYSA-N	1	82985-35-1	Irritant
UAHWPYUMFXYFJY-UHFFFAOYSA-N	2A	123-35-3	Irritant
UAOMVDZJSHZZME-UHFFFAOYSA-N	1	108-18-9	Irritant
UEEJHVSXFDXPFK-UHFFFAOYSA-N	1	108-01-0	Irritant
UEZWYKZHXASYJN-UHFFFAOYSA-N	2A	17796-82-6	Irritant
UHGIMQLJWRAPLT-UHFFFAOYSA-L	2A	68987-29-1	Irritant
UJUZVVSRNMBGRO-RIPLDZIISA-N	1	751-83-7	Irritant
UKJARPDLRWBRAX-UHFFFAOYSA-N	1	61260-55-7	Irritant
UKODFQOELJFMII-UHFFFAOYSA-N	1	3030-47-5	Irritant
ULKLGIFJWFIQFF-UHFFFAOYSA-N	1	931-36-2	Irritant
UNEATYXSUBPPKP-UHFFFAOYSA-N	2B	99-62-7	Irritant
UNMJLQGKEDTEKJ-UHFFFAOYSA-N	2A	3047-32-3	Irritant
USFMMZYROHDWPJ-UHFFFAOYSA-N	2B	5039-78-1	Irritant
UVGUPMLLGBCFEJ-SWTLDUCYSA-N	2B	126-13-6	Irritant
UZFMOKQJFYMBGY-UHFFFAOYSA-N	1	2226-96-2	Irritant
VAYTZRYEBVHVLE-UHFFFAOYSA-N	2A	872-36-6	Irritant
VEZUQRBDRNJBJY-UHFFFAOYSA-N	2A	100-64-1	Irritant
VFGRALUHHHDIQI-UHFFFAOYSA-N	1	7397-62-8	Irritant
VGRKMGBGMTUWFI-UHFFFAOYSA-L	2B	73037-34-0	Irritant
VMOWKUTXPNPTEN-UHFFFAOYSA-N	1	996-35-0	Irritant
VNGOYPQMJFJDLV-UHFFFAOYSA-N	2A	1459-93-4	Irritant
VUDOFEJVAFMLEC-UHFFFAOYSA-N	2A	6156-18-9	Irritant
VVJKKWFAADXIJK-UHFFFAOYSA-N	1	107-11-9	Irritant
VXIVSQZSERGHQP-UHFFFAOYSA-N	2A	79-07-2	Irritant
VZCYOOQTPOCHFL-OWOJBTEDSA-N	2A	110-17-8	Irritant
WBIQQQGBSDOWNP-UHFFFAOYSA-N	2A	85536-14-7	Irritant
WCVRQHFDJLLWFE-UHFFFAOYSA-N	2A	5343-92-0	Irritant
WEFZXWJJPHGTTN-UHFFFAOYSA-N	2A	1174627-68-9	Irritant
WEVYAHXRMPXWCK-UHFFFAOYSA-N	2A	75-05-8	Irritant
WGTDLPBPQKAPMN-KTKRTIGZSA-N	1	95-38-5	Irritant
WHGYBXFWUBPSRW-UHFFFAOYSA-N	2B	7585-39-9	Irritant
WHIVNJATOVLWBW-SNAWJCMRSA-N	1	96-29-7	Irritant
WPYMKLBDIGXBTP-UHFFFAOYSA-M	2B	532-32-1	Irritant
WQOXQRCZOLPYPM-UHFFFAOYSA-N	2A	624-92-0	Irritant
WRECIMRULFAWHA-UHFFFAOYSA-N	2A	121-43-7	Irritant
WRQNANDWMGAFTP-UHFFFAOYSA-N	1	105-45-3	Irritant
WSWCOQWTEOXDQX-MQQKCMAXSA-N	2A	110-44-1	Irritant
WTLBZVNBAKMVDP-UHFFFAOYSA-N	2B	78-51-3	Irritant
WTPYFJNYAMXZJG-UHFFFAOYSA-N	2B	104-38-1	Irritant
WTPYRCJDOZVZON-UHFFFAOYSA-N	2B	5435-64-3	Irritant
WUOACPNHFRMFPN-UHFFFAOYSA-N	2A	8000-41-7	Irritant
WVRFSLWCFASCIS-UHFFFAOYSA-N	2A	1338-24-5	Irritant
WVYWICLMDOOCFB-UHFFFAOYSA-N	2A	108-11-2	Irritant
WXABJFUNSDXVNH-UHFFFAOYSA-N	2B	847565-09-7	Irritant
WXEHBUMAEPOYKP-UHFFFAOYSA-N	2A	624-89-5	Irritant
WXWYJCSIHQKADM-ZNAKCYKMSA-N	2A	2224-33-1	Irritant
WYTZZXDRDKSJID-UHFFFAOYSA-N	1	919-30-2	Irritant
WZCQRUWWHSTZEM-UHFFFAOYSA-N	2A	108-45-2	Irritant
WZRRRFSJFQTGGB-UHFFFAOYSA-M	2A	17766-26-6	Irritant
XDTMQSROBMDMFD-UHFFFAOYSA-N	1	68411-76-7	Irritant
XESZUVZBAMCAEJ-UHFFFAOYSA-N	1	98-29-3	Irritant
XFNJVJPLKCPIBV-UHFFFAOYSA-N	1	109-76-2	Irritant
XHXFXVLFKHQFAL-UHFFFAOYSA-N	1	10025-87-3	Irritant
XITRBUPOXXBIJN-UHFFFAOYSA-N	2A	52829-07-9	Irritant
XNIGXYXNGOOKMT-UHFFFAOYSA-N	2B	117827-06-2	Irritant
XNLICIUVMPYHGG-UHFFFAOYSA-N	2A	107-87-9	Irritant
XNWFRZJHXBZDAG-UHFFFAOYSA-N	2B	109-86-4	Irritant
XPPKVPWEQAFLFU-UHFFFAOYSA-N	2A	66034-17-1	Irritant
XRIBIDPMFSLGFS-UHFFFAOYSA-N	1	7005-47-2	Irritant
XSQUKJJJFZCRTK-UHFFFAOYSA-N	2B	57-13-6	Irritant
XZMCDFZZKTWFGF-UHFFFAOYSA-N	1	156-62-7	Irritant
YAMHXTCMCPHKLN-UHFFFAOYSA-N	2A	120-93-4	Irritant
YCOHHRPARVZBHK-UHFFFAOYSA-N	2A	128119-70-0	Irritant
YDEDDFNFQOPRQJ-UHFFFAOYSA-N	1	87787-67-5	Irritant
YEJRWHAVMIAJKC-UHFFFAOYSA-N	1	96-48-0	Irritant
YFNKIDBQEZZDLK-UHFFFAOYSA-N	2B	112-49-2	Irritant
YIMQCDZDWXUDCA-UHFFFAOYSA-N	2A	105-08-8	Irritant
YNOWBNNLZSSIHM-UHFFFAOYSA-N	2A	7237-83-4	Irritant
YODZTKMDCQEPHD-UHFFFAOYSA-N	2B	111-48-8	Irritant
YOOSAIJKYCBPFW-UHFFFAOYSA-N	1	7300-34-7	Irritant
YSAANLSYLSUVHB-UHFFFAOYSA-N	1	1704-62-7	Irritant
YVSNOTITPICPTB-UHFFFAOYSA-N	2A	63500-71-0	Irritant
YWWNNLPSZSEZNZ-UHFFFAOYSA-N	2A	1120-24-7	Irritant
YXZZOMVBHPCKMM-UHFFFAOYSA-N	2B	15894-70-9	Irritant
YYROPELSRYBVMQ-UHFFFAOYSA-N	1	98-59-9	Irritant
ZACVGCNKGYYQHA-UHFFFAOYSA-N	2A	16111-62-9	Irritant
ZHNUHDYFZUAESO-UHFFFAOYSA-N	2B	75-12-7	Irritant
ZIUSEGSNTOUIPT-UHFFFAOYSA-N	2A	105-56-6	Irritant
ZMANZCXQSJIPKH-UHFFFAOYSA-N	1	121-44-8	Irritant
ZMSQJSMSLXVTKN-UHFFFAOYSA-N	2A	6425-39-4	Irritant
ZMZDMBWJUHKJPS-UHFFFAOYSA-M	2A	1762-95-4	Irritant
ZOOODBUHSVUZEM-UHFFFAOYSA-M	1	140-90-9	Irritant
ZQXSMRAEXCEDJD-UHFFFAOYSA-N	1	13162-05-5	Irritant
ZRALSGWEFCBTJO-UHFFFAOYSA-N	1	593-85-1	Irritant
ZSIAUFGUXNUGDI-UHFFFAOYSA-N	2A	111-27-3	Irritant
ZTMADXFOCUXMJE-UHFFFAOYSA-N	1	608-25-3	Irritant
ZUAURMBNZUCEAF-UHFFFAOYSA-N	1	104-68-7	Irritant
ZUHZZVMEUAUWHY-UHFFFAOYSA-N	1	926-63-6	Irritant
ZUVCYFMOHFTGDM-UHFFFAOYSA-M	1	19035-79-1	Irritant
ZVFDTKUVRCTHQE-UHFFFAOYSA-N	2B	68515-49-1	Irritant
ZXDDPOHVAMWLBH-UHFFFAOYSA-N	2A	131-56-6	Irritant
ZXEKIIBDNHEJCQ-UHFFFAOYSA-N	1	78-83-1	Irritant
ZYHMJXZULPZUED-UHFFFAOYSA-N	1	2312-35-8	Irritant
InChI=1S/C13H6Cl6O2/c14-6-2-8(16)12(20)4(10(6)18)1-5-11(19)7(15)3-9(17)13(5)21/h2-3,20-21H,1H2		70-30-4	Irritant
InChI=1S/C7H4ClNO/c8-6-1-3-7(4-2-6)9-5-10/h1-4H		104-12-1	Irritant
InChI=1S/C10H20/c1-3-5-7-9-10-8-6-4-2/h3H,1,4-10H2,2H3		872-05-9	Irritant
InChI=1S/C7H5N5O8/c1-8(12(19)20)7-5(10(15)16)2-4(9(13)14)3-6(7)11(17)18/h2-3H,1H3		479-45-8	Irritant
InChI=1S/C6H12Cl2O2/c7-1-3-9-5-6-10-4-2-8/h1-6H2	1	27252-69-3	Irritant
InChI=1S/C3H6O/c1-2-4-3-1/h1-3H2		503-30-0	Irritant
InChI=1S/C14H10Cl4/c15-11-5-1-9(2-6-11)13(14(17)18)10-3-7-12(16)8-4-10/h1-8,13-14H		72-54-8	Irritant
InChI=1S/C6H12NO4PS2/c1-7(5-8)6(9)4-14-12(13,10-2)11-3/h5H,4H2,1-3H3		2540-82-1	Irritant
InChI=1S/C6H13NO/c1-4-7(5-2)6(3)8/h4-5H2,1-3H3		685-91-6	Irritant
InChI=1S/C6H13NO/c1-2-3-4-5-6(7)8/h2-5H2,1H3,(H2,7,8)		628-02-4	Irritant
InChI=1S/C3H6O3/c4-2-1-3(5)6/h4H,1-2H2,(H,5,6)		503-66-2	Irritant
InChI=1S/C4H8O/c1-4(2)3-5/h3-4H,1-2H3	2B	78-84-2	Irritant
InChI=1S/C4H5NO2/c1-7-4(6)2-3-5/h2H2,1H3	2A	105-34-0	Irritant
InChI=1S/C16H33NO3/c1-2-3-4-5-6-7-8-9-10-11-16(20)17(12-14-18)13-15-19/h18-19H,2-15H2,1H3		120-40-1	Irritant
InChI=1S/C15H13Cl2F3N2O4/c1-3-24-11(23)6-25-10-4-7(9(18)5-8(10)16)13-12(17)14(22(2)21-13)26-15(19)20/h4-5,15H,3,6H2,1-2H3		129630-19-9	Irritant
InChI=1S/CBrN/c2-1-3		506-68-3	Irritant
InChI=1S/C2H5NO/c1-3-2-4/h2H,1H3,(H,3,4)		123-39-7	Irritant
InChI=1S/C9H12/c1-7-4-8(2)6-9(3)5-7/h4-6H,1-3H3		108-67-8	Irritant
InChI=1S/C7H3Cl3O/c8-5-1-2-6(9)7(10)4(5)3-11/h1-3H		4659-47-6	Irritant
InChI=1S/C8H8O/c1-2-4-7(5-3-1)8-6-9-8/h1-5,8H,6H2		96-09-3	Irritant
InChI=1S/C4H8N2S4/c7-3(8)5-1-2-6-4(9)10/h1-2H2,(H2,5,7,8)(H2,6,9,10)		142-59-6 12427-38-2	Irritant
InChI=1S/C5H4O3/c1-3-2-4(6)8-5(3)7/h2H,1H3		616-02-4	Irritant
InChI=1S/C9H18O2/c1-4-5-6-11-9(10)7-8(2)3/h8H,4-7H2,1-3H3		109-19-3	Irritant
InChI=1S/C6H4O2/c7-5-1-2-6(8)4-3-5/h1-4H		106-51-4	Irritant
InChI=1S/C20H8Br4O5/c21-11-5-9-13(7-3-1-2-4-8(7)20(27)28)10-6-12(22)17(26)15(24)19(10)29-18(9)14(23)16(11)25/h1-6,25H,(H,27,28)		548-26-5	Irritant
InChI=1S/C4H6O2/c1-3-4(5)6-2/h3H,1H2,2H3		96-33-3	Irritant
InChI=1S/CH5N/c1-2/h2H2,1H3		74-89-5	Irritant
InChI=1S/C7H3Cl5O/c1-13-7-5(11)3(9)2(8)4(10)6(7)12/h1H3		1825-21-4	Irritant
InChI=1S/C17H14N2O2/c1-21-16-9-5-4-8-14(16)18-19-17-13-7-3-2-6-12(13)10-11-15(17)20/h2-11,18H,1H3		1229-55-6	Irritant
InChI=1S/C16H10/c1-3-11-7-9-13-5-2-6-14-10-8-12(4-1)15(11)16(13)14/h1-10H		129-00-0	Irritant
InChI=1S/C7H16O/c1-2-3-4-5-6-7-8/h8H,2-7H2,1H3		111-70-6	Irritant
InChI=1S/C6H15O3P/c1-4-7-10(8-5-2)9-6-3/h4-6H2,1-3H3		122-52-1	Irritant
InChI=1S/C4H5NOS/c1-5-4(6)2-3-7-5/h2-3H,1H3		2682-20-4	Irritant
InChI=1S/C6H15NO/c1-3-7(4-2)5-6-8/h8H,3-6H2,1-2H3	1	100-37-8	Irritant
InChI=1S/C4H4N2O2/c7-3-1-2-4(8)6-5-3/h1-2H,(H,5,7)(H,6,8)		123-33-1	Irritant
InChI=1S/C15H10ClF3N2O6S/c1-28(25,26)20-14(22)10-7-9(3-4-12(10)21(23)24)27-13-5-2-8(6-11(13)16)15(17,18)19/h2-7H,1H3,(H,20,22)		72178-02-0	Irritant
InChI=1S/C7H9NO/c1-9-7-4-2-6(8)3-5-7/h2-5H,8H2,1H3		104-94-9	Irritant
InChI=1S/C4H6O5/c5-2(4(8)9)1-3(6)7/h2,5H,1H2,(H,6,7)(H,8,9)		6915-15-7	Irritant
InChI=1S/C10H12O2/c1-3-4-8-5-6-9(11)10(7-8)12-2/h3-7,11H,1-2H3		97-54-1	Irritant
InChI=1S/C9H20/c1-3-5-7-9-8-6-4-2/h3-9H2,1-2H3		111-84-2	Irritant
InChI=1S/C21H14N2O6S/c24-19-16(21(25)26)11-13-6-2-3-7-14(13)18(19)23-22-17-10-9-12-5-1-4-8-15(12)20(17)30(27,28)29/h1-11,22H,(H,25,26)(H,27,28,29)		6417-83-0	Irritant
InChI=1S/C5H6N2O/c6-5-4(8)2-1-3-7-5/h1-3,8H,(H2,6,7)	2A	16867-03-1	Irritant
InChI=1S/C10H8O2/c11-9-5-1-3-7-8(9)4-2-6-10(7)12/h1-6,11-12H	2A	83-56-7	Irritant
InChI=1S/C9H11NO/c1-7-5-3-4-6-9(7)10-8(2)11/h3-6H,1-2H3,(H,10,11)		120-66-1	Irritant
InChI=1S/C8H10O3S/c1-2-7-3-5-8(6-4-7)12(9,10)11/h3-6H,2H2,1H3,(H,9,10,11)		98-69-1	Irritant
InChI=1S/C16H12N2O7S2/c19-15-8-1-10-9-13(27(23,24)25)6-7-14(10)16(15)18-17-11-2-4-12(5-3-11)26(20,21)22/h1-9,17H,(H,20,21,22)(H,23,24,25)		2783-94-0	Irritant
InChI=1S/C9H18O/c1-7-4-8(10)6-9(2,3)5-7/h7-8,10H,4-6H2,1-3H3		116-02-9	Irritant
InChI=1S/C6H7N/c1-6-4-2-3-5-7-6/h2-5H,1H3		109-06-8	Irritant
InChI=1S/C4H10O/c1-3-4(2)5/h4-5H,3H2,1-2H3		78-92-2	Irritant
InChI=1S/C6H8N2/c7-5-3-1-2-4-6-8/h1-4H2		111-69-3	Irritant
InChI=1S/C3H5ClO/c1-3(5)2-4/h2H2,1H3		78-95-5	Irritant
InChI=1S/C7H17O2PS3/c1-4-8-10(11,9-5-2)13-7-12-6-3/h4-7H2,1-3H3		298-02-2	Irritant
InChI=1S/C4H7Br2Cl2O4P/c1-10-13(9,11-2)12-3(5)4(6,7)8/h3H,1-2H3		300-76-5	Irritant
InChI=1S/C8H14O6/c1-5(2)11-7(9)13-14-8(10)12-6(3)4/h5-6H,1-4H3		105-64-6	Irritant
InChI=1S/C4H8O3/c1-4(2,7)3(5)6/h7H,1-2H3,(H,5,6)	1	594-61-6	Irritant
InChI=1S/C6H7ClN2/c7-4-1-2-5(8)6(9)3-4/h1-3H,8-9H2		95-83-0	Irritant
InChI=1S/C14H16ClO5PS/c1-4-17-21(22,18-5-2)20-10-6-7-11-9(3)13(15)14(16)19-12(11)8-10/h6-8H,4-5H2,1-3H3		56-72-4	Irritant
InChI=1S/C12H8Cl2O2/c13-8-1-4-10(5-2-8)16-12-6-3-9(14)7-11(12)15/h1-7,15H	1	3380-30-1	Irritant
InChI=1S/C4H6N4O3S2/c1-2(9)6-3-7-8-4(12-3)13(5,10)11/h1H3,(H2,5,10,11)(H,6,7,9)		59-66-5	Irritant
InChI=1S/C4H5ClO2/c1-2-3-7-4(5)6/h2H,1,3H2		2937-50-0	Irritant
InChI=1S/C4H8N2O3/c1-3-9-4(7)6(2)5-8/h3H2,1-2H3		615-53-2	Irritant
InChI=1S/C6H8N2/c7-5-1-2-6(8)4-3-5/h1-4H,7-8H2		106-50-3	Irritant
InChI=1S/C5H12N2O/c1-3-4(2)7-5(6)8/h4H,3H2,1-2H3,(H3,6,7,8)		689-11-2	Irritant
InChI=1S/C2H2O/c1-2-3/h1H2		463-51-4	Irritant
InChI=1S/C2H6O3S/c1-2-6(3,4)5/h2H2,1H3,(H,3,4,5)		594-45-6	Irritant
InChI=1S/C21H43N5O7/c1-9(25-3)13-6-5-10(22)19(31-13)32-16-11(23)7-12(24)17(14(16)27)33-20-15(28)18(26-4)21(2,29)8-30-20/h9-20,25-29H,5-8,22-24H2,1-4H3		1403-66-3	Irritant
InChI=1S/C7H16O/c1-3-4-5-6-7(2)8/h7-8H,3-6H2,1-2H3		543-49-7	Irritant
InChI=1S/C7H7ClO/c1-5-4-6(9)2-3-7(5)8/h2-4,9H,1H3		59-50-7	Irritant
InChI=1S/C7H12O2/c1-4-7(8)9-5-6(2)3/h4,6H,1,5H2,2-3H3		106-63-8	Irritant
InChI=1S/C13H19N3O4/c1-5-10(6-2)14-12-11(15(17)18)7-8(3)9(4)13(12)16(19)20/h7,10,14H,5-6H2,1-4H3		40487-42-1	Irritant
InChI=1S/C32H68N/c1-5-9-13-17-21-25-29-33(30-26-22-18-14-10-6-2,31-27-23-19-15-11-7-3)32-28-24-20-16-12-8-4/h5-32H2,1-4H3/q+1	1	14866-33-2	Irritant
InChI=1S/C14H13N3/c1-3-7-13-10-11(2)15-14(17-13)16-12-8-5-4-6-9-12/h4-6,8-10H,1-2H3,(H,15,16,17)		110235-47-7	Irritant
InChI=1S/C4H10O2/c1-4(2,3)6-5/h5H,1-3H3	1	75-91-2	Irritant
InChI=1S/C10H12N3O3PS2/c1-15-17(18,16-2)19-7-13-10(14)8-5-3-4-6-9(8)11-12-13/h3-6H,7H2,1-2H3		86-50-0	Irritant
InChI=1S/C22H17N3O6S/c1-11(26)24-12-6-8-13(9-7-12)25-16-10-17(32(29,30)31)20(23)19-18(16)21(27)14-4-2-3-5-15(14)22(19)28/h2-10,25H,23H2,1H3,(H,24,26)(H,29,30,31)	1	6424-85-7	Irritant
InChI=1S/C22H41NO3/c1-2-3-4-5-6-7-8-9-10-11-12-13-14-15-16-17-22(26)23(18-20-24)19-21-25/h6-7,9-10,24-25H,2-5,8,11-21H2,1H3		56863-02-6	Irritant
InChI=1S/C8H10N2O/c1-10(2)8-5-3-7(9-11)4-6-8/h3-6H,1-2H3		138-89-6	Irritant
InChI=1S/C6H12S/c7-6-4-2-1-3-5-6/h6-7H,1-5H2		1569-69-3	Irritant
InChI=1S/C14H14O3/c1-9(14(15)16)10-3-4-12-8-13(17-2)6-5-11(12)7-10/h3-9H,1-2H3,(H,15,16)		22204-53-1	Irritant
InChI=1S/C16H10N2O2/c19-15-9-5-1-3-7-11(9)17-13(15)14-16(20)10-6-2-4-8-12(10)18-14/h1-8,17-18H		482-89-3	Irritant
InChI=1S/C8H16O2/c1-6(2)5-7(3)10-8(4)9/h6-7H,5H2,1-4H3		108-84-9	Irritant
InChI=1S/C7H12O2/c1-3-5-6-9-7(8)4-2/h4H,2-3,5-6H2,1H3		141-32-2	Irritant
InChI=1S/C10H16/c1-7-8-4-5-9(6-8)10(7,2)3/h8-9H,1,4-6H2,2-3H3	2B	79-92-5	Irritant
InChI=1S/C8Cl4N2/c9-5-3(1-13)6(10)8(12)7(11)4(5)2-14		1897-45-6	Irritant
InChI=1S/C5H12/c1-5(2,3)4/h1-4H3		463-82-1	Irritant
InChI=1S/C3H6O/c1-3(2)4/h1-2H3	2A	67-64-1 67-64-1	Irritant
InChI=1S/C10H6O3/c11-8-5-9(12)10(13)7-4-2-1-3-6(7)8/h1-5,11H	2B	83-72-7	Irritant
InChI=1S/C6H5ClO2S/c7-10(8,9)6-4-2-1-3-5-6/h1-5H	1	98-09-9	Irritant
InChI=1S/C8H10/c1-7-5-3-4-6-8(7)2/h3-6H,1-2H3		95-47-6 95-47-6	Irritant
InChI=1S/C12H11NO2/c1-13-12(14)15-11-8-4-6-9-5-2-3-7-10(9)11/h2-8H,1H3,(H,13,14)		63-25-2	Irritant
InChI=1S/C12H10/c1-3-9-4-2-6-11-8-7-10(5-1)12(9)11/h1-6H,7-8H2		83-32-9	Irritant
InChI=1S/C13H18FNO/c1-15-7-6-13(11(8-15)9-16)10-2-4-12(14)5-3-10/h2-5,11,13,16H,6-9H2,1H3	1	105812-81-5	Irritant
InChI=1S/C10H12/c1-2-6-10-8-4-3-7-9(10)5-1/h1-2,5-6H,3-4,7-8H2		119-64-2	Irritant
InChI=1S/C3H7Br/c1-2-3-4/h2-3H2,1H3		106-94-5	Irritant
InChI=1S/C3H9O3P/c1-4-7(5-2)6-3/h1-3H3		121-45-9	Irritant
InChI=1S/C6H4ClNO2/c7-5-1-3-6(4-2-5)8(9)10/h1-4H		100-00-5	Irritant
InChI=1S/C20H8Br4O5/c21-11-5-9-17(13(23)15(11)25)28-18-10(6-12(22)16(26)14(18)24)20(9)8-4-2-1-3-7(8)19(27)29-20/h1-6,25-26H		15086-94-9	Irritant
InChI=1S/C7H10O/c8-6-7-4-2-1-3-5-7/h1-2,6-7H,3-5H2		100-50-5	Irritant
InChI=1S/C6H12O2/c1-4-5(2)8-6(3)7/h5H,4H2,1-3H3		105-46-4	Irritant
InChI=1S/C11H22/c1-3-5-7-9-11-10-8-6-4-2/h3H,1,4-11H2,2H3		821-95-4	Irritant
InChI=1S/C8H10O3/c1-5(2)7(9)11-8(10)6(3)4/h1,3H2,2,4H3		760-93-0	Irritant
InChI=1S/C9H17NOS/c1-2-12-9(11)10-7-5-3-4-6-8-10/h2-8H2,1H3		2212-67-1	Irritant
InChI=1S/C3H6Cl2O/c4-1-3(6)2-5/h3,6H,1-2H2		96-23-1	Irritant
InChI=1S/C11H21NOS/c1-3-12(11(13)14-4-2)10-8-6-5-7-9-10/h10H,3-9H2,1-2H3		1134-23-2	Irritant
InChI=1S/C10H8O2/c11-9-3-1-7-2-4-10(12)6-8(7)5-9/h1-6,11-12H	1	582-17-2	Irritant
InChI=1S/C7H5NO/c9-6-8-7-4-2-1-3-5-7/h1-5H		103-71-9	Irritant
InChI=1S/C2H6OS/c3-1-2-4/h3-4H,1-2H2		60-24-2	Irritant
InChI=1S/C2H5NO2/c3-1-2(4)5/h1,3H2,(H,4,5)		56-40-6	Irritant
InChI=1S/C4H4ClNOS/c1-6-4(7)2-3(5)8-6/h2H,1H3		26172-55-4	Irritant
InChI=1S/C6H6Br2N2/c7-4-6(8,5-10)2-1-3-9/h1-2,4H2		35691-65-7	Irritant
InChI=1S/C3H5BrO2/c4-2-1-3(5)6/h1-2H2,(H,5,6)		590-92-1	Irritant
InChI=1S/C14H22O/c1-13(2,3)10-8-7-9-11(12(10)15)14(4,5)6/h7-9,15H,1-6H3		128-39-2	Irritant
InChI=1S/C4H10O/c1-4(2,3)5/h5H,1-3H3		75-65-0	Irritant
InChI=1S/C8H8O3/c1-5-2-3-7(9)6(4-5)8(10)11/h2-4,9H,1H3,(H,10,11)		89-56-5	Irritant
InChI=1S/C12H11N/c1-3-7-11(8-4-1)13-12-9-5-2-6-10-12/h1-10,13H		122-39-4	Irritant
InChI=1S/C7H6Cl2/c1-5-6(8)3-2-4-7(5)9/h2-4H,1H3		118-69-4	Irritant
InChI=1S/C12H10N2/c1-3-7-11(8-4-1)13-14-12-9-5-2-6-10-12/h1-10H		103-33-3	Irritant
InChI=1S/C7H5NOS/c9-7-5-3-1-2-4-6(5)10-8-7/h1-4H,(H,8,9)	1	2634-33-5	Irritant
InChI=1S/C2H6S/c1-2-3/h3H,2H2,1H3		75-08-1	Irritant
InChI=1S/C4H7ClO/c1-2-6-4-3-5/h2H,1,3-4H2		110-75-8	Irritant
InChI=1S/C8H19O2PS3/c1-4-9-11(12,10-5-2)14-8-7-13-6-3/h4-8H2,1-3H3		298-04-4	Irritant
InChI=1S/C3Cl6O/c4-2(5,6)1(10)3(7,8)9		116-16-5	Irritant
InChI=1S/C12H20O7/c1-4-17-9(13)7-12(16,11(15)19-6-3)8-10(14)18-5-2/h16H,4-8H2,1-3H3		77-93-0	Irritant
InChI=1S/C6H6N2O2/c7-5-3-1-2-4-6(5)8(9)10/h1-4H,7H2		88-74-4	Irritant
InChI=1S/C6H10O3/c1-4-6(7)9-5(2)8-3/h4-5H,1H2,2-3H3			Irritant
InChI=1S/C20H10I2O5/c21-15-13(23)7-5-11-17(15)26-18-12(6-8-14(24)16(18)22)20(11)10-4-2-1-3-9(10)19(25)27-20/h1-8,23-24H		38577-97-8	Irritant
InChI=1S/C16H32O/c1-2-3-4-5-6-7-8-9-10-11-12-13-14-16-15-17-16/h16H,2-15H2,1H3		7320-37-8	Irritant
InChI=1S/C11H9NO3/c13-10-8-3-1-2-4-9(8)11(14)12(10)5-7-6-15-7/h1-4,7H,5-6H2		5455-98-1	Irritant
InChI=1S/C9H6N2O2/c1-7-2-3-8(10-5-12)4-9(7)11-6-13/h2-4H,1H3		584-84-9	Irritant
InChI=1S/C19H25ClN2OS/c1-18(2,3)14-9-7-13(8-10-14)12-24-15-11-21-22(19(4,5)6)17(23)16(15)20/h7-11H,12H2,1-6H3		96489-71-3	Irritant
InChI=1S/C30H32Cl3NO/c1-3-5-13-34(14-6-4-2)19-29(35)28-18-23(33)17-27-25(15-20-7-9-21(31)10-8-20)26-16-22(32)11-12-24(26)30(27)28/h7-12,15-18,29,35H,3-6,13-14,19H2,1-2H3		82186-77-4	Irritant
InChI=1S/C6H6N2O2/c9-7-5-1-2-6(8-10)4-3-5/h1-4,7,9H		105-11-3	Irritant
InChI=1S/C25H30N2O4/c1-5-20(26(10-22-14-28-22)11-23-15-29-23)6-2-18(1)9-19-3-7-21(8-4-19)27(12-24-16-30-24)13-25-17-31-25/h1-8,22-25H,9-17H2	1	28768-32-3	Irritant
InChI=1S/C7H10O2/c1-4-5-9-7(8)6(2)3/h4H,1-2,5H2,3H3		96-05-9	Irritant
InChI=1S/C9H18O2/c1-2-3-4-5-6-7-8-9(10)11/h2-8H2,1H3,(H,10,11)		112-05-0	Irritant
InChI=1S/C10H6N2O8S/c13-10-7-3-5(21(18,19)20)1-2-6(7)8(11(14)15)4-9(10)12(16)17/h1-4,13H,(H,18,19,20)		846-70-8	Irritant
InChI=1S/C6H6O4S/c7-5-1-3-6(4-2-5)11(8,9)10/h1-4,7H,(H,8,9,10)		98-67-9	Irritant
InChI=1S/C8H10N2O3S/c1-7-3-5-8(6-4-7)14(12,13)10(2)9-11/h3-6H,1-2H3		80-11-5	Irritant
InChI=1S/C3H7NO2/c1-3(2)4(5)6/h3H,1-2H3		79-46-9	Irritant
InChI=1S/C14H10O3/c15-13(10-6-2-1-3-7-10)11-8-4-5-9-12(11)14(16)17/h1-9H,(H,16,17)		85-52-9	Irritant
InChI=1S/C12H21N2O3PS/c1-6-15-18(19,16-7-2)17-11-8-10(5)13-12(14-11)9(3)4/h8-9H,6-7H2,1-5H3		333-41-5	Irritant
InChI=1S/C12H18O4/c1-3-11(13)15-9-7-5-6-8-10-16-12(14)4-2/h3-4H,1-2,5-10H2		13048-33-4	Irritant
InChI=1S/CHBrCl2/c2-1(3)4/h1H		75-27-4	Irritant
InChI=1S/C7H12O3/c1-4-10-7(9)5(2)6(3)8/h8H,4H2,1-3H3	2B	609-14-3 609-14-3	Irritant
InChI=1S/C2H3ClO2/c3-1-2(4)5/h1H2,(H,4,5)	2B	79-11-8 3926-62-3	Irritant
InChI=1S/C7H5ClO/c8-7-4-2-1-3-6(7)5-9/h1-5H		89-98-5	Irritant
InChI=1S/C4H6Cl2/c5-3-1-2-4-6/h1-2H,3-4H2		1476-11-5 110-57-6	Irritant
InChI=1S/C9H10O2/c1-2-4-8(5-3-1)10-6-9-7-11-9/h1-5,9H,6-7H2		122-60-1	Irritant
InChI=1S/C10H5Cl7/c11-4-2-1-3-5(4)9(15)7(13)6(12)8(3,14)10(9,16)17/h1-5H		76-44-8	Irritant
InChI=1S/C7H6Cl2/c1-5-2-3-6(8)4-7(5)9/h2-4H,1H3		95-73-8	Irritant
InChI=1S/C4H6O/c1-3-4(2)5/h3H,1H2,2H3		78-94-4	Irritant
InChI=1S/C3H5N/c1-2-3-4/h2H2,1H3		107-12-0	Irritant
InChI=1S/C15H18/c1-10(2)13-7-5-11(3)14-8-6-12(4)15(14)9-13/h5-10H,1-4H3		489-84-9	Irritant
InChI=1S/C13H24O2/c1-3-5-6-7-8-9-10-11-12-15-13(14)4-2/h4H,2-3,5-12H2,1H3		2156-96-9	Irritant
InChI=1S/C5H8O2/c1-3-4-7-5(2)6/h3H,1,4H2,2H3		591-87-7	Irritant
InChI=1S/C6H4N2O4/c9-7(10)5-1-2-6(4-3-5)8(11)12/h1-4H		100-25-4	Irritant
InChI=1S/C2H5NO/c1-2-3-4/h2H2,1H3		107-29-9	Irritant
InChI=1S/C9H16ClN5/c1-5-11-7-12-6(10)13-8(14-7)15-9(2,3)4/h5H2,1-4H3,(H2,11,12,13,14,15)		5915-41-3	Irritant
InChI=1S/C36H62O11/c1-10-34(31-20(3)16-26(43-31)28-19(2)15-21(4)36(41,18-37)46-28)12-11-27(44-34)33(8)13-14-35(47-33)17-25(38)22(5)30(45-35)23(6)29(42-9)24(7)32(39)40/h19-31,37-38,41H,10-18H2,1-9H3,(H,39,40)		17090-79-8	Irritant
InChI=1S/C4H9ClS/c1-2-6-4-3-5/h2-4H2,1H3		693-07-2	Irritant
InChI=1S/C6H12O3/c1-4-9-5(7)6(2,3)8/h8H,4H2,1-3H3	1	80-55-7	Irritant
InChI=1S/C8H8ClNO/c1-6(11)10-8-4-2-7(9)3-5-8/h2-5H,1H3,(H,10,11)		539-03-7	Irritant
InChI=1S/C5H8O/c1-2-4-5(3-1)6-4/h4-5H,1-3H2		285-67-6	Irritant
InChI=1S/C13H10O3/c14-11-8-6-10(7-9-11)13(15)16-12-4-2-1-3-5-12/h1-9,14H		17696-62-7	Irritant
InChI=1S/C8H16O4/c1-5-9-6(2)11-8(4)12-7(3)10-5/h5-8H,1-4H3		108-62-3	Irritant
InChI=1S/C14H17Cl3O4/c1-2-3-4-19-5-6-20-14(18)9-21-13-8-11(16)10(15)7-12(13)17/h7-8H,2-6,9H2,1H3		2545-59-7	Irritant
InChI=1S/C16H30O2/c1-4-5-6-7-8-9-10-11-12-13-14-18-16(17)15(2)3/h2,4-14H2,1,3H3		142-90-5	Irritant
InChI=1S/C3H4ClN/c4-2-1-3-5/h1-2H2	2B	542-76-7	Irritant
InChI=1S/C3H6O/c1-3-2-4-3/h3H,2H2,1H3		75-56-9	Irritant
InChI=1S/C8H6O3/c9-5-6-1-3-7(4-2-6)8(10)11/h1-5H,(H,10,11)	2A	619-66-9 619-66-9	Irritant
InChI=1S/C11H20O2/c1-4-7-8-10(5-2)9-13-11(12)6-3/h6,10H,3-5,7-9H2,1-2H3		103-11-7	Irritant
InChI=1S/C25H36O2/c1-9-16-11-18(22(26)20(13-16)24(3,4)5)15-19-12-17(10-2)14-21(23(19)27)25(6,7)8/h11-14,26-27H,9-10,15H2,1-8H3		88-24-4	Irritant
InChI=1S/C10H28N2OSi2/c1-14(2,9-5-7-11)13-15(3,4)10-6-8-12/h5-12H2,1-4H3	1	2469-55-8	Irritant
InChI=1S/C20H18N4O5S/c1-12-3-8-16(13(2)11-12)22-24-19-18(25)10-9-17(20(19)26)23-21-14-4-6-15(7-5-14)30(27,28)29/h3-11,21-22H,1-2H3,(H,27,28,29)		1320-07-6	Irritant
InChI=1S/C8H8ClNO3S/c1-6(11)10-7-2-4-8(5-3-7)14(9,12)13/h2-5H,1H3,(H,10,11)		121-60-8	Irritant
InChI=1S/C10H16/c1-7-4-5-8-6-9(7)10(8,2)3/h4,8-9H,5-6H2,1-3H3		80-56-8	Irritant
InChI=1S/C13H25N/c1-14(12-8-4-2-5-9-12)13-10-6-3-7-11-13/h12-13H,2-11H2,1H3		7560-83-0	Irritant
InChI=1S/C2H5NO2/c1-5-2(3)4/h1H3,(H2,3,4)		598-55-0	Irritant
InChI=1S/C9H19NOS/c1-4-7-10(8-5-2)9(11)12-6-3/h4-8H2,1-3H3		759-94-4	Irritant
InChI=1S/C7H12O3/c1-5(2)10-7(9)4-6(3)8/h4-5,8H,1-3H3	2B	542-08-5	Irritant
InChI=1S/C6H12N2O2/c7-5(9)3-1-2-4-6(8)10/h1-4H2,(H2,7,9)(H2,8,10)		628-94-4	Irritant
InChI=1S/C10Cl12/c11-1-2(12)7(17)4(14)3(13,5(1,15)9(7,19)20)6(1,16)10(21,22)8(2,4)18		2385-85-5	Irritant
InChI=1S/C4H6O/c1-2-4-3-5-4/h2,4H,1,3H2		930-22-3	Irritant
InChI=1S/C8H10O5/c9-7(10)5-3-1-2-4(13-3)6(5)8(11)12/h3-6H,1-2H2,(H,9,10)(H,11,12)		145-73-3	Irritant
InChI=1S/C5H11NO2/c1-3-6-5(7)8-4-2/h3-4H2,1-2H3,(H,6,7)		623-78-9	Irritant
InChI=1S/C2H3NO/c1-3-2-4/h1H3		624-83-9	Irritant
InChI=1S/C4H4N2S/c7-4-5-2-1-3-6-4/h1-3H,(H,5,6,7)		1450-85-7	Irritant
InChI=1S/C14H22O7/c1-3-13(15)20-11-9-18-7-5-17-6-8-19-10-12-21-14(16)4-2/h3-4H,1-2,5-12H2	1	17831-71-9	Irritant
InChI=1S/C2Cl4O2/c3-1(7)8-2(4,5)6		503-38-8	Irritant
InChI=1S/C14H15O4P/c15-19(16,17-11-13-7-3-1-4-8-13)18-12-14-9-5-2-6-10-14/h1-10H,11-12H2,(H,15,16)	2A	1623-08-1	Irritant
InChI=1S/C6H7NO2/c1-2-7-5(8)3-4-6(7)9/h3-4H,2H2,1H3		128-53-0	Irritant
InChI=1S/C10H12/c1-2-9-7-4-5-8(6-7)10(9)3-1/h1-2,4-5,7-10H,3,6H2		77-73-6	Irritant
InChI=1S/C12H12N2/c13-11-5-1-9(2-6-11)10-3-7-12(14)8-4-10/h1-8H,13-14H2		92-87-5	Irritant
InChI=1S/C5H10O/c1-2-3-4-5-6/h5H,2-4H2,1H3		110-62-3	Irritant
InChI=1S/C6H10/c1-2-4-6-5-3-1/h1-2H,3-6H2		110-83-8	Irritant
InChI=1S/C3H4O/c1-2-3-4/h2-3H,1H2		107-02-8	Irritant
InChI=1S/C12H4Cl4O2/c13-5-1-9-10(2-6(5)14)18-12-4-8(16)7(15)3-11(12)17-9/h1-4H		1746-01-6	Irritant
InChI=1S/C17H20N6O7S/c1-23(2)15(25)10-6-5-7-11(18-9-24)14(10)31(27,28)22-17(26)21-16-19-12(29-3)8-13(20-16)30-4/h5-9H,1-4H3,(H,18,24)(H2,19,20,21,22,26)		173159-57-4	Irritant
InChI=1S/C12H20O2/c1-10(2)6-5-7-11(3)8-9-14-12(4)13/h6,8H,5,7,9H2,1-4H3		105-87-3	Irritant
InChI=1S/C3H3Cl3/c4-1-3(6)2-5/h1H,2H2		96-19-5	Irritant
InChI=1S/C13H10O2/c14-12-9-5-4-8-11(12)13(15)10-6-2-1-3-7-10/h1-9,14H		117-99-7	Irritant
InChI=1S/C6H8N2/c7-8-6-4-2-1-3-5-6/h1-5,8H,7H2		100-63-0	Irritant
InChI=1S/C7H16O/c1-5-6(8)7(2,3)4/h6,8H,5H2,1-4H3		3970-62-5 3970-62-5	Irritant
InChI=1S/C6H5ClO/c7-5-2-1-3-6(8)4-5/h1-4,8H		108-43-0	Irritant
InChI=1S/C18H32O2/c1-2-3-4-5-6-9-12-16-15-17(16)13-10-7-8-11-14-18(19)20/h2-15H2,1H3,(H,19,20)		503-05-9	Irritant
InChI=1S/C4H11N/c1-2-3-4-5/h2-5H2,1H3		109-73-9	Irritant
InChI=1S/C7H7Cl3NO3PS/c1-12-15(16,13-2)14-7-5(9)3-4(8)6(10)11-7/h3H,1-2H3		5598-13-0	Irritant
InChI=1S/C2H4Cl2O/c3-1-5-2-4/h1-2H2		542-88-1	Irritant
InChI=1S/C2H5Cl/c1-2-3/h2H2,1H3		75-00-3	Irritant
InChI=1S/C17H10O/c18-17-14-8-2-1-7-12(14)13-9-3-5-11-6-4-10-15(17)16(11)13/h1-10H		82-05-3	Irritant
InChI=1S/C5H13NO2/c1-6-4-5(7-2)8-3/h5-6H,4H2,1-3H3		122-07-6	Irritant
InChI=1S/C12H10Cl2N2/c13-9-5-7(1-3-11(9)15)8-2-4-12(16)10(14)6-8/h1-6H,15-16H2		91-94-1	Irritant
InChI=1S/C6H7NO3S/c7-5-1-3-6(4-2-5)11(8,9)10/h1-4H,7H2,(H,8,9,10)		121-57-3	Irritant
InChI=1S/C6H13NO/c1-2-7-3-5-8-6-4-7/h2-6H2,1H3		100-74-3	Irritant
InChI=1S/C11H14O2/c1-2-11(12)13-9-8-10-6-4-3-5-7-10/h3-7H,2,8-9H2,1H3		122-70-3	Irritant
InChI=1S/C4H8O2S/c5-7(6)3-1-2-4-7/h1-4H2		126-33-0	Irritant
InChI=1S/C3H9NO/c1-3(5)2-4/h3,5H,2,4H2,1H3		78-96-6	Irritant
InChI=1S/C10H13Cl2FN2O2S2/c1-8-4-6-9(7-5-8)15(18-10(11,12)13)19(16,17)14(2)3/h4-7H,1-3H3		731-27-1	Irritant
InChI=1S/C16H15Cl3O2/c1-20-13-7-3-11(4-8-13)15(16(17,18)19)12-5-9-14(21-2)10-6-12/h3-10,15H,1-2H3		72-43-5	Irritant
InChI=1S/C8H11NO6S2/c9-7-1-3-8(4-2-7)16(10,11)6-5-15-17(12,13)14/h1-4H,5-6,9H2,(H,12,13,14)	1	2494-89-5	Irritant
InChI=1S/C5H10Br2/c6-4-2-1-3-5-7/h1-5H2		111-24-0 111-24-0	Irritant
InChI=1S/C18H16O7/c1-6-14(22)12(8(3)20)16-13(15(6)23)18(4)10(25-16)5-9(21)11(7(2)19)17(18)24/h5,22-24H,1-4H3		7562-61-0	Irritant
InChI=1S/C8H20O7P2/c1-5-11-16(9,12-6-2)15-17(10,13-7-3)14-8-4/h5-8H2,1-4H3		107-49-3	Irritant
InChI=1S/CH4N4O2/c2-1(3)4-5(6)7/h(H4,2,3,4)		556-88-7	Irritant
InChI=1S/C7H5BrO3/c8-4-1-2-6(9)5(3-4)7(10)11/h1-3,9H,(H,10,11)		89-55-4	Irritant
InChI=1S/C10H8Cl2FNO3/c1-2-17-8(16)4-7(15)5-3-6(13)10(12)14-9(5)11/h3-4,15H,2H2,1H3	2B	96568-04-6	Irritant
InChI=1S/C37H36N2O10S3/c1-3-38(24-26-7-5-9-33(21-26)50(41,42)43)30-15-11-28(12-16-30)37(35-20-19-32(40)23-36(35)52(47,48)49)29-13-17-31(18-14-29)39(4-2)25-27-8-6-10-34(22-27)51(44,45)46/h5-23H,3-4,24-25H2,1-2H3,(H3-,40,41,42,43,44,45,46,47,48,49)/p+1		2353-45-9	Irritant
InChI=1S/C15H16O2/c1-15(2,11-3-7-13(16)8-4-11)12-5-9-14(17)10-6-12/h3-10,16-17H,1-2H3		80-05-7	Irritant
InChI=1S/C8H6N2O/c11-8-7-4-2-1-3-6(7)5-9-10-8/h1-5H,(H,10,11)		119-39-1	Irritant
InChI=1S/C8H7ClO/c9-6-8(10)7-4-2-1-3-5-7/h1-5H,6H2		532-27-4	Irritant
InChI=1S/C12H27N/c1-4-7-10-13(11-8-5-2)12-9-6-3/h4-12H2,1-3H3		102-82-9	Irritant
InChI=1S/C9H5Cl3N4/c10-5-3-1-2-4-6(5)13-9-15-7(11)14-8(12)16-9/h1-4H,(H,13,14,15,16)		101-05-3	Irritant
InChI=1S/C7H16/c1-3-5-7-6-4-2/h3-7H2,1-2H3		142-82-5	Irritant
InChI=1S/C2H3Br/c1-2-3/h2H,1H2		593-60-2	Irritant
InChI=1S/C7H5NS/c1-2-4-7-6(3-1)8-5-9-7/h1-5H		95-16-9	Irritant
InChI=1S/C6H5NO3/c8-6-4-2-1-3-5(6)7(9)10/h1-4,8H		88-75-5	Irritant
InChI=1S/C6H6N2O3/c7-5-2-1-4(9)3-6(5)8(10)11/h1-3,9H,7H2	2A	610-81-1	Irritant
InChI=1S/C9H13N5O4/c10-9-12-7-6(8(17)13-9)11-3-14(7)4-18-5(1-15)2-16/h3,5,15-16H,1-2,4H2,(H3,10,12,13,17)		82410-32-0	Irritant
InChI=1S/C10H19N5O/c1-6(2)11-8-13-9(12-7(3)4)15-10(14-8)16-5/h6-7H,1-5H3,(H2,11,12,13,14,15)		1610-18-0	Irritant
InChI=1S/C11H15Cl2N5/c1-6(2)16-10(14)18-11(15)17-7-3-4-8(12)9(13)5-7/h3-6H,1-2H3,(H5,14,15,16,17,18)	1	537-21-3	Irritant
InChI=1S/C14H16F3N3O4/c1-2-5-18(8-9-3-4-9)13-11(19(21)22)6-10(14(15,16)17)7-12(13)20(23)24/h6-7,9H,2-5,8H2,1H3		26399-36-0	Irritant
InChI=1S/C15H15ClN2O2/c1-18(2)15(19)17-12-5-9-14(10-6-12)20-13-7-3-11(16)4-8-13/h3-10H,1-2H3,(H,17,19)		1982-47-4	Irritant
InChI=1S/C8H6N4O8/c13-1-7(19,2(14)10-5(17)9-1)8(20)3(15)11-6(18)12-4(8)16/h19-20H,(H2,9,10,13,14,17)(H2,11,12,15,16,18)		76-24-4	Irritant
InChI=1S/C8H6Cl2O3/c1-13-7-5(10)3-2-4(9)6(7)8(11)12/h2-3H,1H3,(H,11,12)		1918-00-9	Irritant
InChI=1S/C3H4O2/c4-1-3-2-5-3/h1,3H,2H2		765-34-4	Irritant
InChI=1S/C41H60N8O10/c1-8-31-38(54)48-34(40(57)58)26(5)36(52)46-29(15-12-20-44-41(42)43)37(53)45-28(25(4)35(51)47-30(39(55)56)18-19-33(50)49(31)6)17-16-23(2)21-24(3)32(59-7)22-27-13-10-9-11-14-27/h8-11,13-14,16-17,21,24-26,28-30,32,34H,12,15,18-20,22H2,1-7H3,(H,45,53)(H,46,52)(H,47,51)(H,48,54)(H,55,56)(H,57,58)(H4,42,43,44)		118399-22-7	Irritant
InChI=1S/C13H19NO2S/c1-12(2)9-4-5-13(12,3)10(6-9)16-11(15)7-17-8-14/h9-10H,4-7H2,1-3H3		115-31-1	Irritant
InChI=1S/C3H4/c1-3-2/h1-2H2		463-49-0	Irritant
InChI=1S/C22H42O6/c1-2-3-4-5-6-7-8-9-10-11-12-13-14-15-20(25)27-17-19(24)22-21(26)18(23)16-28-22/h18-19,21-24,26H,2-17H2,1H3		26266-57-9	Irritant
InChI=1S/C18H11NO2/c20-17-12-6-2-3-7-13(12)18(21)16(17)15-10-9-11-5-1-4-8-14(11)19-15/h1-10,16H		8003-22-3	Irritant
InChI=1S/C6HCl5O/c7-1-2(8)4(10)6(12)5(11)3(1)9/h12H		87-86-5	Irritant
InChI=1S/C17H37NO3S/c1-4-5-6-7-8-9-10-11-12-13-15-18(2,3)16-14-17-22(19,20)21/h4-17H2,1-3H3/p+1	2A	14933-08-5	Irritant
InChI=1S/C10H23N/c1-3-5-7-9-11-10-8-6-4-2/h11H,3-10H2,1-2H3		2050-92-2	Irritant
InChI=1S/C6H12O/c1-2-3-4-5-6-7/h6H,2-5H2,1H3		66-25-1	Irritant
InChI=1S/C12H9N3/c13-11-9-5-7-3-1-2-4-8(7)6-10(9)12(14)15-11/h1-6H,(H3,13,14,15)	1	65558-69-2	Irritant
InChI=1S/C8H11NO4S/c1-5-3-6(9)7(13-2)4-8(5)14(10,11)12/h3-4H,9H2,1-2H3,(H,10,11,12)	1	6471-78-9	Irritant
InChI=1S/C10H9N/c11-10-6-5-8-3-1-2-4-9(8)7-10/h1-7H,11H2		91-59-8	Irritant
InChI=1S/C6H11NO/c8-6-4-2-1-3-5-7-6/h1-5H2,(H,7,8)		105-60-2	Irritant
InChI=1S/C7H3Cl3O/c8-4-2-1-3-5(9)6(4)7(10)11/h1-3H	2A	4659-45-4 4659-45-4	Irritant
InChI=1S/C19H15Cl/c20-19(16-10-4-1-5-11-16,17-12-6-2-7-13-17)18-14-8-3-9-15-18/h1-15H		76-83-5	Irritant
InChI=1S/C14H15N3/c1-17(2)14-10-8-13(9-11-14)16-15-12-6-4-3-5-7-12/h3-11H,1-2H3		60-11-7	Irritant
InChI=1S/C7H5N/c8-6-7-4-2-1-3-5-7/h1-5H		100-47-0	Irritant
InChI=1S/C9H18O2/c1-3-4-5-6-7-8-9(10)11-2/h3-8H2,1-2H3		111-11-5	Irritant
InChI=1S/C6H2Cl4/c7-3-1-4(8)6(10)2-5(3)9/h1-2H		95-94-3	Irritant
InChI=1S/C5H8O2/c1-3-5(6)7-4-2/h3H,1,4H2,2H3		140-88-5	Irritant
InChI=1S/C10H5ClN2/c11-10-4-2-1-3-9(10)5-8(6-12)7-13/h1-5H		2698-41-1	Irritant
InChI=1S/C9H10/c1-3-9-6-4-8(2)5-7-9/h3-7H,1H2,2H3		622-97-9	Irritant
InChI=1S/C10H11N3O3S/c1-7-6-10(12-16-7)13-17(14,15)9-4-2-8(11)3-5-9/h2-6H,11H2,1H3,(H,12,13)		723-46-6	Irritant
InChI=1S/C5H10O2/c1-4(2)7-5(3)6/h4H,1-3H3		108-21-4	Irritant
InChI=1S/C3H6ClNO2/c1-3(2,4)5(6)7/h1-2H3		594-71-8	Irritant
InChI=1S/C7H6Cl2/c8-5-6-1-3-7(9)4-2-6/h1-4H,5H2		104-83-6	Irritant
InChI=1S/C23H22O6/c1-11(2)16-8-14-15(28-16)6-5-12-22(24)21-13-7-18(25-3)19(26-4)9-17(13)27-10-20(21)29-23(12)14/h5-7,9,16,20-21H,1,8,10H2,2-4H3		83-79-4	Irritant
InChI=1S/C3H6O3/c1-2(4)3(5)6/h2,4H,1H3,(H,5,6)	1	50-21-5	Irritant
InChI=1S/C20H31N/c1-14(2)15-6-8-17-16(12-15)7-9-18-19(3,13-21)10-5-11-20(17,18)4/h6,8,12,14,18H,5,7,9-11,13,21H2,1-4H3		1446-61-3	Irritant
InChI=1S/C3H2N2S2/c4-1-6-3-7-2-5/h3H2		6317-18-6	Irritant
InChI=1S/C13H20O/c1-11(2)7-5-8-12(3)9-6-10-13(4)14/h6-7,9-10H,5,8H2,1-4H3	2B	141-10-6	Irritant
InChI=1S/C16H26O2/c1-15(2,3)12-16(4,5)13-6-8-14(9-7-13)18-11-10-17/h6-9,17H,10-12H2,1-5H3	1	9002-93-1	Irritant
InChI=1S/C2H2Cl2O2/c3-1-6-2(4)5/h1H2		22128-62-7	Irritant
InChI=1S/C22H19Cl2NO3/c1-22(2)17(12-19(23)24)20(22)21(26)28-18(13-25)14-7-6-10-16(11-14)27-15-8-4-3-5-9-15/h3-12,17-18,20H,1-2H3		65731-84-2	Irritant
InChI=1S/C7H3N3O8/c11-7(12)6-4(9(15)16)1-3(8(13)14)2-5(6)10(17)18/h1-2H,(H,11,12)		129-66-8	Irritant
InChI=1S/C7H7NO3/c8-4-1-2-6(9)5(3-4)7(10)11/h1-3,9H,8H2,(H,10,11)		89-57-6	Irritant
InChI=1S/C4H11N/c1-4(2)3-5/h4H,3,5H2,1-2H3		78-81-9	Irritant
InChI=1S/C5H6Cl2N2O2/c1-5(2)3(10)8(6)4(11)9(5)7/h1-2H3		118-52-5	Irritant
InChI=1S/C7H6BrNO3/c8-4-5-3-6(9(11)12)1-2-7(5)10/h1-3,10H,4H2		772-33-8	Irritant
InChI=1S/C7H7N/c1-2-7-3-5-8-6-4-7/h2-6H,1H2		100-43-6	Irritant
InChI=1S/C2H2Cl2/c3-1-2-4/h1-2H		540-59-0	Irritant
InChI=1S/C7H7N/c1-2-7-5-3-4-6-8-7/h2-6H,1H2		100-69-6	Irritant
InChI=1S/C4H12N2/c5-3-1-2-4-6/h1-6H2		110-60-1	Irritant
InChI=1S/C14H8N2O8S2/c17-13(18)9-5-7(1-3-11(9)15(21)22)25-26-8-2-4-12(16(23)24)10(6-8)14(19)20/h1-6H,(H,17,18)(H,19,20)		69-78-3	Irritant
InChI=1S/C9H8O/c10-8-4-7-9-5-2-1-3-6-9/h1-8H		104-55-2	Irritant
InChI=1S/C3H8S/c1-3(2)4/h3-4H,1-2H3		75-33-2	Irritant
InChI=1S/C7H14N2/c1-4-9(5-2)7(3)6-8/h7H,4-5H2,1-3H3			Irritant
InChI=1S/C6H4ClNO2/c7-5-2-1-3-6(4-5)8(9)10/h1-4H		121-73-3	Irritant
InChI=1S/C18H14O8/c19-13(11-7-3-1-4-8-11)18(17(24)25,14(20)15(21)22)26-16(23)12-9-5-2-6-10-12/h1-10,14,20H,(H,21,22)(H,24,25)			Irritant
InChI=1S/C11H9Cl5O3/c1-11(15,16)10(17)19-3-2-18-9-5-7(13)6(12)4-8(9)14/h4-5H,2-3H2,1H3		136-25-4	Irritant
InChI=1S/C11H13N5/c1-15-7-8-16(2)11(15)14-13-10-5-3-9(12)4-6-10/h3-8,12H,1-2H3/p+1	1	97404-02-9	Irritant
InChI=1S/C3H6Cl2/c1-3(5)2-4/h3H,2H2,1H3		78-87-5	Irritant
InChI=1S/C8H8ClNO/c1-6(11)10-8-5-3-2-4-7(8)9/h2-5H,1H3,(H,10,11)		533-17-5	Irritant
InChI=1S/C7H14O2/c1-6(8)5-7(2,3)9-4/h5H2,1-4H3		107-70-0	Irritant
InChI=1S/C5H6O5/c6-3(5(9)10)1-2-4(7)8/h1-2H2,(H,7,8)(H,9,10)	1	328-50-7	Irritant
InChI=1S/C4H8O2/c1-3(2)4(5)6/h3H,1-2H3,(H,5,6)		79-31-2	Irritant
InChI=1S/C5H5Cl3N2OS/c1-2-11-4-9-3(10-12-4)5(6,7)8/h2H2,1H3		2593-15-9	Irritant
InChI=1S/C7H11NO/c9-6-8-7-4-2-1-3-5-7/h7H,1-5H2	1	3173-53-3	Irritant
InChI=1S/C9H10O/c1-2-9(10)8-6-4-3-5-7-8/h3-7H,2H2,1H3		93-55-0	Irritant
InChI=1S/C6H12N2S4/c1-7(2)5(9)11-12-6(10)8(3)4/h1-4H3		137-26-8	Irritant
InChI=1S/C10H14/c1-3-9-7-5-6-8-10(9)4-2/h5-8H,3-4H2,1-2H3		135-01-3	Irritant
InChI=1S/C9H13N/c1-6-4-7(2)9(10)8(3)5-6/h4-5H,10H2,1-3H3		88-05-1	Irritant
InChI=1S/C24H40O4/c1-14(4-9-22(27)28)18-7-8-19-17-6-5-15-12-16(25)10-11-23(15,2)20(17)13-21(26)24(18,19)3/h14-21,25-26H,4-13H2,1-3H3,(H,27,28)	2A	302-95-4	Irritant
InChI=1S/C15H20Cl2O4/c1-2-3-7-19-8-4-9-20-15(18)11-21-14-6-5-12(16)10-13(14)17/h5-6,10H,2-4,7-9,11H2,1H3		1320-18-9 1928-45-6	Irritant
InChI=1S/C2H6O/c1-3-2/h1-2H3		115-10-6	Irritant
InChI=1S/C8H8O3/c9-8(10)6-11-7-4-2-1-3-5-7/h1-5H,6H2,(H,9,10)		122-59-8	Irritant
InChI=1S/C9H8Cl3NO2S/c10-9(11,12)16-13-7(14)5-3-1-2-4-6(5)8(13)15/h1-2,5-6H,3-4H2	1	133-06-2 133-06-2	Irritant
InChI=1S/C20H42O/c1-3-5-7-9-11-12-14-16-18-20(19-21)17-15-13-10-8-6-4-2/h20-21H,3-19H2,1-2H3		5333-42-6	Irritant
InChI=1S/C2H2O2/c3-1-2-4/h1-2H		107-22-2	Irritant
InChI=1S/CCl3NO2/c2-1(3,4)5(6)7		76-06-2	Irritant
InChI=1S/C8H4O3/c9-7-5-3-1-2-4-6(5)8(10)11-7/h1-4H		85-44-9	Irritant
InChI=1S/C2H2Cl2/c1-2(3)4/h1H2		75-35-4	Irritant
InChI=1S/C10Cl10O/c11-2-1(21)3(12)6(15)4(2,13)8(17)5(2,14)7(3,16)9(6,18)10(8,19)20		143-50-0	Irritant
InChI=1S/C15H21N5O7S/c1-6-10-5-16-14-17-8(13(22)9-4-12(21)19-15(23)18-9)2-7(20(10)14)3-11(6)27-28(24,25)26/h4,6-8,10-11,13,22H,2-3,5H2,1H3,(H,16,17)(H,24,25,26)(H2,18,19,21,23)		143545-90-8	Irritant
InChI=1S/C6H3Cl3O/c7-3-1-4(8)6(10)5(9)2-3/h1-2,10H		88-06-2	Irritant
InChI=1S/C21H15NO3/c1-12-6-8-13(9-7-12)22-16-10-11-17(23)19-18(16)20(24)14-4-2-3-5-15(14)21(19)25/h2-11,22-23H,1H3		81-48-1	Irritant
InChI=1S/C12H10O/c13-12-9-5-4-8-11(12)10-6-2-1-3-7-10/h1-9,13H		90-43-7	Irritant
InChI=1S/C11H13ClO3/c1-8-7-9(12)4-5-10(8)15-6-2-3-11(13)14/h4-5,7H,2-3,6H2,1H3,(H,13,14)		94-81-5	Irritant
InChI=1S/C11H12NO4PS2/c1-15-17(18,16-2)19-7-12-10(13)8-5-3-4-6-9(8)11(12)14/h3-6H,7H2,1-2H3		732-11-6	Irritant
InChI=1S/C10H18O2/c1-4-5-6-7-8-12-10(11)9(2)3/h2,4-8H2,1,3H3		142-09-6	Irritant
InChI=1S/C10H16O4/c1-13-9(11)7-3-5-8(6-4-7)10(12)14-2/h7-8H,3-6H2,1-2H3		94-60-0	Irritant
InChI=1S/C4H10OS/c1-2-6-4-3-5/h5H,2-4H2,1H3		110-77-0	Irritant
InChI=1S/C8H18O2/c1-6(2)4-5-7(3)8(9)10/h6-10H,4-5H2,1-3H3			Irritant
InChI=1S/C7H6O5/c8-4-1-3(7(11)12)2-5(9)6(4)10/h1-2,8-10H,(H,11,12)		149-91-7	Irritant
InChI=1S/C6H3FN2O4/c7-5-2-1-4(8(10)11)3-6(5)9(12)13/h1-3H		70-34-8	Irritant
InChI=1S/C32H16N8/c1-2-10-18-17(9-1)25-33-26(18)38-28-21-13-5-6-14-22(21)30(35-28)40-32-24-16-8-7-15-23(24)31(36-32)39-29-20-12-4-3-11-19(20)27(34-29)37-25/h1-16H		574-93-6	Irritant
InChI=1S/C6H10O2/c1-2-3-7-4-6-5-8-6/h2,6H,1,3-5H2		106-92-3	Irritant
InChI=1S/C3H6BrNO4/c4-3(1-6,2-7)5(8)9/h6-7H,1-2H2		52-51-7	Irritant
InChI=1S/C15H17N3/c1-12-5-4-6-14(11-12)17-16-13-7-9-15(10-8-13)18(2)3/h4-11H,1-3H3		55-80-1	Irritant
InChI=1S/C12H2Cl6O/c13-4-1-3-6(2-5(4)14)19-12-7(3)8(15)9(16)10(17)11(12)18/h1-2H		70648-26-9	Irritant
InChI=1S/C7H4N2O7/c10-6-4(7(11)12)1-3(8(13)14)2-5(6)9(15)16/h1-2,10H,(H,11,12)		609-99-4	Irritant
InChI=1S/C8H14O/c9-5-8-4-6-1-2-7(8)3-6/h6-9H,1-5H2		5240-72-2	Irritant
InChI=1S/C16H34O2/c1-3-5-7-9-11-13-15-17-18-16-14-12-10-8-6-4-2/h3-16H2,1-2H3		19102-74-0	Irritant
InChI=1S/C18H34O6/c1-2-3-4-5-6-7-8-9-10-11-16(21)23-13-15(20)18-17(22)14(19)12-24-18/h14-15,17-20,22H,2-13H2,1H3		1338-39-2	Irritant
InChI=1S/C4H10O3P/c1-3-6-8(5)7-4-2/h3-4H2,1-2H3/q+1		762-04-9	Irritant
InChI=1S/C8H4Cl2O2/c9-7(11)5-1-2-6(4-3-5)8(10)12/h1-4H		100-20-9	Irritant
InChI=1S/C6H5N3O4/c7-5-2-1-4(8(10)11)3-6(5)9(12)13/h1-3H,7H2		97-02-9	Irritant
InChI=1S/CH3NO2/c1-2(3)4/h1H3		75-52-5	Irritant
InChI=1S/C18H22O5/c1-12-6-5-9-14(19)8-4-2-3-7-13-10-15(20)11-16(21)17(13)18(22)23-12/h3,7,10-12,20-21H,2,4-6,8-9H2,1H3		17924-92-4	Irritant
InChI=1S/C11H9Cl2NO2/c12-6-1-2-7-16-11(15)14-10-5-3-4-9(13)8-10/h3-5,8H,6-7H2,(H,14,15)		101-27-9	Irritant
InChI=1S/C2H5NO2/c1-2-3(4)5/h2H2,1H3		79-24-3	Irritant
InChI=1S/C8H12ClNO/c1-3-5-10(6-4-2)8(11)7-9/h3-4H,1-2,5-7H2		93-71-0	Irritant
InChI=1S/C13H10Cl2O2/c14-10-1-3-12(16)8(6-10)5-9-7-11(15)2-4-13(9)17/h1-4,6-7,16-17H,5H2		97-23-4	Irritant
InChI=1S/C6H11N2O4PS3/c1-10-5-7-8(6(9)16-5)4-15-13(14,11-2)12-3/h4H2,1-3H3		950-37-8	Irritant
InChI=1S/C9H6Cl2O2/c10-7-3-1-6(8(11)5-7)2-4-9(12)13/h1-5H,(H,12,13)		1201-99-6	Irritant
InChI=1S/C4H7IO2/c1-2-7-4(6)3-5/h2-3H2,1H3		623-48-3	Irritant
InChI=1S/C6H6O3/c1-3-4(2)6(8)9-5(3)7/h1-2H3		766-39-2	Irritant
InChI=1S/C11H14ClNO/c1-9(2)13(11(14)8-12)10-6-4-3-5-7-10/h3-7,9H,8H2,1-2H3		1918-16-7	Irritant
InChI=1S/C7H3Cl2NO/c8-6-2-1-5(10-4-11)3-7(6)9/h1-3H	1	102-36-3	Irritant
InChI=1S/C3H8N2O/c1-4-3(6)5-2/h1-2H3,(H2,4,5,6)		96-31-1	Irritant
InChI=1S/C23H32N2O4/c1-7-16-13-15(3)14-17(8-2)18(16)19-20(26)24-9-11-28-12-10-25(24)21(19)29-22(27)23(4,5)6/h13-14H,7-12H2,1-6H3	1	243973-20-8	Irritant
InChI=1S/C18H16N2O7S2/c1-10-7-11(2)16(28(22,23)24)8-14(10)19-20-15-9-17(29(25,26)27)12-5-3-4-6-13(12)18(15)21/h3-9,19H,1-2H3,(H,22,23,24)(H,25,26,27)		4548-53-2	Irritant
InChI=1S/C10H23N/c1-2-3-4-5-6-7-8-9-10-11/h2-11H2,1H3		2016-57-1	Irritant
InChI=1S/C7H16O/c1-4-6(2)7(3)5-8/h6-8H,4-5H2,1-3H3		10143-23-4	Irritant
InChI=1S/C3H6O2S/c1-5-3(4)2-6/h6H,2H2,1H3	1	2365-48-2	Irritant
InChI=1S/C8H10O8/c9-5(10)1-3-7(13)15-16-8(14)4-2-6(11)12/h1-4H2,(H,9,10)(H,11,12)		123-23-9	Irritant
InChI=1S/C7H14O2/c1-6(2)4-5-9-7(3)8/h6H,4-5H2,1-3H3		123-92-2	Irritant
InChI=1S/C3H3NO2/c4-2-1-3(5)6/h1H2,(H,5,6)		372-09-8	Irritant
InChI=1S/C16H32O2/c1-3-5-6-7-8-9-10-11-12-13-14-15-16(17)18-4-2/h3-15H2,1-2H3		124-06-1	Irritant
InChI=1S/C12H17NO/c1-4-13(5-2)12(14)11-8-6-7-10(3)9-11/h6-9H,4-5H2,1-3H3	2B	134-62-3	Irritant
InChI=1S/C3H5BrO2/c1-2(4)3(5)6/h2H,1H3,(H,5,6)		598-72-1	Irritant
InChI=1S/C14H12O3/c15-13-8-6-12(7-9-13)14(16)17-10-11-4-2-1-3-5-11/h1-9,15H,10H2		94-18-8	Irritant
InChI=1S/C30H46O4/c1-25(2)21-8-11-30(7)23(28(21,5)10-9-22(25)32)20(31)16-18-19-17-27(4,24(33)34)13-12-26(19,3)14-15-29(18,30)6/h16,19,21-23,32H,8-15,17H2,1-7H3,(H,33,34)		471-53-4	Irritant
InChI=1S/C12H24O/c1-2-3-4-5-6-7-8-9-10-12-11-13-12/h12H,2-11H2,1H3		2855-19-8	Irritant
InChI=1S/C24H38O4/c1-3-5-7-9-11-15-19-27-23(25)21-17-13-14-18-22(21)24(26)28-20-16-12-10-8-6-4-2/h13-14,17-18H,3-12,15-16,19-20H2,1-2H3		117-84-0	Irritant
InChI=1S/C7H7NO3/c8-5-3-4(7(10)11)1-2-6(5)9/h1-3,9H,8H2,(H,10,11)		1571-72-8	Irritant
InChI=1S/C8H6O3/c9-5-8(11)6-1-3-7(10)4-2-6/h1-5,10H		24645-80-5	Irritant
InChI=1S/C9H10O2/c1-2-11-9(10)8-6-4-3-5-7-8/h3-7H,2H2,1H3		93-89-0	Irritant
InChI=1S/C8H8ClNO/c1-6(11)10-8-4-2-3-7(9)5-8/h2-5H,1H3,(H,10,11)		588-07-8	Irritant
InChI=1S/C5H12O2/c1-5(4-7)2-3-6/h5-7H,2-4H2,1H3		2938-98-9	Irritant
InChI=1S/C5H5NO2/c1-4(3-6)5(7)8-2/h1H2,2H3		137-05-3	Irritant
InChI=1S/C4H7NO/c1-4(2,6)3-5/h6H,1-2H3		75-86-5	Irritant
InChI=1S/C8H12N2O/c1-10(6-7-11)8-4-2-3-5-9-8/h2-5,11H,6-7H2,1H3	1	122321-04-4	Irritant
InChI=1S/C5H10N6O2/c12-6-10-2-8-1-9(4-10)5-11(3-8)7-13/h1-5H2		101-25-7	Irritant
InChI=1S/C8H14ClN5/c1-4-10-7-12-6(9)13-8(14-7)11-5(2)3/h5H,4H2,1-3H3,(H2,10,11,12,13,14)		1912-24-9	Irritant
InChI=1S/C17H12N2O3/c20-16-14(17(21)22)10-11-6-4-5-9-13(11)15(16)19-18-12-7-2-1-3-8-12/h1-10,18H,(H,21,22)		6371-76-2	Irritant
InChI=1S/C3H7Br/c1-3(2)4/h3H,1-2H3		75-26-3	Irritant
InChI=1S/C6H16N2/c7-5-3-1-2-4-6-8/h1-8H2		124-09-4	Irritant
InChI=1S/C7H6O2S/c8-7(9)5-3-1-2-4-6(5)10/h1-4,10H,(H,8,9)		147-93-3	Irritant
InChI=1S/C12H24/c1-10(8-11(2,3)4)9-12(5,6)7/h8H,9H2,1-7H3		123-48-8	Irritant
InChI=1S/C13H11ClO/c14-12-6-7-13(15)11(9-12)8-10-4-2-1-3-5-10/h1-7,9,15H,8H2	1	120-32-1	Irritant
InChI=1S/C18H10Cl2O2S2/c1-7-3-9(19)5-11-13(7)15(21)17(23-11)18-16(22)14-8(2)4-10(20)6-12(14)24-18/h3-6H,1-2H3		2379-74-0	Irritant
InChI=1S/C12H2Br8/c13-4-2-1-3(6(14)7(4)15)5-8(16)10(18)12(20)11(19)9(5)17/h1-2H		27858-07-7	Irritant
InChI=1S/C22H42O4/c1-3-5-7-9-11-15-19-25-21(23)17-13-14-18-22(24)26-20-16-12-10-8-6-4-2/h3-20H2,1-2H3		123-79-5	Irritant
InChI=1S/C21H38N/c1-2-3-4-5-6-7-8-9-10-11-12-13-14-16-19-22-20-17-15-18-21-22/h15,17-18,20-21H,2-14,16,19H2,1H3/q+1			Irritant
InChI=1S/C12H11Cl3O3/c13-5-1-2-6-17-12(16)8-18-11-4-3-9(14)7-10(11)15/h1-4,7H,5-6,8H2		2971-38-2	Irritant
InChI=1S/C7H12O2/c1-4-5-9-7(8)6(2)3/h2,4-5H2,1,3H3		2210-28-8	Irritant
InChI=1S/C6H4Cl2N2O2/c7-3-1-2(9)4(8)5(10-3)6(11)12/h1H,(H2,9,10)(H,11,12)	1	150114-71-9	Irritant
InChI=1S/C8H8O3/c1-5-2-3-6(8(10)11)7(9)4-5/h2-4,9H,1H3,(H,10,11)		50-85-1	Irritant
InChI=1S/C7H5ClO3/c8-4-1-2-6(9)5(3-4)7(10)11/h1-3,9H,(H,10,11)		321-14-2	Irritant
InChI=1S/C3H3N/c1-2-3-4/h2H,1H2		107-13-1	Irritant
InChI=1S/C18H37N5O9/c19-3-9-8(25)2-7(22)17(29-9)31-15-5(20)1-6(21)16(14(15)28)32-18-13(27)11(23)12(26)10(4-24)30-18/h5-18,24-28H,1-4,19-23H2		32986-56-4	Irritant
InChI=1S/C9H10BrClN2O2/c1-13(15-2)9(14)12-6-3-4-7(10)8(11)5-6/h3-5H,1-2H3,(H,12,14)		13360-45-7	Irritant
InChI=1S/C15H24O/c1-10-8-11(14(2,3)4)13(16)12(9-10)15(5,6)7/h8-9,16H,1-7H3		128-37-0	Irritant
InChI=1S/C10H18/c1-2-6-10-8-4-3-7-9(10)5-1/h9-10H,1-8H2		91-17-8	Irritant
InChI=1S/C14H22N2O/c1-5-16(6-2)10-13(17)15-14-11(3)8-7-9-12(14)4/h7-9H,5-6,10H2,1-4H3,(H,15,17)		137-58-6	Irritant
InChI=1S/C2H8NO2PS/c1-5-6(3,4)7-2/h1-2H3,(H2,3,4)		10265-92-6	Irritant
InChI=1S/C7H7Cl/c1-6-2-4-7(8)5-3-6/h2-5H,1H3		106-43-4	Irritant
InChI=1S/C10H22O/c1-5-9(3)7-8-10(4,11)6-2/h9,11H,5-8H2,1-4H3	1	151-19-9	Irritant
InChI=1S/C13H9NO/c1-3-7-12-10(5-1)9-14-11-6-2-4-8-13(11)15-12/h1-9H		257-07-8	Irritant
InChI=1S/C8H16O3/c1-3-4-5-10-6-7-11-8(2)9/h3-7H2,1-2H3		112-07-2	Irritant
InChI=1S/C12H23ClO/c1-2-3-4-5-6-7-8-9-10-11-12(13)14/h2-11H2,1H3		112-16-3	Irritant
InChI=1S/C5H10O2/c1-2-3-4-5(6)7/h2-4H2,1H3,(H,6,7)		109-52-4	Irritant
InChI=1S/C14H16N2/c1-9-7-11(3-5-13(9)15)12-4-6-14(16)10(2)8-12/h3-8H,15-16H2,1-2H3		119-93-7	Irritant
InChI=1S/C2H2Cl2O/c3-2(4)1-5/h1-2H		79-02-7	Irritant
InChI=1S/C7H8ClNO2S/c1-6-2-4-7(5-3-6)12(10,11)9-8/h2-5,9H,1H3		127-65-1	Irritant
InChI=1S/C8H10O/c1-6-4-3-5-7(2)8(6)9/h3-5,9H,1-2H3		576-26-1	Irritant
InChI=1S/C10H13N5O5/c11-10-13-7-4(8(19)14-10)12-2-15(7)9-6(18)5(17)3(1-16)20-9/h2-3,5-6,9,16-18H,1H2,(H3,11,13,14,19)		118-00-3	Irritant
InChI=1S/C25H22ClNO3/c1-17(2)24(18-11-13-20(26)14-12-18)25(28)30-23(16-27)19-7-6-10-22(15-19)29-21-8-4-3-5-9-21/h3-15,17,23-24H,1-2H3		66230-04-4 51630-58-1	Irritant
InChI=1S/C2H4N2S2/c3-1(5)2(4)6/h(H2,3,5)(H2,4,6)		79-40-3	Irritant
InChI=1S/C16H10O10S3/c17-11-5-12(27(18,19)20)8-3-4-10-14(29(24,25)26)6-13(28(21,22)23)9-2-1-7(11)15(8)16(9)10/h1-6,17H,(H,18,19,20)(H,21,22,23)(H,24,25,26)		6358-69-6	Irritant
InChI=1S/C6H12O2/c1-3-5-6(7)8-4-2/h3-5H2,1-2H3		105-54-4	Irritant
InChI=1S/C8H19N/c1-5-7(3)9-8(4)6-2/h7-9H,5-6H2,1-4H3		110-96-3	Irritant
InChI=1S/C10H14/c1-2-3-7-10-8-5-4-6-9-10/h4-6,8-9H,2-3,7H2,1H3		104-51-8	Irritant
InChI=1S/C7H12ClN5/c1-3-9-6-11-5(8)12-7(13-6)10-4-2/h3-4H2,1-2H3,(H2,9,10,11,12,13)		122-34-9	Irritant
InChI=1S/C9H12/c1-2-6-9-7-4-3-5-8-9/h3-5,7-8H,2,6H2,1H3		103-65-1	Irritant
InChI=1S/C18H11NO8S2/c20-17-11-3-1-2-4-12(11)18(21)15(17)13-6-5-9-7-10(28(22,23)24)8-14(16(9)19-13)29(25,26)27/h1-8,15H,(H,22,23,24)(H,25,26,27)		8004-92-0	Irritant
InChI=1S/C5H12/c1-3-5-4-2/h3-5H2,1-2H3		109-66-0	Irritant
InChI=1S/C11H13F3N4O4/c1-3-16(4-2)9-7(17(19)20)5-6(11(12,13)14)8(15)10(9)18(21)22/h5H,3-4,15H2,1-2H3		29091-05-2	Irritant
InChI=1S/C12H3Cl5O/c13-6-1-4-5-2-8(15)10(16)11(17)12(5)18-9(4)3-7(6)14/h1-3H		57117-31-4	Irritant
InChI=1S/C38H80N/c1-5-7-9-11-13-15-17-19-21-23-25-27-29-31-33-35-37-39(3,4)38-36-34-32-30-28-26-24-22-20-18-16-14-12-10-8-6-2/h5-38H2,1-4H3/q+1	1	107-64-2	Irritant
InChI=1S/C2H5N3O2/c3-1(6)5-2(4)7/h(H5,3,4,5,6,7)		108-19-0	Irritant
InChI=1S/C4H7Cl/c1-4(2)3-5/h1,3H2,2H3		563-47-3	Irritant
InChI=1S/C5H10O3/c1-3-7-5(6)8-4-2/h3-4H2,1-2H3		105-58-8	Irritant
InChI=1S/C10H16O2/c1-8(2)10(11)12-9-6-4-3-5-7-9/h9H,1,3-7H2,2H3		101-43-9	Irritant
InChI=1S/C8H6O2/c9-6-8(10)7-4-2-1-3-5-7/h1-6H		1074-12-0	Irritant
InChI=1S/C12H18O4/c1-4-5-6-15-11(14)10-7-9(13)8-12(2,3)16-10/h7H,4-6,8H2,1-3H3		532-34-3	Irritant
InChI=1S/C10H21NOS/c1-4-7-11(8-5-2)10(12)13-9-6-3/h4-9H2,1-3H3		1929-77-7	Irritant
InChI=1S/C5H8O3/c1-2-5(7)8-4-3-6/h2,6H,1,3-4H2	1	818-61-1	Irritant
InChI=1S/C2H3Cl2NO2/c1-2(3,4)5(6)7/h1H3		594-72-9	Irritant
InChI=1S/C22H44O2/c1-4-5-6-7-8-9-10-11-12-13-14-15-16-17-18-19-22(23)24-20-21(2)3/h21H,4-20H2,1-3H3		646-13-9	Irritant
InChI=1S/C4H7Cl3O/c1-3(2,8)4(5,6)7/h8H,1-2H3		57-15-8	Irritant
InChI=1S/C8H9ClO/c1-5-3-7(10)4-6(2)8(5)9/h3-4,10H,1-2H3		88-04-0	Irritant
InChI=1S/C3H5Cl/c1-2-3-4/h2H,1,3H2		107-05-1	Irritant
InChI=1S/C8H4Cl6/c9-7(10,11)5-1-2-6(4-3-5)8(12,13)14/h1-4H		68-36-0	Irritant
InChI=1S/C7H5NO4/c9-7(10)5-1-3-6(4-2-5)8(11)12/h1-4H,(H,9,10)	2B	62-23-7	Irritant
InChI=1S/C9H12ClO2PS3/c1-11-13(14,12-2)16-7-15-9-5-3-8(10)4-6-9/h3-6H,7H2,1-2H3		953-17-3	Irritant
InChI=1S/C12H15N3O6/c16-10-13(1-7-4-19-7)11(17)15(3-9-6-21-9)12(18)14(10)2-8-5-20-8/h7-9H,1-6H2		2451-62-9	Irritant
InChI=1S/C8H6Cl2O3/c9-5-1-2-7(6(10)3-5)13-4-8(11)12/h1-3H,4H2,(H,11,12)		94-75-7	Irritant
InChI=1S/C15H17ClN2O2/c1-15(2,3)13(19)14(18-9-8-17-10-18)20-12-6-4-11(16)5-7-12/h4-10,14H,1-3H3		38083-17-9	Irritant
InChI=1S/C3H5Cl/c1-2-3-4/h2-3H,1H3		590-21-6	Irritant
InChI=1S/C22H19Br2NO3/c1-22(2)17(12-19(23)24)20(22)21(26)28-18(13-25)14-7-6-10-16(11-14)27-15-8-4-3-5-9-15/h3-12,17-18,20H,1-2H3		52918-63-5	Irritant
InChI=1S/C3H7N/c1-3-2-4-3/h3-4H,2H2,1H3		75-55-8	Irritant
InChI=1S/C7H3Br5/c1-2-3(8)5(10)7(12)6(11)4(2)9/h1H3		87-83-2	Irritant
InChI=1S/C6H3Cl3/c7-4-1-2-5(8)6(9)3-4/h1-3H		120-82-1	Irritant
InChI=1S/C4H4BrNO2/c5-6-3(7)1-2-4(6)8/h1-2H2		128-08-5	Irritant
InChI=1S/C9H8O4/c1-7(10)12-13-9(11)8-5-3-2-4-6-8/h2-6H,1H3		644-31-5	Irritant
InChI=1S/C21H46N/c1-5-6-7-8-9-10-11-12-13-14-15-16-17-18-19-20-21-22(2,3)4/h5-21H2,1-4H3/q+1	1	112-03-8	Irritant
InChI=1S/C26H38O2/c1-10-11-18(19-14-21(25(4,5)6)23(27)12-16(19)2)20-15-22(26(7,8)9)24(28)13-17(20)3/h12-15,18,27-28H,10-11H2,1-9H3		85-60-9	Irritant
InChI=1S/C6H14O/c1-3-4-6(2)5-7/h6-7H,3-5H2,1-2H3	2B	105-30-6 105-30-6	Irritant
InChI=1S/C3F6O/c4-1(2(5,6)7)3(8,9)10-1		428-59-1	Irritant
InChI=1S/C8H14O4/c1-5-4-8(11-6(2)9)12-7(3)10-5/h5,7-8H,4H2,1-3H3		828-00-2	Irritant
InChI=1S/C29H40O2/c1-20-15-22(26(30)24(17-20)28(3)11-7-5-8-12-28)19-23-16-21(2)18-25(27(23)31)29(4)13-9-6-10-14-29/h15-18,30-31H,5-14,19H2,1-4H3		77-62-3	Irritant
InChI=1S/C13H11ClN2O3/c1-2-10-12(13(18)19)11(17)7-15-16(10)9-5-3-8(14)4-6-9/h3-7H,2H2,1H3,(H,18,19)		129025-54-3	Irritant
InChI=1S/C8H8O4/c1-4-3-6(10)7(5(2)9)8(11)12-4/h3,10H,1-2H3		520-45-6	Irritant
InChI=1S/C3H5Cl/c1-3(2)4/h1H2,2H3		557-98-2	Irritant
InChI=1S/C5H8O2/c1-4(6)3-5(2)7/h3,6H,1-2H3	Non-irritant	123-54-6	Irritant
InChI=1S/C6H14O/c1-3-5-7-6-4-2/h3-6H2,1-2H3		111-43-3	Irritant
InChI=1S/C7H5NO5/c9-6-2-1-4(8(12)13)3-5(6)7(10)11/h1-3,9H,(H,10,11)		96-97-9	Irritant
InChI=1S/C8H7ClO2/c9-5-8(11)6-1-3-7(10)4-2-6/h1-4,10H,5H2	1	6305-04-0	Irritant
InChI=1S/C21H16/c1-13-6-7-15-12-20-17-5-3-2-4-14(17)8-9-18(20)19-11-10-16(13)21(15)19/h2-9,12H,10-11H2,1H3		56-49-5	Irritant
InChI=1S/C4H7BrO2/c1-2-7-4(6)3-5/h2-3H2,1H3		105-36-2	Irritant
InChI=1S/C18H16ClNO5/c1-3-22-17(21)11(2)23-13-5-7-14(8-6-13)24-18-20-15-9-4-12(19)10-16(15)25-18/h4-11H,3H2,1-2H3		66441-23-4	Irritant
InChI=1S/C9H15Br6O4P/c10-1-7(13)4-17-20(16,18-5-8(14)2-11)19-6-9(15)3-12/h7-9H,1-6H2		126-72-7	Irritant
InChI=1S/C16H23N3OS/c1-12(2)19-14(17-16(3,4)5)21-11-18(15(19)20)13-9-7-6-8-10-13/h6-10,12H,11H2,1-5H3		69327-76-0	Irritant
InChI=1S/C12H10O2/c13-12(14)8-10-6-3-5-9-4-1-2-7-11(9)10/h1-7H,8H2,(H,13,14)	1	61-31-4	Irritant
InChI=1S/C13H14F3N3O4/c1-4-17(7-8(2)3)12-10(18(20)21)5-9(13(14,15)16)6-11(12)19(22)23/h5-6H,2,4,7H2,1,3H3		55283-68-6	Irritant
InChI=1S/C4H10O2/c1-4(6)2-3-5/h4-6H,2-3H2,1H3		107-88-0	Irritant
InChI=1S/C4H8O2S/c1-2-6-4(5)3-7/h7H,2-3H2,1H3		623-51-8 623-51-8	Irritant
InChI=1S/C17H20N2S/c1-13(18(2)3)12-19-14-8-4-6-10-16(14)20-17-11-7-5-9-15(17)19/h4-11,13H,12H2,1-3H3	1	60-87-7 58-33-3	Irritant
InChI=1S/C7H14N2/c1-3-5-7(9,4-2)6-8/h3-5,9H2,1-2H3			Irritant
InChI=1S/C12H24N9P3/c1-2-16(1)22(17-3-4-17)13-23(18-5-6-18,19-7-8-19)15-24(14-22,20-9-10-20)21-11-12-21/h1-12H2		52-46-0	Irritant
InChI=1S/C6H10/c1-3-5-6-4-2/h3-4H,1-2,5-6H2		592-42-7 592-42-7	Irritant
InChI=1S/C12H2Cl6O/c13-3-1-5-7(11(17)9(3)15)8-6(19-5)2-4(14)10(16)12(8)18/h1-2H		72918-21-9	Irritant
InChI=1S/C14H4N2O2S2/c15-5-9-10(6-16)20-14-12(18)8-4-2-1-3-7(8)11(17)13(14)19-9/h1-4H		3347-22-6	Irritant
InChI=1S/C4H8N6/c5-1-2(6)9-4(8)10-3(1)7/h5H2,(H6,6,7,8,9,10)		1004-74-6 5392-28-9	Irritant
InChI=1S/C3H5ClO2/c1-6-3(5)2-4/h2H2,1H3		96-34-4	Irritant
InChI=1S/C9H8O4/c10-7-3-1-6(5-8(7)11)2-4-9(12)13/h1-5,10-11H,(H,12,13)		331-39-5	Irritant
InChI=1S/C6H5Br/c7-6-4-2-1-3-5-6/h1-5H		108-86-1	Irritant
InChI=1S/C5H10N2S2/c1-6-3-7(2)5(8)9-4-6/h3-4H2,1-2H3		533-74-4	Irritant
InChI=1S/C14H8O4/c15-9-5-1-3-7-11(9)14(18)12-8(13(7)17)4-2-6-10(12)16/h1-6,15-16H		117-10-2	Irritant
InChI=1S/C12H8Cl6/c13-8-9(14)11(16)7-5-2-1-4(3-5)6(7)10(8,15)12(11,17)18/h1-2,4-7H,3H2		309-00-2	Irritant
InChI=1S/C6H12Cl2O/c1-5(3-7)9-6(2)4-8/h5-6H,3-4H2,1-2H3		108-60-1	Irritant
InChI=1S/C20H28O6/c1-9-5-13-18(24,15(9)22)7-11(8-21)6-12-14-17(3,4)20(14,26)16(23)10(2)19(12,13)25/h5-6,10,12-14,16,21,23-26H,7-8H2,1-4H3		17673-25-5	Irritant
InChI=1S/C10H14O/c1-10(2,3)8-4-6-9(11)7-5-8/h4-7,11H,1-3H3	1	98-54-4	Irritant
InChI=1S/C12H16ClNOS/c1-3-14(4-2)12(15)16-9-10-5-7-11(13)8-6-10/h5-8H,3-4,9H2,1-2H3		28249-77-6	Irritant
InChI=1S/C8Br4O3/c9-3-1-2(8(14)15-7(1)13)4(10)6(12)5(3)11		632-79-1	Irritant
InChI=1S/C6H6O2/c7-5-1-2-6(8)4-3-5/h1-4,7-8H		123-31-9	Irritant
InChI=1S/C11H10/c1-9-6-7-10-4-2-3-5-11(10)8-9/h2-8H,1H3		91-57-6	Irritant
InChI=1S/C4H5NS/c1-4-2-6-3-5-4/h2-3H,1H3		693-95-8	Irritant
InChI=1S/C2H6S/c1-3-2/h1-2H3		75-18-3	Irritant
InChI=1S/C10H8O4/c1-5-2-9(13)14-8-4-6(11)3-7(12)10(5)8/h2-4,11-12H,1H3		2107-76-8	Irritant
InChI=1S/C2H2Cl4/c3-1(4)2(5)6/h1-2H		79-34-5	Irritant
InChI=1S/C19H6Br8O5S/c20-7-1-5(2-8(21)16(7)28)19(6-3-9(22)17(29)10(23)4-6)11-12(24)13(25)14(26)15(27)18(11)33(30,31)32-19/h1-4,28-29H	1	4430-25-5	Irritant
InChI=1S/C5H12O/c1-3-5(2)4-6/h5-6H,3-4H2,1-2H3		137-32-6	Irritant
InChI=1S/C2H5NO2/c1-2-5-3-4/h2H2,1H3		109-95-5	Irritant
InChI=1S/C11H12N2OS3/c1-2-4-10-9(3-1)12-11(15-10)16-17-13-5-7-14-8-6-13/h1-4H,5-8H2		95-32-9	Irritant
InChI=1S/C4H6O2/c1-3(5)4(2)6/h1-2H3		431-03-8	Irritant
InChI=1S/C6H6ClN/c7-5-1-3-6(8)4-2-5/h1-4H,8H2		106-47-8	Irritant
InChI=1S/C9H10O2/c1-8(10)11-7-9-5-3-2-4-6-9/h2-6H,7H2,1H3		140-11-4	Irritant
InChI=1S/C2H7N/c1-2-3/h2-3H2,1H3		75-04-7	Irritant
InChI=1S/C7H5N3O2S/c8-4-13-5-1-2-6(9)7(3-5)10(11)12/h1-3H,9H2	1	54029-45-7	Irritant
InChI=1S/C2H2Cl4/c3-1-2(4,5)6/h1H2		630-20-6	Irritant
InChI=1S/C5H12/c1-4-5(2)3/h5H,4H2,1-3H3		78-78-4	Irritant
InChI=1S/C3H6Br2O/c4-1-3(5)2-6/h3,6H,1-2H2		96-13-9	Irritant
InChI=1S/C2H2Br4/c3-1(4)2(5)6/h1-2H		79-27-6	Irritant
InChI=1S/C2H5Br/c1-2-3/h2H2,1H3		74-96-4	Irritant
InChI=1S/C6H3Cl3/c7-4-2-1-3-5(8)6(4)9/h1-3H		87-61-6 12002-48-1	Irritant
InChI=1S/C2H2ClN/c3-1-2-4/h1H2		107-14-2	Irritant
InChI=1S/C18H14N2O6S/c1-10-6-7-14(15(8-10)27(24,25)26)19-20-16-12-5-3-2-4-11(12)9-13(17(16)21)18(22)23/h2-9,19H,1H3,(H,22,23)(H,24,25,26)		5858-81-1	Irritant
InChI=1S/C6H4Cl2/c7-5-3-1-2-4-6(5)8/h1-4H		95-50-1	Irritant
InChI=1S/C32H60O10/c1-2-3-4-5-6-7-8-9-10-11-12-13-14-15-16-17-30(36)40-25-24-37-27-29(39-22-19-34)32-28(38-21-18-33)26-31(42-32)41-23-20-35/h9-10,28-29,31-35H,2-8,11-27H2,1H3		9005-65-6	Irritant
InChI=1S/C3H5ClO2/c1-2-6-3(4)5/h2H2,1H3		541-41-3	Irritant
InChI=1S/C4H4O3/c5-3-1-2-4(6)7-3/h1-2H2		108-30-5	Irritant
InChI=1S/C20H4Br4Cl4O5/c21-5-1-3-7(8-9(20(31)32)13(26)15(28)14(27)12(8)25)4-2-6(22)17(30)11(24)19(4)33-18(3)10(23)16(5)29/h1-2,29H,(H,31,32)		4618-23-9	Irritant
InChI=1S/C6H3F2NO2/c7-4-1-2-6(9(10)11)5(8)3-4/h1-3H		446-35-5 446-35-5	Irritant
InChI=1S/C8H10NO5PS/c1-12-15(16,13-2)14-8-5-3-7(4-6-8)9(10)11/h3-6H,1-2H3		298-00-0	Irritant
InChI=1S/C19H42N/c1-5-6-7-8-9-10-11-12-13-14-15-16-17-18-19-20(2,3)4/h5-19H2,1-4H3/q+1	1	112-02-7 57-09-0	Irritant
InChI=1S/C13H17N3O/c1-10-12(14(2)3)13(17)16(15(10)4)11-8-6-5-7-9-11/h5-9H,1-4H3		58-15-1	Irritant
InChI=1S/C6H6S/c7-6-4-2-1-3-5-6/h1-5,7H		108-98-5	Irritant
InChI=1S/C6H10O3/c1-3-9-6(8)4-5(2)7/h4,7H,3H2,1-2H3	Non-irritant	141-97-9	Irritant
InChI=1S/C2H7N/c1-3-2/h3H,1-2H3		124-40-3	Irritant
InChI=1S/C4H13N3/c5-1-3-7-4-2-6/h7H,1-6H2		111-40-0	Irritant
InChI=1S/C10H12O2/c1-3-4-8-5-6-9(11)10(7-8)12-2/h3,5-7,11H,1,4H2,2H3		97-53-0	Irritant
InChI=1S/C8H12N2O2/c11-7-9-5-3-1-2-4-6-10-8-12/h1-6H2		822-06-0	Irritant
InChI=1S/C5H8/c1-4-5(2)3/h4H,1-2H2,3H3		78-79-5	Irritant
InChI=1S/C23H26N2O4/c1-27-16-8-14-15(9-17(16)28-2)25-20(26)10-18-21-13-7-19-23(14,22(21)25)4-5-24(19)11-12(13)3-6-29-18/h3,8-9,13,18-19,21-22H,4-7,10-11H2,1-2H3		357-57-3	Irritant
InChI=1S/C14H24NO4PS3/c1-12(2)18-20(21,19-13(3)4)22-11-10-15-23(16,17)14-8-6-5-7-9-14/h5-9,12-13,15H,10-11H2,1-4H3		741-58-2	Irritant
InChI=1S/C10H14Cl6N4O2/c11-9(12,13)7(17-5-21)19-1-2-20(4-3-19)8(18-6-22)10(14,15)16/h5-8H,1-4H2,(H,17,21)(H,18,22)		26644-46-2	Irritant
InChI=1S/C22H42O5/c1-3-5-7-9-11-13-15-21(23)26-19-17-25-18-20-27-22(24)16-14-12-10-8-6-4-2/h3-20H2,1-2H3		106-01-4	Irritant
InChI=1S/C6H5NO3/c8-6-3-1-2-5(4-6)7(9)10/h1-4,8H		554-84-7	Irritant
InChI=1S/C8H18O2/c1-3-5-8(10)7(4-2)6-9/h7-10H,3-6H2,1-2H3		94-96-2	Irritant
InChI=1S/C4H9N/c1-2-4-5-3-1/h5H,1-4H2		123-75-1	Irritant
InChI=1S/C7H7NO2/c8-6-4-2-1-3-5(6)7(9)10/h1-4H,8H2,(H,9,10)		118-92-3	Irritant
InChI=1S/CCl4S/c2-1(3,4)6-5		594-42-3	Irritant
InChI=1S/C4H8O2/c1-2-6-4-3-5-1/h1-4H2		123-91-1	Irritant
InChI=1S/C12H8Cl2O3S/c13-9-1-5-11(6-2-9)17-18(15,16)12-7-3-10(14)4-8-12/h1-8H		80-33-1	Irritant
InChI=1S/C22H42O4/c1-5-9-13-19(7-3)17-25-21(23)15-11-12-16-22(24)26-18-20(8-4)14-10-6-2/h19-20H,5-18H2,1-4H3		103-23-1	Irritant
InChI=1S/C12H6N2O2/c15-7-13-11-5-1-3-9-10(11)4-2-6-12(9)14-8-16/h1-6H		3173-72-6	Irritant
InChI=1S/C12H3Cl5O/c13-5-1-4-8(2-6(5)14)18-9-3-7(15)11(16)12(17)10(4)9/h1-3H		57117-41-6	Irritant
InChI=1S/C22H42O8/c1-3-5-11-25-13-15-27-17-19-29-21(23)9-7-8-10-22(24)30-20-18-28-16-14-26-12-6-4-2/h3-20H2,1-2H3		141-17-3	Irritant
InChI=1S/CH3Cl2OP/c1-5(2,3)4/h1H3		676-97-1	Irritant
InChI=1S/C2H4Cl2/c1-2(3)4/h2H,1H3		75-34-3	Irritant
InChI=1S/C14H20O/c1-11(10-15)9-12-5-7-13(8-6-12)14(2,3)4/h5-8,10-11H,9H2,1-4H3	1	80-54-6	Irritant
InChI=1S/C6H5Cl2N/c7-5-2-1-4(9)3-6(5)8/h1-3H,9H2		95-76-1	Irritant
InChI=1S/C5H9NO/c1-6-4-2-3-5(6)7/h2-4H2,1H3		872-50-4	Irritant
InChI=1S/C8H11NO3/c9-4-8(12)5-1-2-6(10)7(11)3-5/h1-3,8,10-12H,4,9H2		51-41-2	Irritant
InChI=1S/C10H21NOS/c1-4-7-8-11(6-3)10(12)13-9-5-2/h4-9H2,1-3H3		1114-71-2	Irritant
InChI=1S/C6H10O/c1-5(2)4-6(3)7/h4H,1-3H3		141-79-7	Irritant
InChI=1S/C27H42NO2/c1-26(2,3)22-27(4,5)24-13-15-25(16-14-24)30-20-19-29-18-17-28(6,7)21-23-11-9-8-10-12-23/h8-16H,17-22H2,1-7H3/q+1	1	121-54-0	Irritant
InChI=1S/C18H36O7S/c1-2-3-4-5-6-7-8-9-10-11-12-24-13-14-25-16-17(15-18(19)20)26(21,22)23/h17H,2-16H2,1H3,(H,19,20)(H,21,22,23)	1	68815-56-5	Irritant
InChI=1S/C8H10N2O3S/c1-6(11)10-14(12,13)8-4-2-7(9)3-5-8/h2-5H,9H2,1H3,(H,10,11)		144-80-9	Irritant
InChI=1S/C2Cl4F2/c3-1(4,5)2(6,7)8		76-11-9	Irritant
InChI=1S/C9H7N/c1-2-6-9-8(4-1)5-3-7-10-9/h1-7H		91-22-5	Irritant
InChI=1S/C8H5Cl3O3/c9-4-1-6(11)7(2-5(4)10)14-3-8(12)13/h1-2H,3H2,(H,12,13)		93-76-5	Irritant
InChI=1S/C4H10O2/c1-4(5-2)6-3/h4H,1-3H3		534-15-6	Irritant
InChI=1S/C14H21N3O4/c1-6-9(2)15-13-11(16(18)19)7-10(14(3,4)5)8-12(13)17(20)21/h7-9,15H,6H2,1-5H3		33629-47-9	Irritant
InChI=1S/C5H11Cl/c1-2-3-4-5-6/h2-5H2,1H3		543-59-9	Irritant
InChI=1S/C9H13N5/c1-6-4-2-3-5-7(6)13-9(12)14-8(10)11/h2-5H,1H3,(H6,10,11,12,13,14)	1	93-69-6	Irritant
InChI=1S/C9H4O5/c10-7(11)4-1-2-5-6(3-4)9(13)14-8(5)12/h1-3H,(H,10,11)		552-30-7	Irritant
InChI=1S/C6H6O3S/c7-10(8,9)6-4-2-1-3-5-6/h1-5H,(H,7,8,9)		98-11-3	Irritant
InChI=1S/C6H10O2/c1-4-8-6(7)5(2)3/h2,4H2,1,3H3		97-63-2	Irritant
InChI=1S/C3H8S/c1-2-3-4/h4H,2-3H2,1H3		107-03-9	Irritant
InChI=1S/C3H4Cl2O2/c4-1-2-7-3(5)6/h1-2H2		627-11-2	Irritant
InChI=1S/C6H12O3/c1-3-8-4-5-9-6(2)7/h3-5H2,1-2H3		111-15-9 111-15-9	Irritant
InChI=1S/C10H4Cl2O2/c11-7-8(12)10(14)6-4-2-1-3-5(6)9(7)13/h1-4H		117-80-6	Irritant
InChI=1S/C3H9N3/c1-6(2)3(4)5/h1-2H3,(H3,4,5)		6145-42-2 598-65-2	Irritant
InChI=1S/C4H10O3S/c1-4(2)7-8(3,5)6/h4H,1-3H3		926-06-7	Irritant
InChI=1S/C7H5Cl2N/c8-7(9)10-6-4-2-1-3-5-6/h1-5H		622-44-6	Irritant
InChI=1S/C8H10O/c1-6-3-7(2)5-8(9)4-6/h3-5,9H,1-2H3		108-68-9	Irritant
InChI=1S/C22H38O5/c1-2-3-4-5-8-11-17(23)14-15-19-18(20(24)16-21(19)25)12-9-6-7-10-13-22(26)27/h6,9,18-21,24-25H,2-5,7-8,10-16H2,1H3,(H,26,27)		120373-36-6	Irritant
InChI=1S/C28H22N2O2/c1-17-7-11-19(12-8-17)29-23-15-16-24(30-20-13-9-18(2)10-14-20)26-25(23)27(31)21-5-3-4-6-22(21)28(26)32/h3-16,29-30H,1-2H3		128-80-3	Irritant
InChI=1S/C8H5NO3/c10-7-5-3-1-2-4-6(5)9-8(11)12-7/h1-4H,(H,9,11)		118-48-9	Irritant
InChI=1S/C6H6N2O2/c7-5-1-3-6(4-2-5)8(9)10/h1-4H,7H2		100-01-6	Irritant
InChI=1S/C6H8O6/c7-1-2(8)5-3(9)4(10)6(11)12-5/h4,6-7,9-11H,1H2		50-81-7	Irritant
InChI=1S/C6H14O/c1-3-6(4-2)5-7/h6-7H,3-5H2,1-2H3		97-95-0	Irritant
InChI=1S/C19H34N/c1-4-5-6-7-8-9-10-14-17-20(2,3)18-19-15-12-11-13-16-19/h11-13,15-16H,4-10,14,17-18H2,1-3H3/q+1	1	63449-41-2	Irritant
InChI=1S/C22H43NO/c1-2-3-4-5-6-7-8-9-10-11-12-13-14-15-16-17-18-19-20-21-22(23)24/h9-10H,2-8,11-21H2,1H3,(H2,23,24)		112-84-5	Irritant
InChI=1S/C2H3Cl3/c3-1-2(4)5/h2H,1H2		79-00-5	Irritant
InChI=1S/C8H14O4/c1-11-7(9)5-3-4-6-8(10)12-2/h3-6H2,1-2H3		627-93-0	Irritant
InChI=1S/C6H4N2O5/c9-6-2-1-4(7(10)11)3-5(6)8(12)13/h1-3,9H		51-28-5	Irritant
InChI=1S/C2Cl4F2/c3-1(4,7)2(5,6)8		76-12-0	Irritant
InChI=1S/C10H12N4O5/c15-1-4-6(16)7(17)10(19-4)14-3-13-5-8(14)11-2-12-9(5)18/h2-4,6-7,10,15-17H,1H2,(H,11,12,18)		58-63-9	Irritant
InChI=1S/C13H9ClO/c14-12-8-6-11(7-9-12)13(15)10-4-2-1-3-5-10/h1-9H		134-85-0	Irritant
InChI=1S/C6H6/c1-2-4-6-5-3-1/h1-6H		71-43-2	Irritant
InChI=1S/C7H6O4/c8-4-1-2-5(7(10)11)6(9)3-4/h1-3,8-9H,(H,10,11)	1	89-86-1	Irritant
InChI=1S/C12H22O5/c13-11(7-3-1-4-8-11)16-17-12(15-14)9-5-2-6-10-12/h13-14H,1-10H2		78-18-2	Irritant
InChI=1S/C22H44O2/c1-3-5-7-8-9-10-11-12-13-14-15-16-17-18-19-20-22(23)24-21-6-4-2/h3-21H2,1-2H3		123-95-5	Irritant
InChI=1S/C4H8Br2/c5-3-1-2-4-6/h1-4H2		110-52-1 110-52-1	Irritant
InChI=1S/C3H2Cl4/c4-1-2(5)3(6)7/h1H2		10436-39-2	Irritant
InChI=1S/C6H11Cl/c7-6-4-2-1-3-5-6/h6H,1-5H2		542-18-7	Irritant
InChI=1S/C14H9Cl5O/c15-11-5-1-9(2-6-11)13(20,14(17,18)19)10-3-7-12(16)8-4-10/h1-8,20H		115-32-2	Irritant
InChI=1S/C3H4Cl2/c4-2-1-3-5/h1-2H,3H2		10061-02-6 542-75-6	Irritant
InChI=1S/C12H6Cl4/c13-9-3-1-7(5-11(9)15)8-2-4-10(14)12(16)6-8/h1-6H		32598-13-3	Irritant
InChI=1S/C12H14Cl2O3/c1-2-3-6-16-12(15)8-17-11-5-4-9(13)7-10(11)14/h4-5,7H,2-3,6,8H2,1H3		94-80-4	Irritant
InChI=1S/C8H10/c1-7-3-5-8(2)6-4-7/h3-6H,1-2H3	1	106-42-3	Irritant
InChI=1S/C18H22BrNO/c1-18(21-14-13-20(2)3,15-7-5-4-6-8-15)16-9-11-17(19)12-10-16/h4-12H,13-14H2,1-3H3	1	13977-28-1	Irritant
InChI=1S/C8H14/c1-2-4-6-8-7-5-3-1/h1-2H,3-8H2		931-87-3	Irritant
InChI=1S/C12H10O/c1-3-7-11(8-4-1)13-12-9-5-2-6-10-12/h1-10H		101-84-8	Irritant
InChI=1S/C3H8S3/c4-1-3(6)2-5/h3-6H,1-2H2		4756-13-2	Irritant
InChI=1S/C12H20O2/c1-6-12(5,14-11(4)13)9-7-8-10(2)3/h6,8H,1,7,9H2,2-5H3		115-95-7	Irritant
InChI=1S/C2H2Br2/c3-1-2-4/h1-2H		540-49-8	Irritant
InChI=1S/C13H4Cl2F6N4O4/c14-6-1-4(12(16,17)18)3-22-11(6)23-9-7(24(26)27)2-5(13(19,20)21)8(15)10(9)25(28)29/h1-3H,(H,22,23)		79622-59-6	Irritant
InChI=1S/C6H6Br5Cl/c7-1-2(8)4(10)6(12)5(11)3(1)9/h1-6H		87-84-3	Irritant
InChI=1S/C2H6O4S/c1-5-7(3,4)6-2/h1-2H3		77-78-1	Irritant
InChI=1S/C3F6O/c4-2(5,6)1(10)3(7,8)9		684-16-2	Irritant
InChI=1S/C4H8O3/c5-4-1-6-3-7-2-4/h4-5H,1-3H2		4740-78-7	Irritant
InChI=1S/C4H8O2/c1-2-5-4-6-3-1/h1-4H2		505-22-6	Irritant
InChI=1S/C3H6Br2/c4-2-1-3-5/h1-3H2		109-64-8	Irritant
InChI=1S/C15H12Br4O2/c1-15(2,7-3-9(16)13(20)10(17)4-7)8-5-11(18)14(21)12(19)6-8/h3-6,20-21H,1-2H3		79-94-7	Irritant
InChI=1S/C11H12N2O/c1-9-8-11(14)13(12(9)2)10-6-4-3-5-7-10/h3-8H,1-2H3		60-80-0	Irritant
InChI=1S/C4H7ClO2/c1-2-7-4(6)3-5/h2-3H2,1H3		105-39-5	Irritant
InChI=1S/C3Cl6/c4-1(2(5)6)3(7,8)9		1888-71-7	Irritant
InChI=1S/C2H2Cl2O/c3-1-2(4)5/h1H2		79-04-9	Irritant
InChI=1S/C2H6N2O2/c3-2(6)4-1-5/h5H,1H2,(H3,3,4,6)		1000-82-4	Irritant
InChI=1S/C6H2Cl4O/c7-2-1-3(8)6(11)5(10)4(2)9/h1,11H		58-90-2	Irritant
InChI=1S/C2Cl6/c3-1(4,5)2(6,7)8		67-72-1	Irritant
InChI=1S/C4H5ClO/c1-3(2)4(5)6/h1H2,2H3		920-46-7	Irritant
InChI=1S/C5H6N2O/c1-5(8)7-3-2-6-4-7/h2-4H,1H3		2466-76-4	Irritant
InChI=1S/C6H6N2O3/c7-5-3-4(8(10)11)1-2-6(5)9/h1-3,9H,7H2		99-57-0	Irritant
InChI=1S/C7H9NO/c1-9-7-5-3-2-4-6(7)8/h2-5H,8H2,1H3		90-04-0	Irritant
InChI=1S/C10H16/c1-9-5-3-7-10(2)8-4-6-9/h3,5,7,9H,4,6,8H2,1-2H3			Irritant
InChI=1S/C22H17ClN2/c23-21-14-8-7-13-20(21)22(25-16-15-24-17-25,18-9-3-1-4-10-18)19-11-5-2-6-12-19/h1-17H		23593-75-1	Irritant
InChI=1S/C7H10O3/c1-5(2)7(8)10-4-6-3-9-6/h6H,1,3-4H2,2H3		106-91-2 106-91-2	Irritant
InChI=1S/C3H5BrO/c1-3(5)2-4/h2H2,1H3		598-31-2	Irritant
InChI=1S/C13H26/c1-3-5-7-9-11-13-12-10-8-6-4-2/h3H,1,4-13H2,2H3		2437-56-1	Irritant
InChI=1S/C9H12O3S/c1-3-12-13(10,11)9-6-4-8(2)5-7-9/h4-7H,3H2,1-2H3		80-40-0	Irritant
InChI=1S/C14H20ClNO2/c1-4-12-8-6-7-11(3)14(12)16(10-18-5-2)13(17)9-15/h6-8H,4-5,9-10H2,1-3H3		34256-82-1	Irritant
InChI=1S/C6H12O2/c1-4-6(2,3)5(7)8/h4H2,1-3H3,(H,7,8)		595-37-9 595-37-9	Irritant
InChI=1S/C5Cl6/c6-1-2(7)4(9)5(10,11)3(1)8		77-47-4	Irritant
InChI=1S/C5H8O2/c1-4(2)5(6)7-3/h1H2,2-3H3		80-62-6	Irritant
InChI=1S/C10H13NO2/c1-8(2)13-10(12)11-9-6-4-3-5-7-9/h3-8H,1-2H3,(H,11,12)		122-42-9	Irritant
InChI=1S/C6H3ClN2O4/c7-5-2-1-4(8(10)11)3-6(5)9(12)13/h1-3H		97-00-7	Irritant
InChI=1S/C7H8ClNO3S/c1-4-2-6(9)7(3-5(4)8)13(10,11)12/h2-3H,9H2,1H3,(H,10,11,12)		88-53-9	Irritant
InChI=1S/CCl4/c2-1(3,4)5		56-23-5	Irritant
InChI=1S/C12HCl7O2/c13-2-1-3-10(7(17)4(2)14)21-12-9(19)6(16)5(15)8(18)11(12)20-3/h1H		35822-46-9	Irritant
InChI=1S/C12H2Cl6O2/c13-3-1-5-6(2-4(3)14)20-12-10(18)8(16)7(15)9(17)11(12)19-5/h1-2H		39227-28-6	Irritant
InChI=1S/C6H4N2O4/c9-7(10)5-2-1-3-6(4-5)8(11)12/h1-4H	2B	99-65-0	Irritant
InChI=1S/C12HCl7O/c13-3-1-2-4-6(15)7(16)8(17)10(19)12(4)20-11(2)9(18)5(3)14/h1H		67562-39-4	Irritant
InChI=1S/C10H20O/c1-10(2)8-6-4-3-5-7-9-11/h9-10H,3-8H2,1-2H3		1321-89-7	Irritant
InChI=1S/C10H18O/c1-9(2)8-4-6-10(3,11-9)7-5-8/h8H,4-7H2,1-3H3		470-82-6	Irritant
InChI=1S/C4H10O2/c5-3-1-2-4-6/h5-6H,1-4H2		110-63-4	Irritant
InChI=1S/C2H3ClO/c1-2(3)4/h1H3		75-36-5	Irritant
InChI=1S/C9H20O3/c1-4-5-11-7-9(3)12-6-8(2)10/h8-10H,4-7H2,1-3H3	2B	29911-27-1	Irritant
InChI=1S/C12H18O2/c1-2-3-4-5-6-10-7-8-11(13)9-12(10)14/h7-9,13-14H,2-6H2,1H3		136-77-6	Irritant
InChI=1S/C7H9N/c8-6-7-4-2-1-3-5-7/h1-5H,6,8H2		100-46-9	Irritant
InChI=1S/C3H9N/c1-2-3-4/h2-4H2,1H3		107-10-8	Irritant
InChI=1S/C6H6N2O3/c7-4-1-2-6(9)5(3-4)8(10)11/h1-3,9H,7H2		119-34-6	Irritant
InChI=1S/C11H12Cl2O3/c1-7(2)16-11(14)6-15-10-4-3-8(12)5-9(10)13/h3-5,7H,6H2,1-2H3		94-11-1	Irritant
InChI=1S/C10H14O/c1-10(2,3)8-6-4-5-7-9(8)11/h4-7,11H,1-3H3		88-18-6	Irritant
InChI=1S/C8H8O2/c9-8(10)6-7-4-2-1-3-5-7/h1-5H,6H2,(H,9,10)		103-82-2	Irritant
InChI=1S/C17H25NO2/c1-3-5-6-11(4-2)10-18-16(19)14-12-7-8-13(9-12)15(14)17(18)20/h7-8,11-15H,3-6,9-10H2,1-2H3		113-48-4	Irritant
InChI=1S/C6H12O2/c1-5(7)8-6(2,3)4/h1-4H3		540-88-5	Irritant
InChI=1S/C4H10S/c1-4(2,3)5/h5H,1-3H3		75-66-1	Irritant
InChI=1S/C12H26S/c1-2-3-4-5-6-7-8-9-10-11-12-13/h13H,2-12H2,1H3		112-55-0	Irritant
InChI=1S/C10H11ClO3/c1-6-5-8(11)3-4-9(6)14-7(2)10(12)13/h3-5,7H,1-2H3,(H,12,13)		93-65-2	Irritant
InChI=1S/C7H17O3P/c1-6(2)9-11(5,8)10-7(3)4/h6-7H,1-5H3		1445-75-6	Irritant
InChI=1S/C12H14O4/c1-2-9(13-5-11-7-15-11)4-10(3-1)14-6-12-8-16-12/h1-4,11-12H,5-8H2		101-90-6	Irritant
InChI=1S/C4H10S/c1-2-3-4-5/h5H,2-4H2,1H3		109-79-5	Irritant
InChI=1S/C6H6O3/c7-4-2-1-3-5(8)6(4)9/h1-3,7-9H		87-66-1	Irritant
InChI=1S/C8H10O/c9-7-6-8-4-2-1-3-5-8/h1-5,9H,6-7H2		60-12-8	Irritant
InChI=1S/C7H12N2O4/c1-7(2)5(12)8(3-10)6(13)9(7)4-11/h10-11H,3-4H2,1-2H3		6440-58-0	Irritant
InChI=1S/CH2O/c1-2/h1H2	1	50-00-0	Irritant
InChI=1S/C3H5NO/c4-2-1-3-5/h5H,1,3H2		109-78-4	Irritant
InChI=1S/C2H4Cl2/c3-1-2-4/h1-2H2		107-06-2	Irritant
InChI=1S/C18H35ClO/c1-2-3-4-5-6-7-8-9-10-11-12-13-14-15-16-17-18(19)20/h2-17H2,1H3		112-76-5	Irritant
InChI=1S/C10H16O/c1-9(2)5-4-6-10(3)7-8-11/h5,7-8H,4,6H2,1-3H3		5392-40-5	Irritant
InChI=1S/C3H5NO/c1-2-4-3-5/h2H2,1H3		109-90-0	Irritant
InChI=1S/C9H11Cl2FN2O2S2/c1-13(2)18(15,16)14(17-9(10,11)12)8-6-4-3-5-7-8/h3-7H,1-2H3		1085-98-9	Irritant
InChI=1S/C7H8O/c8-6-7-4-2-1-3-5-7/h1-5,8H,6H2		100-51-6	Irritant
InChI=1S/C3H9O4P/c1-5-8(4,6-2)7-3/h1-3H3		512-56-1	Irritant
InChI=1S/C16H26O3/c1-2-3-4-5-6-7-8-9-10-11-12-14-13-15(17)19-16(14)18/h11-12,14H,2-10,13H2,1H3		25377-73-5	Irritant
InChI=1S/C8H16O2/c1-2-3-4-5-6-7-8(9)10/h2-7H2,1H3,(H,9,10)		124-07-2	Irritant
InChI=1S/C7H6O4/c8-4-1-2-6(9)5(3-4)7(10)11/h1-3,8-9H,(H,10,11)		490-79-9	Irritant
InChI=1S/C5H12O4/c6-1-5(2-7,3-8)4-9/h6-9H,1-4H2		115-77-5	Irritant
InChI=1S/C17H21NO2/c1-4-18(5-2)17(19)13(3)20-16-12-8-10-14-9-6-7-11-15(14)16/h6-13H,4-5H2,1-3H3		15299-99-7	Irritant
InChI=1S/C4H8O/c1-2-4-5-3-1/h1-4H2	1	109-99-9	Irritant
InChI=1S/C8H12INO2/c1-2-3-6-10-8(11)12-7-4-5-9/h2-3,6-7H2,1H3,(H,10,11)		55406-53-6	Irritant
InChI=1S/C16H14O6/c17-10-2-1-8-13-9-4-12(19)11(18)3-7(9)5-16(13,21)6-22-15(8)14(10)20/h1-4,13,17-21H,5-6H2		517-28-2	Irritant
InChI=1S/C5H10O/c6-5-3-1-2-4-5/h5-6H,1-4H2	2A	96-41-3	Irritant
InChI=1S/C3H8NO5P/c5-3(6)1-4-2-10(7,8)9/h4H,1-2H2,(H,5,6)(H2,7,8,9)		1071-83-6	Irritant
InChI=1S/C12H7Cl3O2/c13-7-1-3-11(9(15)5-7)17-12-4-2-8(14)6-10(12)16/h1-6,16H		3380-34-5	Irritant
InChI=1S/C3H6ClNO2/c1-2-3(4)5(6)7/h3H,2H2,1H3		600-25-9	Irritant
InChI=1S/C12H18O5/c1-9(2)11(13)16-7-5-15-6-8-17-12(14)10(3)4/h1,3,5-8H2,2,4H3		2358-84-1	Irritant
InChI=1S/C6H8Cl2O5/c7-5(9)12-3-1-11-2-4-13-6(8)10/h1-4H2		106-75-2	Irritant
InChI=1S/C8H14ClNS2/c1-4-10(5-2)8(11)12-6-7(3)9/h3-6H2,1-2H3		95-06-7	Irritant
InChI=1S/C6H6ClNO3S/c7-5-2-1-4(3-6(5)8)12(9,10)11/h1-3H,8H2,(H,9,10,11)	1	98-36-2	Irritant
InChI=1S/C2H5ClO/c1-4-2-3/h2H2,1H3		107-30-2	Irritant
InChI=1S/C6H3Cl3/c7-4-1-5(8)3-6(9)2-4/h1-3H		108-70-3	Irritant
InChI=1S/C5H10O3/c1-5(6)8-4-3-7-2/h3-4H2,1-2H3	1	110-49-6	Irritant
InChI=1S/C2H3ClO2/c1-5-2(3)4/h1H3		79-22-1	Irritant
InChI=1S/C8H6O4/c9-7(10)5-3-1-2-4-6(5)8(11)12/h1-4H,(H,9,10)(H,11,12)		88-99-3	Irritant
InChI=1S/C11H16O/c1-8-5-6-9(10(12)7-8)11(2,3)4/h5-7,12H,1-4H3		88-60-8	Irritant
InChI=1S/C2H4N4O2/c3-1(7)5-6-2(4)8/h(H2,3,7)(H2,4,8)		123-77-3	Irritant
InChI=1S/C5H6O2/c6-4-5-2-1-3-7-5/h1-3,6H,4H2		98-00-0	Irritant
InChI=1S/C8H7ClO2/c1-11-8(10)6-3-2-4-7(9)5-6/h2-5H,1H3		2905-65-9	Irritant
InChI=1S/C11H14O2/c1-2-3-9-13-11(12)10-7-5-4-6-8-10/h4-8H,2-3,9H2,1H3		136-60-7	Irritant
InChI=1S/C2HCl3/c3-1-2(4)5/h1H		79-01-6	Irritant
InChI=1S/C12H2Cl6O/c13-5-1-3-4-2-6(14)8(16)10(18)12(4)19-11(3)9(17)7(5)15/h1-2H		60851-34-5	Irritant
InChI=1S/C3H6N6O6/c10-7(11)4-1-5(8(12)13)3-6(2-4)9(14)15/h1-3H2		121-82-4	Irritant
InChI=1S/C19H22FN3O4/c1-10-8-22(6-5-21-10)16-14(20)7-12-15(18(16)27-2)23(11-3-4-11)9-13(17(12)24)19(25)26/h7,9-11,21H,3-6,8H2,1-2H3,(H,25,26)		112811-59-3	Irritant
InChI=1S/C8H6BrN/c9-8(6-10)7-4-2-1-3-5-7/h1-5,8H		5798-79-8	Irritant
InChI=1S/C7H13NO3S/c1-5(9)8-6(7(10)11)3-4-12-2/h6H,3-4H2,1-2H3,(H,8,9)(H,10,11)	1	1115-47-5	Irritant
InChI=1S/C4H6BrNO4/c5-4(6(7)8)1-9-3-10-2-4/h1-3H2		30007-47-7	Irritant
InChI=1S/C4H6Cl2/c1-2-4(6)3-5/h2,4H,1,3H2		760-23-6	Irritant
InChI=1S/C3H6O/c1-2-3-4/h2,4H,1,3H2	2A	107-18-6	Irritant
InChI=1S/C11H10BrN5/c12-9-7(17-11-15-5-6-16-11)1-2-8-10(9)14-4-3-13-8/h1-4H,5-6H2,(H2,15,16,17)		59803-98-4	Irritant
InChI=1S/C9H10/c1-8(2)9-6-4-3-5-7-9/h3-7H,1H2,2H3		98-83-9	Irritant
InChI=1S/C17H14N2O/c1-12-6-2-5-9-15(12)18-19-17-14-8-4-3-7-13(14)10-11-16(17)20/h2-11,18H,1H3		2646-17-5	Irritant
InChI=1S/C3H8N2O/c1-5(2)3(4)6/h1-2H3,(H2,4,6)		598-94-7	Irritant
InChI=1S/C4H11N/c1-4(2,3)5/h5H2,1-3H3		75-64-9	Irritant
InChI=1S/C6H10O4S2/c7-5(8)1-3-11-12-4-2-6(9)10/h1-4H2,(H,7,8)(H,9,10)	2A	1119-62-6	Irritant
InChI=1S/C12H2Cl6O2/c13-3-1-5-11(9(17)7(3)15)20-6-2-4(14)8(16)10(18)12(6)19-5/h1-2H		57653-85-7	Irritant
InChI=1S/C7H6O6S/c8-6-2-1-4(14(11,12)13)3-5(6)7(9)10/h1-3,8H,(H,9,10)(H,11,12,13)		97-05-2	Irritant
InChI=1S/C14H11N/c15-14-6-5-12-7-10-3-1-2-4-11(10)8-13(12)9-14/h1-9H,15H2		613-13-8	Irritant
InChI=1S/C8H17ClO/c9-7-5-3-1-2-4-6-8-10/h10H,1-8H2	1	23144-52-7	Irritant
InChI=1S/C4H10N2O3/c7-3-1-6(5-9)2-4-8/h7-8H,1-4H2		1116-54-7	Irritant
InChI=1S/CCl2O/c2-1(3)4		75-44-5	Irritant
InChI=1S/C7H6N2S/c10-7-8-5-3-1-2-4-6(5)9-7/h1-4H,(H2,8,9,10)		583-39-1	Irritant
InChI=1S/C5H10/c1-4-5(2)3/h4-5H,1H2,2-3H3		563-45-1	Irritant
InChI=1S/C24H46O4/c1-3-5-7-9-11-13-15-17-19-21-23(25)27-28-24(26)22-20-18-16-14-12-10-8-6-4-2/h3-22H2,1-2H3		105-74-8	Irritant
InChI=1S/C8H18O/c1-3-5-6-8(4-2)7-9/h8-9H,3-7H2,1-2H3	1	12645-31-7	Irritant
InChI=1S/C15H23ClO4S/c1-12(20-21(17)19-10-9-16)11-18-14-7-5-13(6-8-14)15(2,3)4/h5-8,12H,9-11H2,1-4H3		140-57-8	Irritant
InChI=1S/C18H27NO3/c1-14(2)8-6-4-5-7-9-18(21)19-13-15-10-11-16(20)17(12-15)22-3/h6,8,10-12,14,20H,4-5,7,9,13H2,1-3H3,(H,19,21)		404-86-4	Irritant
InChI=1S/C5H10O2/c1-3-4-7-5(2)6/h3-4H2,1-2H3		109-60-4	Irritant
InChI=1S/C5H6N2O/c1-8-5-6-3-2-4-7-5/h2-4H,1H3		931-63-5	Irritant
InChI=1S/C2HCl3O2/c3-2(4,5)1(6)7/h(H,6,7)			Irritant
InChI=1S/C8H10/c1-2-8-6-4-3-5-7-8/h3-7H,2H2,1H3		100-41-4	Irritant
InChI=1S/C18H14O8/c19-15(20)13(25-17(23)11-7-3-1-4-8-11)14(16(21)22)26-18(24)12-9-5-2-6-10-12/h1-10,13-14H,(H,19,20)(H,21,22)	1	2743-38-6	Irritant
InChI=1S/C3H3Br/c1-2-3-4/h1H,3H2		106-96-7	Irritant
InChI=1S/C15H23NO4/c1-8-3-9(2)15(20)11(4-8)12(17)5-10-6-13(18)16-14(19)7-10/h8-12,17H,3-7H2,1-2H3,(H,16,18,19)		66-81-9	Irritant
InChI=1S/C7H6O4/c8-5-2-1-4(7(10)11)3-6(5)9/h1-3,8-9H,(H,10,11)		99-50-3	Irritant
InChI=1S/C11H22O2/c1-3-4-5-6-7-8-9-10-11(12)13-2/h3-10H2,1-2H3		110-42-9	Irritant
InChI=1S/C4H4S/c1-2-4-5-3-1/h1-4H		110-02-1	Irritant
InChI=1S/C2H5NS/c1-2(3)4/h1H3,(H2,3,4)		62-55-5	Irritant
InChI=1S/C14H9Cl5/c15-11-5-1-9(2-6-11)13(14(17,18)19)10-3-7-12(16)8-4-10/h1-8,13H		50-29-3	Irritant
InChI=1S/C22H40NO/c1-4-5-6-7-8-9-10-11-12-16-19-23(2,3)20-21-24-22-17-14-13-15-18-22/h13-15,17-18H,4-12,16,19-21H2,1-3H3/q+1	1	538-71-6	Irritant
InChI=1S/C8H14O2/c1-7(9)10-8-5-3-2-4-6-8/h8H,2-6H2,1H3		622-45-7	Irritant
InChI=1S/C2H5Cl2O2P/c1-2-6-7(3,4)5/h2H2,1H3	1	1498-51-7	Irritant
InChI=1S/C6H14O/c1-5(2)7-6(3)4/h5-6H,1-4H3		108-20-3	Irritant
InChI=1S/C19H26O3/c1-7-8-13-12(4)16(10-15(13)20)22-18(21)17-14(9-11(2)3)19(17,5)6/h7,9,14,16-17H,1,8,10H2,2-6H3	2B	28434-00-6	Irritant
InChI=1S/C20H10Br2O5/c21-15-13(23)7-5-11-17(15)26-18-12(6-8-14(24)16(18)22)20(11)10-4-2-1-3-9(10)19(25)27-20/h1-8,23-24H		596-03-2	Irritant
InChI=1S/C13H11Cl/c14-13(11-7-3-1-4-8-11)12-9-5-2-6-10-12/h1-10,13H		90-99-3	Irritant
InChI=1S/C8H8O3/c1-11-7-4-2-6(3-5-7)8(9)10/h2-5H,1H3,(H,9,10)		100-09-4	Irritant
InChI=1S/C18H32O7/c1-4-7-10-23-15(19)13-18(22,17(21)25-12-9-6-3)14-16(20)24-11-8-5-2/h22H,4-14H2,1-3H3		77-94-1	Irritant
InChI=1S/C5H8O/c1-4(2)5(3)6/h1H2,2-3H3		814-78-8	Irritant
InChI=1S/C23H22F7IN2O4S/c1-12-10-13(21(24,22(25,26)27)23(28,29)30)8-9-16(12)32-18(34)14-6-5-7-15(31)17(14)19(35)33-20(2,3)11-38(4,36)37/h5-10H,11H2,1-4H3,(H,32,34)(H,33,35)		272451-65-7	Irritant
InChI=1S/C8H13N2O2P/c1-9-13(11,10-2)12-8-6-4-3-5-7-8/h3-7H,1-2H3,(H2,9,10,11)		1754-58-1	Irritant
InChI=1S/C9H7Cl3O3/c1-4(9(13)14)15-8-3-6(11)5(10)2-7(8)12/h2-4H,1H3,(H,13,14)		93-72-1	Irritant
InChI=1S/C6H4Cl2O2S/c7-5-1-3-6(4-2-5)11(8,9)10/h1-4H		98-60-2	Irritant
InChI=1S/C7H12O3/c1-5(2)7(9)10-6(3)4-8/h6,8H,1,4H2,2-3H3		27813-02-1	Irritant
InChI=1S/C14H18Cl2O4/c1-2-3-6-18-7-8-19-14(17)10-20-13-5-4-11(15)9-12(13)16/h4-5,9H,2-3,6-8,10H2,1H3		1929-73-3	Irritant
InChI=1S/C9H12NO5PS/c1-7-6-8(4-5-9(7)10(11)12)15-16(17,13-2)14-3/h4-6H,1-3H3		122-14-5	Irritant
InChI=1S/C4H8Cl2O/c5-1-3-7-4-2-6/h1-4H2		111-44-4	Irritant
InChI=1S/C4H5NS/c1-2-3-5-4-6/h2H,1,3H2		57-06-7	Irritant
InChI=1S/C12H18/c1-2-4-6-8-10-12-11-9-7-5-3-1/h1-2,7-10H,3-6,11-12H2		4904-61-4	Irritant
InChI=1S/C6H4Cl2/c7-5-2-1-3-6(8)4-5/h1-4H		541-73-1	Irritant
InChI=1S/C7H7NO2/c1-6-2-4-7(5-3-6)8(9)10/h2-5H,1H3		99-99-0	Irritant
InChI=1S/C4H6O4/c1-3(5)7-8-4(2)6/h1-2H3		110-22-5	Irritant
InChI=1S/C7H13NO2/c1-2-7-3-9-5-8(7)6-10-4-7/h2-6H2,1H3		7747-35-5	Irritant
InChI=1S/C5H12S/c1-2-3-4-5-6/h6H,2-5H2,1H3		110-66-7	Irritant
InChI=1S/C14H22O2/c1-3-5-11-15-13-7-9-14(10-8-13)16-12-6-4-2/h7-10H,3-6,11-12H2,1-2H3	2B	104-36-9	Irritant
InChI=1S/C13H16F3N3O4/c1-3-5-17(6-4-2)12-10(18(20)21)7-9(13(14,15)16)8-11(12)19(22)23/h7-8H,3-6H2,1-2H3		1582-09-8	Irritant
InChI=1S/C5H6/c1-2-4-5-3-1/h1-4H,5H2		542-92-7	Irritant
InChI=1S/C4H8O/c1-2-3-4-5/h4H,2-3H2,1H3	2B	123-72-8	Irritant
InChI=1S/C12H10/c1-3-7-11(8-4-1)12-9-5-2-6-10-12/h1-10H		92-52-4	Irritant
InChI=1S/C4H8O/c1-3-4(2)5/h3H2,1-2H3	2A	78-93-3 78-93-3	Irritant
InChI=1S/C32H28N4O8S2/c1-4-44-25-10-8-24(9-11-25)33-34-27-12-5-21(15-19(27)2)22-6-13-28(20(3)16-22)35-36-32-29(37)14-7-23-17-26(45(38,39)40)18-30(31(23)32)46(41,42)43/h5-18,35H,4H2,1-3H3,(H,38,39,40)(H,41,42,43)		6358-29-8	Irritant
InChI=1S/C8H18O2/c1-7(2,9)5-6-8(3,4)10/h9-10H,5-6H2,1-4H3	1	110-03-2	Irritant
InChI=1S/C6H7ClN2/c7-5-2-1-4(8)3-6(5)9/h1-3H,8-9H2		5131-60-2	Irritant
InChI=1S/CCl2S/c2-1(3)4		463-71-8	Irritant
InChI=1S/C7H6N2O5/c1-4-2-5(8(11)12)3-6(7(4)10)9(13)14/h2-3,10H,1H3		534-52-1	Irritant
InChI=1S/C20H4Br4Cl4O5/c21-5-1-3-17(9(23)15(5)29)32-18-4(2-6(22)16(30)10(18)24)20(3)8-7(19(31)33-20)11(25)13(27)14(28)12(8)26/h1-2,29-30H	1	2134-15-8 18472-87-2	Irritant
InChI=1S/C49H74N10O12/c1-26(2)23-37-46(66)58-40(48(69)70)30(6)42(62)55-35(17-14-22-52-49(50)51)45(65)54-34(19-18-27(3)24-28(4)38(71-10)25-33-15-12-11-13-16-33)29(5)41(61)56-36(47(67)68)20-21-39(60)59(9)32(8)44(64)53-31(7)43(63)57-37/h11-13,15-16,18-19,24,26,28-31,34-38,40H,8,14,17,20-23,25H2,1-7,9-10H3,(H,53,64)(H,54,65)(H,55,62)(H,56,61)(H,57,63)(H,58,66)(H,67,68)(H,69,70)(H4,50,51,52)		101043-37-2	Irritant
InChI=1S/C14H20O2/c1-13(2,3)9-7-12(16)10(8-11(9)15)14(4,5)6/h7-8H,1-6H3		2460-77-7	Irritant
IBSQPLPBRSHTTG-UHFFFAOYSA-N	Non-irritant	95-49-8	Non-irritant
MVPPADPHJFYWMZ-UHFFFAOYSA-N	Non-irritant	108-90-7	Non-irritant
OCJBOOLMMGQPQU-UHFFFAOYSA-N	Non-irritant	106-46-7	Non-irritant
CFXQEHVMCRXUSD-UHFFFAOYSA-N	Non-irritant	96-18-4	Non-irritant
InChI=1S/C6H6Cl6/c7-1-2(8)4(10)6(12)5(11)3(1)9/h1-6H		58-89-9	Non-irritant
InChI=1S/C12H18O/c1-8(2)10-6-5-7-11(9(3)4)12(10)13/h5-9,13H,1-4H3		2078-54-8	Non-irritant
InChI=1S/C7H3Cl2F3/c8-5-2-1-4(3-6(5)9)7(10,11)12/h1-3H		328-84-7	Non-irritant
DZKXJUASMGQEMA-UHFFFAOYSA-N	Non-irritant	3234-85-3	Non-irritant
YOYAIZYFCNQIRF-UHFFFAOYSA-N	Non-irritant	1194-65-6	Non-irritant
YXFVVABEGXRONW-UHFFFAOYSA-N	Non-irritant	108-88-3	Non-irritant
InChI=1S/C25H50O2/c1-3-5-7-9-10-11-12-13-14-15-16-17-18-19-20-22-24-27-25(26)23-21-8-6-4-2/h3-24H2,1-2H3		66009-41-4	Non-irritant
InChI=1S/CClF3/c2-1(3,4)5		75-72-9	Non-irritant
InChI=1S/C2Cl3F3/c3-1(4,6)2(5,7)8		76-13-1	Non-irritant
InChI=1S/C18H36O2/c1-3-5-7-8-9-10-11-12-13-14-15-16-18(19)20-17-6-4-2/h3-17H2,1-2H3		110-36-1	Non-irritant
InChI=1S/C26H52O2/c1-3-5-7-9-11-12-13-14-15-16-17-18-19-20-22-24-26(27)28-25-23-21-10-8-6-4-2/h3-25H2,1-2H3		22047-49-0	Non-irritant
InChI=1S/C14H10Cl4/c15-10-7-5-9(6-8-10)13(14(17)18)11-3-1-2-4-12(11)16/h1-8,13-14H		53-19-0	Non-irritant
InChI=1S/C32H64O2/c1-3-5-7-9-11-13-15-17-18-19-20-22-24-26-28-30-32(33)34-31-29-27-25-23-21-16-14-12-10-8-6-4-2/h3-31H2,1-2H3		17661-50-6	Non-irritant
InChI=1S/C16H38N2/c1-17(2,3)15-13-11-9-7-8-10-12-14-16-18(4,5)6/h7-16H2,1-6H3/q+2		156-74-1	Non-irritant
InChI=1S/CH3Cl/c1-2/h1H3		74-87-3	Non-irritant
InChI=1S/C23H46O2/c1-3-5-6-7-8-9-10-11-12-13-14-15-16-17-18-19-20-21-22-25-23(24)4-2/h3-22H2,1-2H3		65591-14-2	Non-irritant
InChI=1S/C24H48O2/c1-3-5-7-9-11-12-13-14-15-16-17-18-20-22-24(25)26-23-21-19-10-8-6-4-2/h3-23H2,1-2H3		16958-85-3	Non-irritant
InChI=1S/C6H7N/c7-6-4-2-1-3-5-6/h1-5H,7H2		62-53-3	Non-irritant
InChI=1S/CCl2F2/c2-1(3,4)5		75-71-8	Non-irritant
InChI=1S/C28H54O2/c1-3-5-7-9-11-13-14-15-16-17-18-19-20-22-24-26-28(29)30-27-25-23-21-12-10-8-6-4-2/h15-16H,3-14,17-27H2,1-2H3		3687-46-5	Non-irritant
InChI=1S/CHClF2/c2-1(3)4/h1H		75-45-6	Non-irritant
InChI=1S/C12H30N2/c1-13(2,3)11-9-7-8-10-12-14(4,5)6/h7-12H2,1-6H3/q+2		60-26-4	Non-irritant
BSZXAFXFTLXUFV-UHFFFAOYSA-N	Non-irritant	38888-98-1	Non-irritant
BTFJIXJJCSYFAL-UHFFFAOYSA-N	Non-irritant	629-96-9	Non-irritant
BXWNKGSJHAJOGX-UHFFFAOYSA-N	Non-irritant	36653-82-4	Non-irritant
DKPFZGUDAPQIHT-UHFFFAOYSA-N	Non-irritant	123-86-4	Non-irritant
FJKROLUGYXJWQN-UHFFFAOYSA-N	Non-irritant	99-96-7	Non-irritant
FPVVYTCTZKCSOJ-UHFFFAOYSA-N	Non-irritant	627-83-8	Non-irritant
FSAJWMJJORKPKS-UHFFFAOYSA-N	Non-irritant	4813-57-4	Non-irritant
GLDOVTGHNKAZLK-UHFFFAOYSA-N	Non-irritant	112-92-5	Non-irritant
HHECSPXBQJHZAF-UHFFFAOYSA-N	Non-irritant	110-33-8	Non-irritant
IIVWHGMLFGNMOW-UHFFFAOYSA-N	Non-irritant	7756-94-7	Non-irritant
LQZZUXJYWNFBMV-UHFFFAOYSA-N	Non-irritant	112-53-8	Non-irritant
LWLRMRFJCCMNML-UHFFFAOYSA-N	Non-irritant	20292-08-4	Non-irritant
LZJUZSYHFSVIGJ-UHFFFAOYSA-N	Non-irritant	16958-92-2	Non-irritant
MDWVSAYEQPLWMX-UHFFFAOYSA-N	Non-irritant	118-82-1	Non-irritant
NOPFSRXAKWQILS-UHFFFAOYSA-N	Non-irritant	661-19-8	Non-irritant
NPFVOOAXDOBMCE-PLNGDYQASA-N	Non-irritant	3681-71-8	Non-irritant
PKJBWOWQJHHAHG-UHFFFAOYSA-N	Non-irritant	9001-62-1	Non-irritant
RCSBILYQLVXLJG-UHFFFAOYSA-N	Non-irritant	123-68-2	Non-irritant
SFAAOBGYWOUHLU-UHFFFAOYSA-N	Non-irritant	29806-73-3	Non-irritant
SJWKGDGUQTWDRV-UHFFFAOYSA-N	Non-irritant	142-19-8	Non-irritant
WNWHHMBRJJOGFJ-UHFFFAOYSA-N	Non-irritant	27458-93-1	Non-irritant
WOYWLLHHWAMFCB-UHFFFAOYSA-N	Non-irritant	103-09-3	Non-irritant
XUJLWPFSUCHPQL-UHFFFAOYSA-N	Non-irritant	27458-92-0	Non-irritant
YGSDEFSMJLZEOE-UHFFFAOYSA-M	Non-irritant	54-21-7	Non-irritant
InChI=1S/C5H12O/c1-2-3-4-5-6/h6H,2-5H2,1H3		71-41-0	Non-irritant
InChI=1S/C12Br10/c13-3-1(4(14)8(18)11(21)7(3)17)2-5(15)9(19)12(22)10(20)6(2)16		13654-09-6	Non-irritant
InChI=1S/C2HBrClF3/c3-1(4)2(5,6)7/h1H		151-67-7	Non-irritant
InChI=1S/C17H34O2/c1-4-7-9-10-11-12-14-17(18)19-15-16(6-3)13-8-5-2/h16H,4-15H2,1-3H3		59587-44-9	Non-irritant
InChI=1S/C22H44O2/c1-4-7-9-10-11-12-13-14-15-16-17-19-22(23)24-20-21(6-3)18-8-5-2/h21H,4-20H2,1-3H3		29806-75-5	Non-irritant
InChI=1S/C8H10/c1-7-4-3-5-8(2)6-7/h3-6H,1-2H3	Non-irritant	108-38-3 1330-20-7	Non-irritant
InChI=1S/C3H2ClF5O/c4-1(5)3(8,9)10-2(6)7/h1-2H		13838-16-9	Non-irritant
InChI=1S/C13H24O2/c1-4-5-6-7-8-9-10-11-15-13(14)12(2)3/h2,4-11H2,1,3H3			Non-irritant
InChI=1S/C11H20O2/c1-4-5-6-7-8-9-13-11(12)10(2)3/h2,4-9H2,1,3H3	Non-irritant	5459-37-0	Non-irritant
InChI=1S/C12H22O2/c1-3-5-6-7-8-9-10-11-14-12(13)4-2/h4H,2-3,5-11H2,1H3	Non-irritant	2664-55-3	Non-irritant
InChI=1S/C21H40O4/c1-3-5-7-14-18-24-20(22)16-12-10-9-11-13-17-21(23)25-19-15-8-6-4-2/h3-19H2,1-2H3		109-31-9	Non-irritant
InChI=1S/C4H8BrCl/c5-3-1-2-4-6/h1-4H2	Non-irritant	6940-78-9	Non-irritant
InChI=1S/C24H46O4/c1-3-5-7-9-11-12-14-18-22-28-24(26)20-16-15-19-23(25)27-21-17-13-10-8-6-4-2/h3-22H2,1-2H3		110-29-2	Non-irritant
InChI=1S/C7H8O2/c1-9-7-4-2-6(8)3-5-7/h2-5,8H,1H3		150-76-5	Non-irritant
InChI=1S/C28H54O2/c1-4-5-6-7-8-9-10-11-12-13-14-15-16-19-22-25-28(29)30-26-23-20-17-18-21-24-27(2)3/h11-12,27H,4-10,13-26H2,1-3H3		59231-34-4	Non-irritant
InChI=1S/CHI3/c2-1(3)4/h1H		75-47-8	Non-irritant
InChI=1S/C2H6/c1-2/h1-2H3		74-84-0	Non-irritant
InChI=1S/C7H14O2/c1-3-4-5-6-9-7(2)8/h3-6H2,1-2H3	Non-irritant	628-63-7	Non-irritant
InChI=1S/C3H2ClF5O/c4-1(3(7,8)9)10-2(5)6/h1-2H		26675-46-7	Non-irritant
InChI=1S/C3F8/c4-1(5,2(6,7)8)3(9,10)11		218599-63-4	Non-irritant
InChI=1S/C8BrF17/c9-7(22,23)5(18,19)3(14,15)1(10,11)2(12,13)4(16,17)6(20,21)8(24,25)26		423-55-2	Non-irritant
InChI=1S/C24H51N/c1-22(2)16-10-7-13-19-25(20-14-8-11-17-23(3)4)21-15-9-12-18-24(5)6/h22-24H,7-21H2,1-6H3	Non-irritant	25549-16-0	Non-irritant
InChI=1S/C6F14/c7-1(8,3(11,12)5(15,16)17)2(9,10)4(13,14)6(18,19)20	Non-irritant	355-42-0	Non-irritant
InChI=1S/C10H14/c1-3-9(2)10-7-5-4-6-8-10/h4-9H,3H2,1-2H3	Non-irritant	135-98-8 68411-44-9 135-98-8	Non-irritant
BGHCVCJVXZWKCC-UHFFFAOYSA-N	Non-irritant	629-59-4	Non-irritant
BHXIWUJLHYHGSJ-UHFFFAOYSA-N	Non-irritant	763-69-9	Non-irritant
BZUDVELGTZDOIG-UHFFFAOYSA-N	Non-irritant	1860-26-0	Non-irritant
CBFCDTFDPHXCNY-UHFFFAOYSA-N	Non-irritant	112-95-8	Non-irritant
DCAYPVUWAIABOU-UHFFFAOYSA-N	Non-irritant	544-76-3	Non-irritant
DIOQZVSQGTUSAI-UHFFFAOYSA-N	Non-irritant	124-18-5	Non-irritant
FLIACVVOZYBSBS-UHFFFAOYSA-N	Non-irritant	112-39-0	Non-irritant
FNAZRRHPUDJQCJ-UHFFFAOYSA-N	Non-irritant	64741-76-0	Non-irritant
GHMLBKRAJCXXBS-UHFFFAOYSA-N	Non-irritant	108-46-3	Non-irritant
ICIDSZQHPUZUHC-UHFFFAOYSA-N	Non-irritant	9005-00-9	Non-irritant
IIYFAKIEWZDVMP-UHFFFAOYSA-N	Non-irritant	629-50-5	Non-irritant
KZVBBTZJMSWGTK-UHFFFAOYSA-N	Non-irritant	112-73-2	Non-irritant
LGYNIFWIKSEESD-UHFFFAOYSA-N	Non-irritant	123-05-7	Non-irritant
LVGFPWDANALGOY-UHFFFAOYSA-N	Non-irritant	1330-61-6	Non-irritant
NFAVNWJJYQAGNB-UHFFFAOYSA-N	Non-irritant	110-41-8	Non-irritant
NHTMVDHEPJAVLT-UHFFFAOYSA-N	Non-irritant	540-84-1	Non-irritant
NUKZAGXMHTUAFE-UHFFFAOYSA-N	Non-irritant	106-70-7	Non-irritant
OHBQPCCCRFSCAX-UHFFFAOYSA-N	Non-irritant	150-78-7	Non-irritant
OSWPMRLSEDHDFF-UHFFFAOYSA-N	Non-irritant	119-36-8	Non-irritant
PQTAUFTUHHRKSS-UHFFFAOYSA-N	Non-irritant	27776-01-8	Non-irritant
PYGXAGIECVVIOZ-UHFFFAOYSA-N	Non-irritant	109-43-3	Non-irritant
QGTBRAFPWNISIJ-UHFFFAOYSA-N	Non-irritant	7328-22-5	Non-irritant
QKBKGNDTLQFSEU-UHFFFAOYSA-N	Non-irritant	1514-82-5	Non-irritant
QLCJOAMJPCOIDI-UHFFFAOYSA-N	Non-irritant	2568-90-3	Non-irritant
QNJOVLAFLJQFBF-UHFFFAOYSA-N	Non-irritant	93803-87-3	Non-irritant
QPJVMBTYPHYUOC-UHFFFAOYSA-N	Non-irritant	93-58-3	Non-irritant
RDOXTESZEPMUJZ-UHFFFAOYSA-N	Non-irritant	100-66-3	Non-irritant
RRQYJINTUHWNHW-UHFFFAOYSA-N	Non-irritant	112-36-7	Non-irritant
RSJKGSCJYJTIGS-UHFFFAOYSA-N	Non-irritant	1120-21-4	Non-irritant
RWGFKTVRMDUZSP-UHFFFAOYSA-N	Non-irritant	98-82-8	Non-irritant
RXBOCDZLKBPILN-UHFFFAOYSA-N	Non-irritant	149021-58-9	Non-irritant
RZJRJXONCZWCBN-UHFFFAOYSA-N	Non-irritant	593-45-3	Non-irritant
RZXMPPFPUUCRFN-UHFFFAOYSA-N	Non-irritant	106-49-0	Non-irritant
SAMYFBLRCRWESN-UHFFFAOYSA-N	Non-irritant	72576-80-8	Non-irritant
SKRWRXWNQFQGRU-UHFFFAOYSA-N	Non-irritant	80793-17-5	Non-irritant
UCKMPCXJQFINFW-UHFFFAOYSA-N	Non-irritant	1345-07-9	Non-irritant
UPGSWASWQBLSKZ-UHFFFAOYSA-N	Non-irritant	112-25-4	Non-irritant
UQDUPQYQJKYHQI-UHFFFAOYSA-N	Non-irritant	111-82-0	Non-irritant
VFWCMGCRMGJXDK-UHFFFAOYSA-N	Non-irritant	109-69-3	Non-irritant
VJHINFRRDQUWOJ-UHFFFAOYSA-N	Non-irritant	122-62-3	Non-irritant
VLKZOEOYAKHREP-UHFFFAOYSA-N	Non-irritant	64742-82-1	Non-irritant
VXNZUUAINFGPBY-UHFFFAOYSA-N	Non-irritant	9003-29-6	Non-irritant
WMNULTDOANGXRT-UHFFFAOYSA-N	Non-irritant	2915-57-3	Non-irritant
XTJFFFGAUHQWII-UHFFFAOYSA-N	Non-irritant	105-99-7	Non-irritant
YCOZIPAWZNQLMR-UHFFFAOYSA-N	Non-irritant	629-62-9	Non-irritant
InChI=1S/C18H36O/c1-2-3-4-5-6-7-8-9-10-11-12-13-14-15-16-17-18-19/h9-10,19H,2-8,11-18H2,1H3		143-28-2	Non-irritant
InChI=1S/C3H8/c1-3-2/h3H2,1-2H3		74-98-6	Non-irritant
InChI=1S/C13H24O2/c1-10(2)12(14)15-8-7-11(3)9-13(4,5)6/h11H,1,7-9H2,2-6H3	Non-irritant	13453-03-7	Non-irritant
InChI=1S/C2F4/c3-1(4)2(5)6		116-14-3	Non-irritant
InChI=1S/C10H12O3/c1-7(2)13-10(12)8-3-5-9(11)6-4-8/h3-7,11H,1-2H3		4191-73-5	Non-irritant
InChI=1S/C6H12O2/c1-6(2,3)5(7)8-4/h1-4H3	Non-irritant	598-98-1	Non-irritant
InChI=1S/C3H2F6O/c4-1(3(7,8)9)10-2(5)6/h1-2H		57041-67-5	Non-irritant
InChI=1S/C11H20O2/c1-4-11(12)13-9-7-5-6-8-10(2)3/h4,10H,1,5-9H2,2-3H3	Non-irritant	29590-42-9	Non-irritant
InChI=1S/C10H14/c1-8(2)10-6-4-9(3)5-7-10/h4-8H,1-3H3		99-87-6	Non-irritant
InChI=1S/C19H38O2/c1-3-4-5-6-7-8-9-10-11-12-13-14-15-16-17-18-19(20)21-2/h3-18H2,1-2H3		112-61-8	Non-irritant
InChI=1S/C4H8/c1-3-4-2/h3-4H,1-2H3		624-64-6	Non-irritant
InChI=1S/C4H10/c1-3-4-2/h3-4H2,1-2H3		106-97-8	Non-irritant
InChI=1S/C23H46O2/c1-21(2)19-17-15-13-11-9-7-6-8-10-12-14-16-18-20-25-22(24)23(3,4)5/h21H,6-20H2,1-5H3		58958-60-4	Non-irritant
InChI=1S/C2H2Cl2O2/c3-1(4)2(5)6/h1H,(H,5,6)		79-43-6	Non-irritant
InChI=1S/C4H6/c1-3-4-2/h3-4H,1-2H2		106-99-0	Non-irritant
InChI=1S/C34H68O2/c1-4-5-6-7-8-9-10-11-12-13-16-19-22-25-28-31-34(35)36-32-29-26-23-20-17-14-15-18-21-24-27-30-33(2)3/h33H,4-32H2,1-3H3		25339-09-7	Non-irritant
InChI=1S/C6H14O2/c1-3-7-5-6-8-4-2/h3-6H2,1-2H3	Non-irritant	629-14-1	Non-irritant
InChI=1S/C13H10O2/c14-10-11-5-4-8-13(9-11)15-12-6-2-1-3-7-12/h1-10H	Non-irritant	39515-51-0	Non-irritant
InChI=1S/C14H10/c1-2-6-12-10-14-8-4-3-7-13(14)9-11(12)5-1/h1-10H	Non-irritant	120-12-7	Non-irritant
InChI=1S/C17H34O2/c1-5-7-12-16(6-2)14-19-17(18)13-10-8-9-11-15(3)4/h15-16H,5-14H2,1-4H3		71566-49-9	Non-irritant
InChI=1S/C7H14O/c1-3-5-6-7(8)4-2/h3-6H2,1-2H3		106-35-4	Non-irritant
InChI=1S/C10H18/c1-3-5-7-9-10-8-6-4-2/h3-4H,1-2,5-10H2	Non-irritant	1647-16-1 1647-16-1	Non-irritant
InChI=1S/C6H12O/c1-3-4-5-6(2)7/h3-5H2,1-2H3		591-78-6	Non-irritant
InChI=1S/C14H30O2/c1-2-3-4-5-6-7-8-9-10-11-13-16-14-12-15/h15H,2-14H2,1H3	Non-irritant	9002-92-0	Non-irritant
InChI=1S/C8H14O3/c1-4-10-5-6-11-8(9)7(2)3/h2,4-6H2,1,3H3	Non-irritant	2370-63-0 2370-63-0	Non-irritant
InChI=1S/C6H12Br2/c7-5-3-1-2-4-6-8/h1-6H2	Non-irritant	629-03-8	Non-irritant
InChI=1S/C11H8O3/c12-10-8-4-2-1-3-7(8)5-6-9(10)11(13)14/h1-6,12H,(H,13,14)		86-48-6	Non-irritant
InChI=1S/C18H36O2/c1-4-5-6-7-8-9-10-11-12-13-14-15-18(19)20-16-17(2)3/h17H,4-16H2,1-3H3		25263-97-2	Non-irritant
InChI=1S/C12H26/c1-3-5-7-9-11-12-10-8-6-4-2/h3-12H2,1-2H3	Non-irritant	112-40-3 112-40-3	Non-irritant
InChI=1S/CO/c1-2	Non-irritant	13463-40-6	Non-irritant
InChI=1S/C18H36O2/c1-14(12-17(3,4)5)9-10-20-16(19)11-15(2)13-18(6,7)8/h14-15H,9-13H2,1-8H3		59219-71-5	Non-irritant
InChI=1S/C10H18O4/c1-3-13-9(11)7-5-6-8-10(12)14-4-2/h3-8H2,1-2H3		141-28-6	Non-irritant
InChI=1S/C3H6O2/c1-2-5-3-4/h3H,2H2,1H3		109-94-4	Non-irritant
InChI=1S/C8H8O2/c1-10-8-4-2-3-7(5-8)6-9/h2-6H,1H3	Non-irritant	591-31-1	Non-irritant
InChI=1S/C14H10O5/c15-11-7-3-1-5-9(11)14(18)19-12-8-4-2-6-10(12)13(16)17/h1-8,15H,(H,16,17)		552-94-3	Non-irritant
InChI=1S/C13H10O5/c14-7-1-3-9(11(16)5-7)13(18)10-4-2-8(15)6-12(10)17/h1-6,14-17H		131-55-5	Non-irritant
InChI=1S/C15H30O2/c1-3-4-5-6-7-8-9-10-11-12-13-14-15(16)17-2/h3-14H2,1-2H3		124-10-7	Non-irritant
InChI=1S/C9H12/c1-3-9-6-4-5-8(2)7-9/h4-7H,3H2,1-2H3	Non-irritant	620-14-4 620-14-4	Non-irritant
InChI=1S/C4H10O2/c1-2-6-4-3-5/h5H,2-4H2,1H3	Non-irritant	110-80-5	Non-irritant
AEIJTFQOBWATKX-UHFFFAOYSA-N	Non-irritant	1117-86-8	Non-irritant
AXISYYRBXTVTFY-UHFFFAOYSA-N	Non-irritant	110-27-0	Non-irritant
AYWLCKHHUFBVGJ-UHFFFAOYSA-N	Non-irritant	33703-08-1	Non-irritant
BANXPJUEBPWEOT-UHFFFAOYSA-N	Non-irritant	93685-80-4	Non-irritant
BKOOMYPCSUNDGP-UHFFFAOYSA-N	Non-irritant	513-35-9	Non-irritant
BSYNRYMUTXBXSQ-UHFFFAOYSA-N	Non-irritant	50-78-2	Non-irritant
BWHOZHOGCMHOBV-BQYQJAHWSA-N	Non-irritant	122-57-6	Non-irritant
CRSBERNSMYQZNG-UHFFFAOYSA-N	Non-irritant	112-41-4	Non-irritant
DCXXMTOCNZCJGO-UHFFFAOYSA-N	Non-irritant	555-43-1	Non-irritant
DKWHHTWSTXZKDW-UHFFFAOYSA-N	Non-irritant	143-29-3	Non-irritant
DURPTKYDGMDSBL-UHFFFAOYSA-N	Non-irritant	142-96-1	Non-irritant
DXGLGDHPHMLXJC-UHFFFAOYSA-N	Non-irritant	131-57-7	Non-irritant
FDBJNQUXZRDJHC-KQQUZDAGSA-N	Non-irritant	68526-56-7	Non-irritant
FFVPRSKCTDQLBP-UHFFFAOYSA-N	Non-irritant	17438-89-0	Non-irritant
FRDNONBEXWDRDM-UHFFFAOYSA-N	Non-irritant	144-15-0	Non-irritant
FRQDZJMEHSJOPU-UHFFFAOYSA-N	Non-irritant	94-28-0	Non-irritant
GHKOFFNLGXMVNJ-UHFFFAOYSA-N	Non-irritant	123-28-4	Non-irritant
GHVNFZFCNZKVNT-UHFFFAOYSA-N	Non-irritant	68583-51-7	Non-irritant
HFDVRLIODXPAHB-UHFFFAOYSA-N	Non-irritant	1120-36-1	Non-irritant
HGTUJZTUQFXBIH-UHFFFAOYSA-N	Non-irritant	1889-67-4	Non-irritant
HWSSEYVMGDIFMH-UHFFFAOYSA-N	Non-irritant	109-16-0	Non-irritant
IDGMBCFBOMJIMX-UHFFFAOYSA-N	Non-irritant	1141487-54-8	Non-irritant
IGBZOHMCHDADGY-UHFFFAOYSA-N	Non-irritant	94-04-2	Non-irritant
IPCSVZSSVZVIGE-UHFFFAOYSA-N	Non-irritant	57-10-3	Non-irritant
IZWHERZFONYXEC-UHFFFAOYSA-N	Non-irritant	68649-11-6	Non-irritant
JJRDRFZYKKFYMO-UHFFFAOYSA-N	Non-irritant	10508-09-5	Non-irritant
JRZJOMJEPLMPRA-UHFFFAOYSA-N	Non-irritant	68526-55-6	Non-irritant
KGRVJHAUYBGFFP-UHFFFAOYSA-N	Non-irritant	119-47-1	Non-irritant
KKEYFWRCBNTPAC-UHFFFAOYSA-N	Non-irritant	100-21-0	Non-irritant
KPADFPAILITQBG-UHFFFAOYSA-N	Non-irritant	68526-55-6	Non-irritant
KWKAKUADMBZCLK-UHFFFAOYSA-N	Non-irritant	111-66-0	Non-irritant
KWOLFJPFCHCOCG-UHFFFAOYSA-N	Non-irritant	98-86-2	Non-irritant
LFQSCWFLJHTTHZ-UHFFFAOYSA-N	Non-irritant	64-17-5	Non-irritant
LIKMAJRDDDTEIG-UHFFFAOYSA-N	Non-irritant	592-41-6	Non-irritant
LSQARZALBDFYQZ-UHFFFAOYSA-N	Non-irritant	345-92-6	Non-irritant
LSXWFXONGKSEMY-UHFFFAOYSA-N	Non-irritant	110-05-4	Non-irritant
MHNNAWXXUZQSNM-UHFFFAOYSA-N	Non-irritant	26760-64-5	Non-irritant
MNWFXJYAOYHMED-UHFFFAOYSA-N	Non-irritant	68855-18-5	Non-irritant
NEOZOXKVMDBOSG-UHFFFAOYSA-N	Non-irritant	68171-33-5	Non-irritant
NOPLRNXKHZRXHT-UHFFFAOYSA-N	Non-irritant	8028-48-6	Non-irritant
OMXANELYEWRDAW-UHFFFAOYSA-N	Non-irritant	93924-11-9	Non-irritant
PFBLRDXPNUJYJM-UHFFFAOYSA-N	Non-irritant	109-13-7	Non-irritant
PIZFEKJNYKNABG-UHFFFAOYSA-N	Non-irritant	67762-53-2	Non-irritant
PJHKBYALYHRYSK-UHFFFAOYSA-N	Non-irritant	620-67-7	Non-irritant
POULHZVOKOAJMA-UHFFFAOYSA-N	Non-irritant	143-07-7	Non-irritant
PTTPXKJBFFKCEK-UHFFFAOYSA-N	Non-irritant	108-83-8	Non-irritant
PWWSSIYVTQUJQQ-UHFFFAOYSA-N	Non-irritant	693-36-7	Non-irritant
PXTQQOLKZBLYDY-UHFFFAOYSA-N	Non-irritant	14858-73-2	Non-irritant
QIQXTHQIDYTFRH-UHFFFAOYSA-M	Non-irritant	13586-84-0	Non-irritant
QJJDJWUCRAPCOL-UHFFFAOYSA-N	Non-irritant	930-02-9	Non-irritant
QPIWJVQXEMCELO-UHFFFAOYSA-N	Non-irritant	22174-70-5	Non-irritant
QQVIHTHCMHWDBS-UHFFFAOYSA-N	Non-irritant	121-91-5	Non-irritant
RMLFHPWPTXWZNJ-UHFFFAOYSA-N	Non-irritant	756-13-8	Non-irritant
RUVINXPYWBROJD-ONEGZZNKSA-N	Non-irritant	4180-23-8	Non-irritant
RWNUSVWFHDHRCJ-UHFFFAOYSA-N	Non-irritant	5131-66-8	Non-irritant
SBZXBUIDTXKZTM-UHFFFAOYSA-N	Non-irritant	111-96-6	Non-irritant
SPURMHFLEKVAAS-UHFFFAOYSA-N	Non-irritant	93924-10-8	Non-irritant
SXFJDZNJHVPHPH-UHFFFAOYSA-N	Non-irritant	4457-71-0	Non-irritant
UQJDVLPHTXQTRP-UHFFFAOYSA-N	Non-irritant	78-16-0	Non-irritant
VCCBEIPGXKNHFW-UHFFFAOYSA-N	Non-irritant	92-88-6	Non-irritant
VLUMOWNVWOXZAU-CLFYSBASSA-N	Non-irritant	101-39-3	Non-irritant
WPUKZOKYKHYASK-UHFFFAOYSA-N	Non-irritant	26401-35-4	Non-irritant
XBDQKXXYIPTUBI-UHFFFAOYSA-M	Non-irritant	84057-80-7	Non-irritant
XEKOWRVHYACXOJ-UHFFFAOYSA-N	Non-irritant	141-78-6	Non-irritant
XTXRWKRVRITETP-UHFFFAOYSA-N	Non-irritant	108-05-4	Non-irritant
XUGNVMKQXJXZCD-UHFFFAOYSA-N	Non-irritant	142-91-6	Non-irritant
XXJWXESWEXIICW-UHFFFAOYSA-N	Non-irritant	111-90-0	Non-irritant
YBRVSVVVWCFQMG-UHFFFAOYSA-N	Non-irritant	101-77-9	Non-irritant
YFHFHLSMISYUAQ-UHFFFAOYSA-N	Non-irritant	3891-98-3	Non-irritant
YKGYQYOQRGPFTO-UHFFFAOYSA-N	Non-irritant	27178-16-1	Non-irritant
YXVFYQXJAXKLAK-UHFFFAOYSA-N	Non-irritant	92-69-3	Non-irritant
InChI=1S/C7H16/c1-5-7(3,4)6-2/h5-6H2,1-4H3	Non-irritant	562-49-2	Non-irritant
InChI=1S/C6H12Cl2O/c1-5(2,7)9-6(3,4)8/h1-4H3		39638-32-9	Non-irritant
InChI=1S/C14H28O3/c1-2-3-4-5-6-7-8-9-10-11-14(16)17-13-12-15/h15H,2-13H2,1H3	Non-irritant	9004-81-3	Non-irritant
InChI=1S/C17H30O2/c1-6-19-17(18)13-16(5)12-8-11-15(4)10-7-9-14(2)3/h8,12-15H,6-7,9-11H2,1-5H3		41096-46-2	Non-irritant
InChI=1S/C8H14O2/c1-7(2,9)5-6-8(3,4)10/h9-10H,1-4H3		142-30-3	Non-irritant
InChI=1S/C6H10O4/c1-5(7)9-3-4-10-6(2)8/h3-4H2,1-2H3		111-55-7	Non-irritant
InChI=1S/C11H14O2/c1-11(2,3)9-6-4-8(5-7-9)10(12)13/h4-7H,1-3H3,(H,12,13)		98-73-7	Non-irritant
InChI=1S/C6H8O4/c1-9-5(7)3-4-6(8)10-2/h3-4H,1-2H3		624-49-7	Non-irritant
InChI=1S/C7H3Cl5S/c1-13-7-5(11)3(9)2(8)4(10)6(7)12/h1H3		1825-19-0	Non-irritant
InChI=1S/C4H10S/c1-3-4(2)5/h4-5H,3H2,1-2H3		513-53-1	Non-irritant
InChI=1S/CH4S/c1-2/h2H,1H3		74-93-1	Non-irritant
InChI=1S/C6H13Br/c1-2-3-4-5-6-7/h2-6H2,1H3	Non-irritant	111-25-1	Non-irritant
InChI=1S/C30H62O10/c1-2-3-4-5-6-7-8-9-10-11-13-32-15-17-34-19-21-36-23-25-38-27-29-40-30-28-39-26-24-37-22-20-35-18-16-33-14-12-31/h31H,2-30H2,1H3		3055-99-0	Non-irritant
InChI=1S/C13H26O/c1-13(2)11-9-7-5-3-4-6-8-10-12-14/h12-13H,3-11H2,1-2H3	Non-irritant	61497-46-9	Non-irritant
InChI=1S/C8H8S/c1-7-2-4-8(6-9)5-3-7/h2-6H,1H3			Non-irritant
InChI=1S/C19H36O2/c1-3-4-5-6-7-8-9-10-11-12-13-14-15-16-17-18-19(20)21-2/h10-11H,3-9,12-18H2,1-2H3		112-62-9	Non-irritant
InChI=1S/C20H34O8/c1-5-8-11-25-17(22)14-20(28-16(4)21,19(24)27-13-10-7-3)15-18(23)26-12-9-6-2/h5-15H2,1-4H3		77-90-7	Non-irritant
InChI=1S/C15H14O3/c1-11(15(16)17)12-6-5-9-14(10-12)18-13-7-3-2-4-8-13/h2-11H,1H3,(H,16,17)		31879-05-7	Non-irritant
InChI=1S/C3H4Cl2F2O/c1-8-3(6,7)2(4)5/h2H,1H3		76-38-0	Non-irritant
InChI=1S/C20H40O3/c1-2-3-4-5-6-7-8-9-10-11-12-13-14-15-16-17-20(22)23-19-18-21/h21H,2-19H2,1H3	Non-irritant	9004-99-3	Non-irritant
InChI=1S/C13H10O/c14-13(11-7-3-1-4-8-11)12-9-5-2-6-10-12/h1-10H		119-61-9	Non-irritant
InChI=1S/C2H5ClO/c3-1-2-4/h4H,1-2H2		107-07-3	Non-irritant
InChI=1S/C14H28O2/c1-2-3-4-5-6-7-8-9-10-11-12-13-14(15)16/h2-13H2,1H3,(H,15,16)		544-63-8	Non-irritant
InChI=1S/C4H9Br/c1-3-4(2)5/h4H,3H2,1-2H3	Non-irritant	78-76-2	Non-irritant
InChI=1S/C7H16/c1-4-6-7(3)5-2/h7H,4-6H2,1-3H3	Non-irritant	589-34-4 589-34-4	Non-irritant
InChI=1S/C8H17Br/c1-2-3-4-5-6-7-8-9/h2-8H2,1H3	Non-irritant	111-83-1	Non-irritant
InChI=1S/C8H15ClO/c1-3-5-6-7(4-2)8(9)10/h7H,3-6H2,1-2H3	Non-irritant	760-67-8	Non-irritant
InChI=1S/C5H11Br/c1-2-3-4-5-6/h2-5H2,1H3	Non-irritant	110-53-2	Non-irritant
InChI=1S/C11H10O2/c1-7-6-10(12)8-4-2-3-5-9(8)11(7)13/h2-6,12-13H,1H3		481-85-6	Non-irritant
InChI=1S/C14H30OS/c1-2-3-4-5-6-7-8-9-10-11-13-16-14-12-15/h15H,2-14H2,1H3	Non-irritant	1462-55-1	Non-irritant
InChI=1S/C21H42O2/c1-4-5-6-7-8-9-10-11-12-13-14-15-16-17-18-19-21(22)23-20(2)3/h20H,4-19H2,1-3H3		112-10-7	Non-irritant
ALQSHHUCVQOPAS-UHFFFAOYSA-N	Non-irritant	111-29-5	Non-irritant
AZZWZMUXHALBCQ-UHFFFAOYSA-N	Non-irritant	5384-21-4	Non-irritant
BLTXWCKMNMYXEA-UHFFFAOYSA-N	Non-irritant	1187-93-5	Non-irritant
BZQKBFHEWDPQHD-UHFFFAOYSA-N	Non-irritant	84852-53-9	Non-irritant
CSKKAINPUYTTRW-UHFFFAOYSA-N	Non-irritant	53220-22-7	Non-irritant
CUVLMZNMSPJDON-UHFFFAOYSA-N	Non-irritant	29911-28-2	Non-irritant
CYIGRWUIQAVBFG-UHFFFAOYSA-N	Non-irritant	765-12-8	Non-irritant
DLAHAXOYRFRPFQ-UHFFFAOYSA-N	Non-irritant	68411-27-8	Non-irritant
DTQVDTLACAAQTR-UHFFFAOYSA-M	Non-irritant	2923-16-2	Non-irritant
FXNDIJDIPNCZQJ-UHFFFAOYSA-N	Non-irritant	25167-70-8	Non-irritant
GEZOSPWWMQDYMS-UHFFFAOYSA-N	Non-irritant	30025-38-8	Non-irritant
GJRQTCIYDGXPES-UHFFFAOYSA-N	Non-irritant	110-19-0	Non-irritant
GORMSINSWZJIKL-UHFFFAOYSA-N	Non-irritant	28510-23-8	Non-irritant
HETCEOQFVDFGSY-UHFFFAOYSA-N	Non-irritant	108-22-5	Non-irritant
IICQZTQZQSBHBY-HWKANZROSA-N	Non-irritant	27215-95-8	Non-irritant
INYHZQLKOKTDAI-UHFFFAOYSA-N	Non-irritant	3048-64-4	Non-irritant
JBSLOWBPDRZSMB-BQYQJAHWSA-N	Non-irritant	105-75-9	Non-irritant
JNFDQAYPZCYWLD-UHFFFAOYSA-N	Non-irritant	922165-31-9	Non-irritant
KQHBSKZGPQPRIT-UHFFFAOYSA-N	Non-irritant	56677-60-2	Non-irritant
KYWZILPIDASSGE-UHFFFAOYSA-N	Non-irritant	24293-43-4	Non-irritant
LIPRQQHINVWJCH-UHFFFAOYSA-N	Non-irritant	54839-24-6	Non-irritant
LIWYPQFTKLABSJ-WAYWQWQTSA-N	Non-irritant	292605-05-1	Non-irritant
LPGFSDGXTDNTCB-UHFFFAOYSA-N	Non-irritant	62125-22-8	Non-irritant
MFARGUPPFBTESX-UHFFFAOYSA-N	Non-irritant	5343-44-2	Non-irritant
NUVBSKCKDOMJSU-UHFFFAOYSA-N	Non-irritant	120-47-8	Non-irritant
NYIQECIYDUSNRC-UHFFFAOYSA-N	Non-irritant	25265-78-5	Non-irritant
OBDUMNZXAIUUTH-HWKANZROSA-N	Non-irritant	26952-13-6	Non-irritant
OBETXYAYXDNJHR-UHFFFAOYSA-N	Non-irritant	149-57-5	Non-irritant
OHLUUHNLEMFGTQ-UHFFFAOYSA-N	Non-irritant	79-16-3	Non-irritant
PKQYSCBUFZOAPE-UHFFFAOYSA-N	Non-irritant	26898-17-9	Non-irritant
PQSXNIMHIHYFEE-UHFFFAOYSA-N	Non-irritant	85-27-8	Non-irritant
RMTVKKKRDAWJCP-RHYUXORRSA-N	Non-irritant	93762-80-2	Non-irritant
ROPXFXOUUANXRR-UHFFFAOYSA-N	Non-irritant	142-16-5	Non-irritant
SBASXUCJHJRPEV-UHFFFAOYSA-N	Non-irritant	111-77-3	Non-irritant
SBIGSHCJXYGFMX-UHFFFAOYSA-N	Non-irritant	25601-41-6	Non-irritant
SJMYWORNLPSJQO-UHFFFAOYSA-N	Non-irritant	585-07-9	Non-irritant
UADWUILHKRXHMM-UHFFFAOYSA-N	Non-irritant	5444-75-7	Non-irritant
UAEPNZWRGJTJPN-UHFFFAOYSA-N	Non-irritant	108-87-2	Non-irritant
VCLJODPNBNEBKW-UHFFFAOYSA-N	Non-irritant	93685-80-4	Non-irritant
WBCCOWHDSAVXAO-AATRIKPKSA-N	Non-irritant	68920-66-1	Non-irritant
XDOFQFKRPWOURC-UHFFFAOYSA-N	Non-irritant	30399-84-9	Non-irritant
XJOBOFWTZOKMOH-UHFFFAOYSA-N	Non-irritant	762-12-9	Non-irritant
XJRBAMWJDBPFIM-UHFFFAOYSA-N	Non-irritant	107-25-5	Non-irritant
XMLYCEVDHLAQEL-UHFFFAOYSA-N	Non-irritant	7473-98-5	Non-irritant
XOJWAAUYNWGQAU-UHFFFAOYSA-N	Non-irritant	2082-81-7	Non-irritant
XTHFKEDIFFGKHM-UHFFFAOYSA-N	Non-irritant	110-71-4	Non-irritant
XWVHBWQEYOROBE-HWKANZROSA-N	Non-irritant	25377-82-6	Non-irritant
YCTDZYMMFQCTEO-FNORWQNLSA-N	Non-irritant	25377-83-7	Non-irritant
YKNMBTZOEVIJCM-HWKANZROSA-N	Non-irritant	25339-53-1	Non-irritant
ZAKSCXKVYUNNHM-UHFFFAOYSA-N	Non-irritant	12108-13-3	Non-irritant
ZKHMKHBSASMXEZ-UHFFFAOYSA-N	Non-irritant	71662-46-9	Non-irritant
ZOXJGFHDIHLPTG-UHFFFAOYSA-N	Non-irritant	11128-29-3	Non-irritant
ZQPPMHVWECSIRJ-KTKRTIGZSA-N	Non-irritant	68815-51-0	Non-irritant
ZUHZGEOKBKGPSW-UHFFFAOYSA-N	Non-irritant	143-24-8	Non-irritant
InChI=1S/C6H14/c1-4-5-6(2)3/h6H,4-5H2,1-3H3	Non-irritant	107-83-5 107-83-5	Non-irritant
InChI=1S/C20H38O3/c1-3-5-6-13-16-19(21)17-14-11-9-7-8-10-12-15-18-20(22)23-4-2/h11,14,19,21H,3-10,12-13,15-18H2,1-2H3		55066-53-0	Non-irritant
InChI=1S/C12H24/c1-2-4-6-8-10-12-11-9-7-5-3-1/h1-12H2		294-62-2	Non-irritant
InChI=1S/C12H18Br6/c13-7-1-2-8(14)10(16)5-6-12(18)11(17)4-3-9(7)15/h7-12H,1-6H2		3194-55-6	Non-irritant
InChI=1S/C31H48O2S2/c1-27(2,3)21-15-19(16-22(25(21)32)28(4,5)6)34-31(13,14)35-20-17-23(29(7,8)9)26(33)24(18-20)30(10,11)12/h15-18,32-33H,1-14H3		23288-49-5	Non-irritant
InChI=1S/C7H14O2/c1-5-9-6(8)7(2,3)4/h5H2,1-4H3	Non-irritant	3938-95-2	Non-irritant
InChI=1S/C14H10Cl2O3/c15-10-5-6-13(11(16)8-10)19-12-4-2-1-3-9(12)7-14(17)18/h1-6,8H,7H2,(H,17,18)		34645-84-6	Non-irritant
InChI=1S/C10H10N2/c11-9-5-1-3-7-8(9)4-2-6-10(7)12/h1-6H,11-12H2		2243-62-1	Non-irritant
InChI=1S/C3H6/c1-2-3-1/h1-3H2		75-19-4	Non-irritant
InChI=1S/C10Cl10/c11-1-2(12)6(16)9(19,5(1)15)10(20)7(17)3(13)4(14)8(10)18		2227-17-0	Non-irritant
InChI=1S/C2H6O2/c3-1-2-4/h3-4H,1-2H2	Non-irritant	107-21-1 25322-68-3	Non-irritant
InChI=1S/C8H16O2/c1-3-5-7(6-4-2)8(9)10/h7H,3-6H2,1-2H3,(H,9,10)		99-66-1	Non-irritant
InChI=1S/C15H32O/c1-11(2)7-14(8-12(3)4)10-15(16)9-13(5)6/h11-16H,7-10H2,1-6H3		10143-20-1	Non-irritant
InChI=1S/C10H20O2S/c1-3-5-6-9(4-2)7-12-10(11)8-13/h9,13H,3-8H2,1-2H3			Non-irritant
InChI=1S/C6H6ClN/c7-5-2-1-3-6(8)4-5/h1-4H,8H2		108-42-9	Non-irritant
InChI=1S/C18H40O4P2/c1-5-19-9-13-23(14-10-20-6-2)17-18-24(15-11-21-7-3)16-12-22-8-4/h5-18H2,1-4H3		127502-06-1	Non-irritant
InChI=1S/C24H44Cl6/c1-3-7-19(25)9-5-11-21(27)13-15-23(29)17-18-24(30)16-14-22(28)12-6-10-20(26)8-4-2/h19-24H,3-18H2,1-2H3		63449-39-8	Non-irritant
InChI=1S/C14H26O4/c1-11(2)9-17-13(15)7-5-6-8-14(16)18-10-12(3)4/h11-12H,5-10H2,1-4H3		141-04-8	Non-irritant
InChI=1S/C10H9N/c11-10-7-3-5-8-4-1-2-6-9(8)10/h1-7H,11H2		134-32-7	Non-irritant
InChI=1S/C10H16/c1-9-5-3-7-10(2)8-4-6-9/h5,8H,3-4,6-7H2,1-2H3		3760-14-3	Non-irritant
InChI=1S/C4H8O3/c5-3-1-2-4(6)7/h5H,1-3H2,(H,6,7)		502-85-2	Non-irritant
InChI=1S/C15H14O5/c1-19-9-3-5-11(13(16)7-9)15(18)12-6-4-10(20-2)8-14(12)17/h3-8,16-17H,1-2H3		131-54-4	Non-irritant
InChI=1S/C8H14O2S/c1-4-11-6-5-10-8(9)7(2)3/h2,4-6H2,1,3H3	Non-irritant	14216-25-2	Non-irritant
InChI=1S/C13H12O2/c14-12-6-8-13(9-7-12)15-10-11-4-2-1-3-5-11/h1-9,14H,10H2		103-16-2	Non-irritant
InChI=1S/C18H36O/c1-15(2)9-6-10-16(3)11-7-12-17(4)13-8-14-18(5)19/h15-17H,6-14H2,1-5H3	Non-irritant	502-69-2	Non-irritant
InChI=1S/C9H10O3/c1-11-8-4-3-7(6-10)5-9(8)12-2/h3-6H,1-2H3	Non-irritant	120-14-9	Non-irritant
InChI=1S/C34H66O3/c1-3-5-7-9-10-11-12-13-14-15-18-21-24-28-32-37-34(36)31-27-23-20-17-16-19-22-26-30-33(35)29-25-8-6-4-2/h22,26,33,35H,3-21,23-25,27-32H2,1-2H3		10401-55-5	Non-irritant
InChI=1S/C17H28/c1-2-3-4-5-6-7-8-9-11-14-17-15-12-10-13-16-17/h10,12-13,15-16H,2-9,11,14H2,1H3		6742-54-7	Non-irritant
InChI=1S/C6H14O2/c7-5-3-1-2-4-6-8/h7-8H,1-6H2		629-11-8	Non-irritant
AKGGYBADQZYZPD-UHFFFAOYSA-N	Non-irritant	2550-26-7	Non-irritant
BFCFYVKQTRLZHA-UHFFFAOYSA-N	Non-irritant	88-73-3	Non-irritant
BTNXBLUGMAMSSH-UHFFFAOYSA-N	Non-irritant	629-40-3	Non-irritant
BVKZGUZCCUSVTD-UHFFFAOYSA-N	Non-irritant	10361-29-2	Non-irritant
CZDYPVPMEAXLPK-UHFFFAOYSA-N	Non-irritant	75-76-3	Non-irritant
DJWFNQUDPJTSAD-UHFFFAOYSA-N	Non-irritant	13276-08-9	Non-irritant
DOIRQSBPFJWKBE-UHFFFAOYSA-N	Non-irritant	84-74-2	Non-irritant
GFZWCYSEPXDDRI-UHFFFAOYSA-N	Non-irritant	38640-62-9	Non-irritant
GWESVXSMPKAFAS-UHFFFAOYSA-N	Non-irritant	696-29-7	Non-irritant
HCDJVEYJSSTYSW-UHFFFAOYSA-N	Non-irritant	19234-20-9	Non-irritant
HCUWXYBKPSKTAB-UHFFFAOYSA-N	Non-irritant	7078-98-0	Non-irritant
HOQGHOMLEVKTBY-UHFFFAOYSA-N	Non-irritant	84731-70-4	Non-irritant
IAUKWGFWINVWKS-UHFFFAOYSA-N	Non-irritant	38640-62-9	Non-irritant
ISSXEHJFYXCGSK-UHFFFAOYSA-N	Non-irritant	23235-61-2	Non-irritant
JLGLQAWTXXGVEM-UHFFFAOYSA-N	Non-irritant	112-35-6	Non-irritant
LQLQDKBJAIILIQ-UHFFFAOYSA-N	Non-irritant	1962-75-0	Non-irritant
MLHOXUWWKVQEJB-UHFFFAOYSA-N	Non-irritant	623-84-7	Non-irritant
MOYAFQVGZZPNRA-UHFFFAOYSA-N	Non-irritant	586-62-9	Non-irritant
MUBZPKHOEPUJKR-UHFFFAOYSA-L	Non-irritant	640-67-5	Non-irritant
NQGDHQASSFDDLD-UHFFFAOYSA-N	Non-irritant	84170-74-1	Non-irritant
OHRBQTOZYGEWCJ-UHFFFAOYSA-N	Non-irritant	125109-85-5	Non-irritant
PDUFSBFWOJELLV-UHFFFAOYSA-N	Non-irritant	236391-76-7	Non-irritant
QCWRDNFBMVSDEY-UHFFFAOYSA-N	Non-irritant	14338-82-0	Non-irritant
QELSKZZBTMNZEB-UHFFFAOYSA-N	Non-irritant	94-13-3	Non-irritant
QMVPMAAFGQKVCJ-SNVBAGLBSA-N	Non-irritant	106-22-9	Non-irritant
QMYGFTJCQFEDST-UHFFFAOYSA-N	Non-irritant	4435-53-4	Non-irritant
ROORDVPLFPIABK-UHFFFAOYSA-N	Non-irritant	102-09-0	Non-irritant
RTGLJCSUKOLTEM-UHFFFAOYSA-N	Non-irritant	24468-13-1	Non-irritant
RUMACXVDVNRZJZ-UHFFFAOYSA-N	Non-irritant	97-86-9	Non-irritant
SAMJGBVVQUEMGC-UHFFFAOYSA-N	Non-irritant	764-99-8	Non-irritant
SESFRYSPDFLNCH-UHFFFAOYSA-N	Non-irritant	120-51-4	Non-irritant
TZFKKLGCVKORLS-UHFFFAOYSA-N	Non-irritant	64742-95-6	Non-irritant
ULQISTXYYBZJSJ-UHFFFAOYSA-M	Non-irritant	7620-77-1	Non-irritant
VDYWHVQKENANGY-UHFFFAOYSA-N	Non-irritant	1189-08-8	Non-irritant
VHOMAPWVLKRQAZ-UHFFFAOYSA-N	Non-irritant	122-63-4	Non-irritant
VSJBBIJIXZVVLQ-UHFFFAOYSA-N	Non-irritant	13122-18-4	Non-irritant
WLVCBAMXYMWGLJ-UHFFFAOYSA-N	Non-irritant	123-04-6	Non-irritant
WNLRTRBMVRJNCN-UHFFFAOYSA-N	Non-irritant	3323-53-3	Non-irritant
XMGQYMWWDOXHJM-UHFFFAOYSA-N	Non-irritant	5989-27-5	Non-irritant
XMNIXWIUMCBBBL-UHFFFAOYSA-N	Non-irritant	80-43-3	Non-irritant
XNEFYCZVKIDDMS-UHFFFAOYSA-N	Non-irritant	70356-09-1	Non-irritant
XQVWYOYUZDUNRW-UHFFFAOYSA-N	Non-irritant	90-30-2	Non-irritant
XTDYIOOONNVFMA-UHFFFAOYSA-N	Non-irritant	1119-40-0	Non-irritant
YPFDHNVEDLHUCE-UHFFFAOYSA-N	Non-irritant	504-63-2	Non-irritant
InChI=1S/C8H20N/c1-5-9(6-2,7-3)8-4/h5-8H2,1-4H3/q+1		66-40-0	Non-irritant
InChI=1S/C4H3F7O/c5-1-12-2(3(6,7)8)4(9,10)11/h2H,1H2		28523-86-6	Non-irritant
InChI=1S/C7H10N2/c1-5-2-3-6(8)7(9)4-5/h2-4H,8-9H2,1H3		496-72-0	Non-irritant
InChI=1S/C5H12O2/c1-4(6)3-5(2)7/h4-7H,3H2,1-2H3	Non-irritant	625-69-4	Non-irritant
InChI=1S/C13H18O2/c1-9(2)8-11-4-6-12(7-5-11)10(3)13(14)15/h4-7,9-10H,8H2,1-3H3,(H,14,15)		15687-27-1	Non-irritant
InChI=1S/C13H18O/c1-10(2)12-4-6-13(7-5-12)11(3)8-9-14/h4-7,9-11H,8H2,1-3H3		103-95-7	Non-irritant
InChI=1S/C10H12O4/c1-12-8-5-10(14-3)9(13-2)4-7(8)6-11/h4-6H,1-3H3		4460-86-0	Non-irritant
InChI=1S/C33H54O6/c1-4-7-10-13-16-19-24-37-31(34)28-22-23-29(32(35)38-25-20-17-14-11-8-5-2)30(27-28)33(36)39-26-21-18-15-12-9-6-3/h22-23,27H,4-21,24-26H2,1-3H3		89-04-3	Non-irritant
InChI=1S/C13H12O2/c14-10-11-5-4-8-13(9-11)15-12-6-2-1-3-7-12/h1-9,14H,10H2	Non-irritant	13826-35-2	Non-irritant
InChI=1S/C12H18Br6/c13-7-1-8(14)3-10(16)5-12(18)6-11(17)4-9(15)2-7/h7-12H,1-6H2	Non-irritant	25637-99-4	Non-irritant
InChI=1S/C4H10O3/c5-1-3-7-4-2-6/h5-6H,1-4H2		111-46-6	Non-irritant
InChI=1S/C18H18O2/c1-3-17(13-5-9-15(19)10-6-13)18(4-2)14-7-11-16(20)12-8-14/h3-12,19-20H,1-2H3		84-17-3	Non-irritant
InChI=1S/C10H10O4/c1-13-9(11)7-5-3-4-6-8(7)10(12)14-2/h3-6H,1-2H3		131-11-3	Non-irritant
InChI=1S/C16H14Cl2O3/c1-16(2,21-14-9-5-12(18)6-10-14)15(19)20-13-7-3-11(17)4-8-13/h3-10H,1-2H3		61887-16-9	Non-irritant
InChI=1S/C14H10O3/c15-10-5-1-3-8-7-9-4-2-6-11(16)13(9)14(17)12(8)10/h1-6,15-16H,7H2		1143-38-0	Non-irritant
InChI=1S/C6H3N3O7/c10-6-4(8(13)14)1-3(7(11)12)2-5(6)9(15)16/h1-2,10H		88-89-1	Non-irritant
InChI=1S/C14H15N3/c1-10-5-3-4-6-14(10)17-16-12-7-8-13(15)11(2)9-12/h3-9H,15H2,1-2H3		97-56-3	Non-irritant
InChI=1S/C2H8N2/c3-1-2-4/h1-4H2		107-15-3	Non-irritant
InChI=1S/C12H11N3/c13-10-6-8-12(9-7-10)15-14-11-4-2-1-3-5-11/h1-9H,13H2		60-09-3	Non-irritant
InChI=1S/C7H10N2/c1-5-6(8)3-2-4-7(5)9/h2-4H,8-9H2,1H3		823-40-5	Non-irritant
InChI=1S/C2H3Cl3O2/c3-2(4,5)1(6)7/h1,6-7H		302-17-0	Non-irritant
InChI=1S/C7H17N/c1-3-4-5-6-7(2)8/h7H,3-6,8H2,1-2H3		123-82-0	Non-irritant
InChI=1S/C36H60O2/c1-7-8-9-10-11-12-13-14-15-16-17-18-19-25-35(37)38-30-28-32(3)23-20-22-31(2)26-27-34-33(4)24-21-29-36(34,5)6/h20,22-23,26-28H,7-19,21,24-25,29-30H2,1-6H3		79-81-2	Non-irritant
InChI=1S/C4H8O/c1-4(2)5-3/h1H2,2-3H3		116-11-0	Non-irritant
InChI=1S/C3H7NO/c1-4(2)3-5/h3H,1-2H3		68-12-2	Non-irritant
AOJOEFVRHOZDFN-UHFFFAOYSA-N	Non-irritant	2495-37-6	Non-irritant
BFXIKLCIZHOAAZ-UHFFFAOYSA-N	Non-irritant	1185-55-3	Non-irritant
BJQHLKABXJIVAM-UHFFFAOYSA-N	Non-irritant	117-81-7	Non-irritant
BOTDANWDWHJENH-UHFFFAOYSA-N	Non-irritant	78-10-4	Non-irritant
CFJYNSNXFXLKNS-UHFFFAOYSA-N	Non-irritant	99-82-1	Non-irritant
CIZUMWWHWPJAAK-UHFFFAOYSA-N	Non-irritant	107934-68-9	Non-irritant
DAFHKNAQFPVRKR-UHFFFAOYSA-N	Non-irritant	25265-77-4	Non-irritant
DLDJFQGPPSQZKI-UHFFFAOYSA-N	Non-irritant	110-65-6	Non-irritant
DUKPKQFHJQGTGU-UHFFFAOYSA-N	Non-irritant	6259-76-3	Non-irritant
GKASDNZWUGIAMG-UHFFFAOYSA-N	Non-irritant	122-51-0	Non-irritant
GSEJCLTVZPLZKY-UHFFFAOYSA-N	Non-irritant	102-71-6	Non-irritant
GWQOYRSARAWVTC-UHFFFAOYSA-N	Non-irritant	25155-25-3	Non-irritant
GYUVMLBYMPKZAZ-UHFFFAOYSA-N	Non-irritant	840-65-3	Non-irritant
HTCRKQHJUYBQTK-UHFFFAOYSA-N	Non-irritant	70833-40-8	Non-irritant
IBDVWXAVKPRHCU-UHFFFAOYSA-N	Non-irritant	21282-97-3	Non-irritant
IXHMHWIBCIYOAZ-UHFFFAOYSA-L	Non-irritant	15245-44-0	Non-irritant
JHQVCQDWGSXTFE-UHFFFAOYSA-N	Non-irritant	142-22-3	Non-irritant
JOLQKTGDSGKSKJ-UHFFFAOYSA-N	Non-irritant	1569-02-4	Non-irritant
JSGVZVOGOQILFM-UHFFFAOYSA-N	Non-irritant	2517-43-3	Non-irritant
KRJHRNUTLDTSKY-UHFFFAOYSA-N	Non-irritant	72903-27-6	Non-irritant
LLHKCFNBLRBOGN-UHFFFAOYSA-N	Non-irritant	108-65-6	Non-irritant
LMODBLQHQHXPEI-UHFFFAOYSA-N	Non-irritant	10254-57-6	Non-irritant
MQQKTNDBASEZSD-UHFFFAOYSA-N	Non-irritant	2500-88-1	Non-irritant
MTYUOIVEVPTXFX-UHFFFAOYSA-N	Non-irritant	53306-54-0	Non-irritant
MZGNSEAPZQGJRB-UHFFFAOYSA-M	Non-irritant	128-04-1	Non-irritant
NLXGURFLBLRZRO-UHFFFAOYSA-N	Non-irritant	111-91-1	Non-irritant
NMOALOSNPWTWRH-UHFFFAOYSA-N	Non-irritant	26748-41-4	Non-irritant
OKKRPWIIYQTPQF-UHFFFAOYSA-N	Non-irritant	3290-92-4	Non-irritant
OMVSWZDEEGIJJI-UHFFFAOYSA-N	Non-irritant	6846-50-0	Non-irritant
OTERUZJEJFMEEB-UHFFFAOYSA-N	Non-irritant	3508-98-3	Non-irritant
PLIKAWJENQZMHA-UHFFFAOYSA-N	Non-irritant	123-30-8	Non-irritant
PZNSFCLAULLKQX-UHFFFAOYSA-N	Non-irritant	10043-11-5	Non-irritant
QEMXHQIAXOOASZ-UHFFFAOYSA-N	Non-irritant	75-57-0	Non-irritant
QVIFIIFBFORLSL-UHFFFAOYSA-N	Non-irritant	55934-93-5	Non-irritant
RYNQKSJRFHJZTK-UHFFFAOYSA-N	Non-irritant	103429-90-9	Non-irritant
TWXUTZNBHUWMKJ-UHFFFAOYSA-N	Non-irritant	2705-87-5	Non-irritant
UBRWPVTUQDJKCC-UHFFFAOYSA-N	Non-irritant	2212-81-9	Non-irritant
UGQQAJOWXNCOPY-UHFFFAOYSA-N	Non-irritant	13560-89-9	Non-irritant
URAYPUMNDPQOKB-UHFFFAOYSA-N	Non-irritant	102-76-1	Non-irritant
UWHCKJMYHZGTIT-UHFFFAOYSA-N	Non-irritant	112-60-7	Non-irritant
VPKQPPJQTZJZDB-UHFFFAOYSA-N	Non-irritant	17527-29-6	Non-irritant
WCOXQTXVACYMLM-UHFFFAOYSA-N	Non-irritant	8001-78-3	Non-irritant
XHXUANMFYXWVNG-UHFFFAOYSA-N	Non-irritant	89-48-5	Non-irritant
XWBTWKLPOWCMEX-UHFFFAOYSA-N	Non-irritant	68955-53-3	Non-irritant
YLFBFPXKTIQSSY-UHFFFAOYSA-N	Non-irritant	868-85-9	Non-irritant
YPLYFEUBZLLLIY-UHFFFAOYSA-N	Non-irritant	924-88-9	Non-irritant
ZDQWESQEGGJUCH-UHFFFAOYSA-N	Non-irritant	6938-94-9	Non-irritant
InChI=1S/C6H14S2/c1-3-5-7-8-6-4-2/h3-6H2,1-2H3	Non-irritant	629-19-6	Non-irritant
InChI=1S/C4H10O2/c1-4(5)3-6-2/h4-5H,3H2,1-2H3		107-98-2	Non-irritant
InChI=1S/C4H5F3O/c1-2-8-3-4(5,6)7/h2H,1,3H2		406-90-6	Non-irritant
InChI=1S/C3H8O2/c1-3(5)2-4/h3-5H,2H2,1H3	Non-irritant	57-55-6 57-55-6	Non-irritant
InChI=1S/C6H3ClFNO2/c7-5-3-4(9(10)11)1-2-6(5)8/h1-3H		350-30-1	Non-irritant
InChI=1S/C6H10O8/c7-1(3(9)5(11)12)2(8)4(10)6(13)14/h1-4,7-10H,(H,11,12)(H,13,14)		526-99-8	Non-irritant
InChI=1S/C13H9N/c1-3-7-12-10(5-1)9-11-6-2-4-8-13(11)14-12/h1-9H		260-94-6	Non-irritant
InChI=1S/C4H6O6/c5-1(3(7)8)2(6)4(9)10/h1-2,5-6H,(H,7,8)(H,9,10)		87-69-4	Non-irritant
InChI=1S/C12H14O4/c1-3-15-11(13)9-7-5-6-8-10(9)12(14)16-4-2/h5-8H,3-4H2,1-2H3		84-66-2	Non-irritant
InChI=1S/C15H20O/c1-2-3-4-6-11-15(13-16)12-14-9-7-5-8-10-14/h5,7-10,12-13H,2-4,6,11H2,1H3	Non-irritant	101-86-0	Non-irritant
InChI=1S/C5H11Cl2N/c1-8(4-2-6)5-3-7/h2-5H2,1H3		51-75-2	Non-irritant
InChI=1S/C13H8F2O3/c14-8-2-3-9(11(15)6-8)7-1-4-12(16)10(5-7)13(17)18/h1-6,16H,(H,17,18)		22494-42-4	Non-irritant
InChI=1S/C12H6Cl4O2S/c13-5-1-7(15)11(17)9(3-5)19-10-4-6(14)2-8(16)12(10)18/h1-4,17-18H		97-18-7	Non-irritant
InChI=1S/C6H10O/c7-6-4-2-1-3-5-6/h1-5H2	Non-irritant	108-94-1	Non-irritant
InChI=1S/C7H5Cl2NO/c8-4-2-1-3-5(9)6(4)7(10)11/h1-3H,(H2,10,11)		2008-58-4	Non-irritant
InChI=1S/C8H11N/c1-9(2)8-6-4-3-5-7-8/h3-7H,1-2H3		121-69-7	Non-irritant
InChI=1S/C12H14O4/c1-3-15-11(13)9-6-5-7-10(8-9)12(14)16-4-2/h5-8H,3-4H2,1-2H3		636-53-3	Non-irritant
InChI=1S/C14H14S/c1-3-7-13(8-4-1)11-15-12-14-9-5-2-6-10-14/h1-10H,11-12H2		538-74-9	Non-irritant
InChI=1S/C7H11NO/c1-7(2,3)6(9)4-5-8/h4H2,1-3H3	Non-irritant	59997-51-2	Non-irritant
InChI=1S/C6H6N2/c1-6(5-8)3-2-4-7/h1-3H2	Non-irritant	1572-52-7	Non-irritant
InChI=1S/C5H6N2/c6-5-1-3-7-4-2-5/h1-4H,(H2,6,7)		504-24-5	Non-irritant
InChI=1S/C10H12O2/c11-10(12)8-4-7-9-5-2-1-3-6-9/h1-3,5-6H,4,7-8H2,(H,11,12)		1821-12-1	Non-irritant
InChI=1S/C5H14NO/c1-6(2,3)4-5-7/h7H,4-5H2,1-3H3/q+1		62-49-7	Non-irritant
InChI=1S/C11H14O3/c1-2-3-8-14-11(13)9-4-6-10(12)7-5-9/h4-7,12H,2-3,8H2,1H3		94-26-8	Non-irritant
InChI=1S/C8H8OS/c1-10-8-4-2-7(6-9)3-5-8/h2-6H,1H3	Non-irritant	3446-89-7	Non-irritant
InChI=1S/C6H7F3O2/c1-4(2)5(10)11-3-6(7,8)9/h1,3H2,2H3			Non-irritant
InChI=1S/C10H20O2S/c1-9(2)6-4-3-5-7-12-10(11)8-13/h9,13H,3-8H2,1-2H3	Non-irritant	25103-09-7	Non-irritant
InChI=1S/C21H40O3/c1-4-5-6-13-16-20(22)17-14-11-9-7-8-10-12-15-18-21(23)24-19(2)3/h11,14,19-20,22H,4-10,12-13,15-18H2,1-3H3		71685-99-9	Non-irritant
InChI=1S/C19H12O8/c1-8(20)26-13-5-3-4-11-15(13)18(23)16-12(17(11)22)6-10(19(24)25)7-14(16)27-9(2)21/h3-7H,1-2H3,(H,24,25)		13739-02-1	Non-irritant
InChI=1S/C2H7NS/c3-1-2-4/h4H,1-3H2		60-23-1	Non-irritant
InChI=1S/C20H32O3/c1-2-3-4-5-6-7-8-9-10-11-14-17-23-20(22)18-15-12-13-16-19(18)21/h12-13,15-16,21H,2-11,14,17H2,1H3		19666-16-1	Non-irritant
InChI=1S/C18H34O3/c1-2-3-4-11-14-17(19)15-12-9-7-5-6-8-10-13-16-18(20)21/h9,12,17,19H,2-8,10-11,13-16H2,1H3,(H,20,21)		141-22-0	Non-irritant
InChI=1S/C12H11NO/c13-10-6-8-12(9-7-10)14-11-4-2-1-3-5-11/h1-9H,13H2		139-59-3	Non-irritant
InChI=1S/C8H9BrO/c1-2-10-8-5-3-7(9)4-6-8/h3-6H,2H2,1H3		588-96-5	Non-irritant
InChI=1S/C19H36O3/c1-3-4-5-12-15-18(20)16-13-10-8-6-7-9-11-14-17-19(21)22-2/h10,13,18,20H,3-9,11-12,14-17H2,1-2H3		141-24-2	Non-irritant
InChI=1S/C20H38O4/c1-2-3-4-11-14-19(22)15-12-9-7-5-6-8-10-13-16-20(23)24-18-17-21/h9,12,19,21-22H,2-8,10-11,13-18H2,1H3		106-17-2	Non-irritant
InChI=1S/C4H4O/c1-2-4-5-3-1/h1-4H	Non-irritant	110-00-9	Non-irritant
InChI=1S/C13H10Cl2S/c14-11-3-1-10(2-4-11)9-16-13-7-5-12(15)6-8-13/h1-8H,9H2		103-17-3	Non-irritant
InChI=1S/C6H14O3/c7-4-2-1-3-6(9)5-8/h6-9H,1-5H2	Non-irritant	106-69-4	Non-irritant
AMOKUAKXKXBFIW-UHFFFAOYSA-N	Non-irritant	61788-89-4	Non-irritant
AZEOMCMPNPXNDQ-UHFFFAOYSA-N	Non-irritant	9051-49-4	Non-irritant
BRQMAAFGEXNUOL-UHFFFAOYSA-N	Non-irritant	34443-12-4	Non-irritant
BZLYOWSSNHNYKW-UHFFFAOYSA-N	Non-irritant	477218-42-1	Non-irritant
CBIFNLUPCWCNQT-UHFFFAOYSA-N	Non-irritant	18516-18-2	Non-irritant
CDBAMNGURPMUTG-UHFFFAOYSA-N	Non-irritant	80-04-6	Non-irritant
CPUDPFPXCZDNGI-UHFFFAOYSA-N	Non-irritant	2031-67-6	Non-irritant
GJBRNHKUVLOCEB-UHFFFAOYSA-N	Non-irritant	614-45-9	Non-irritant
IXAWTPMDMPUGLV-UHFFFAOYSA-N	Non-irritant	32167-31-0	Non-irritant
KFGFVPMRLOQXNB-UHFFFAOYSA-N	Non-irritant	3851-87-4	Non-irritant
KGEKLUUHTZCSIP-JFGNBEQYSA-N	Non-irritant	125-12-2	Non-irritant
KRKNYBCHXYNGOX-UHFFFAOYSA-N	Non-irritant	77-92-9	Non-irritant
KVMPUXDNESXNOH-UHFFFAOYSA-N	Non-irritant	13674-84-5	Non-irritant
MBZRJSQZCBXRGK-UHFFFAOYSA-N	Non-irritant	32210-23-4	Non-irritant
MHDVGSVTJDSBDK-UHFFFAOYSA-N	Non-irritant	103-50-4	Non-irritant
MSRJTTSHWYDFIU-UHFFFAOYSA-N	Non-irritant	2943-75-1	Non-irritant
OJZGCEDLMNSDNY-UHFFFAOYSA-N	Non-irritant	52625-13-5	Non-irritant
OZCMOJQQLBXBKI-UHFFFAOYSA-N	Non-irritant	109-53-5	Non-irritant
PEDCQBHIVMGVHV-UHFFFAOYSA-N	Non-irritant	25618-55-7	Non-irritant
PJZFNEYJOZUEGS-UHFFFAOYSA-N	Non-irritant	125643-61-0	Non-irritant
QUKHPBOCBWDYMW-UHFFFAOYSA-N	Non-irritant	70969-58-3	Non-irritant
RXKJFZQQPQGTFL-UHFFFAOYSA-N	Non-irritant	96-26-4	Non-irritant
SJEBAWHUJDUKQK-UHFFFAOYSA-N	Non-irritant	84-51-5	Non-irritant
SNDGLCYYBKJSOT-UHFFFAOYSA-N	Non-irritant	4559-86-8	Non-irritant
SSDSCDGVMJFTEQ-UHFFFAOYSA-N	Non-irritant	2082-79-3	Non-irritant
TVJPBVNWVPUZBM-UHFFFAOYSA-N	Non-irritant	4253-34-3	Non-irritant
TVWGHFVGFWIHFN-UHFFFAOYSA-N	Non-irritant	134701-20-5	Non-irritant
UQEAIHBTYFGYIE-UHFFFAOYSA-N	Non-irritant	107-46-0	Non-irritant
VMRGZRVLZQSNHC-UHFFFAOYSA-N	Non-irritant	16260-09-6	Non-irritant
WYKYCHHWIJXDAO-UHFFFAOYSA-N	Non-irritant	3006-82-4	Non-irritant
XCSGHNKDXGYELG-UHFFFAOYSA-N	Non-irritant	104-66-5	Non-irritant
XLJMAIOERFSOGZ-UHFFFAOYSA-M	Non-irritant	917-61-3	Non-irritant
XROXSXGRRMHJFJ-UHFFFAOYSA-N	Non-irritant	67124-09-8	Non-irritant
ZBCBWPMODOFKDW-UHFFFAOYSA-N	Non-irritant	35176-06-8	Non-irritant
ZFGBKXBPHOUSJX-UHFFFAOYSA-N	Non-irritant	259854-70-1	Non-irritant
ZOKCNEIWFQCSCM-UHFFFAOYSA-N	Non-irritant	6362-80-7	Non-irritant
ZOZIRNMDEZKZHM-UHFFFAOYSA-N	Non-irritant	102-20-5	Non-irritant
InChI=1S/C4H6O4S2/c5-3(6)1(9)2(10)4(7)8/h1-2,9-10H,(H,5,6)(H,7,8)		304-55-2	Non-irritant
InChI=1S/C6H10O7/c7-1-2(8)4(5(10)11)13-6(12)3(1)9/h1-4,6-9,12H,(H,10,11)		14982-50-4 9046-38-2	Non-irritant
InChI=1S/C7H7NO2/c8-6-3-1-5(2-4-6)7(9)10/h1-4H,8H2,(H,9,10)		150-13-0	Non-irritant
InChI=1S/C11H11ClO3/c1-2-5-15-10-4-3-8(6-9(10)12)7-11(13)14/h2-4,6H,1,5,7H2,(H,13,14)		22131-79-9	Non-irritant
InChI=1S/C17H17ClO4/c1-17(2,16(20)21)22-14-9-5-12(6-10-14)15(19)11-3-7-13(18)8-4-11/h3-10,15,19H,1-2H3,(H,20,21)		54419-31-7	Non-irritant
InChI=1S/C10H10O3/c1-8(11)13-7-10(12)9-5-3-2-4-6-9/h2-6H,7H2,1H3	Non-irritant	2243-35-8	Non-irritant
InChI=1S/C3H5ClO/c4-1-3-2-5-3/h3H,1-2H2		106-89-8	Non-irritant
InChI=1S/C7H5Cl2NO2/c8-3-1-4(7(11)12)6(9)5(10)2-3/h1-2H,10H2,(H,11,12)		133-90-4	Non-irritant
InChI=1S/C11H15ClO2/c1-10(2,13)11(3,14)8-4-6-9(12)7-5-8/h4-7,13-14H,1-3H3		79-93-6	Non-irritant
InChI=1S/C20H14O4/c21-15-9-5-13(6-10-15)20(14-7-11-16(22)12-8-14)18-4-2-1-3-17(18)19(23)24-20/h1-12,21-22H		77-09-8	Non-irritant
InChI=1S/C8H14O/c1-2-4-6-8-7(9-8)5-3-1/h7-8H,1-6H2	Non-irritant	286-62-4	Non-irritant
InChI=1S/C17H15ClO4/c1-17(2,16(20)21)22-14-9-5-12(6-10-14)15(19)11-3-7-13(18)8-4-11/h3-10H,1-2H3,(H,20,21)		42017-89-0	Non-irritant
InChI=1S/C40H56/c1-31(19-13-21-33(3)25-27-37-35(5)23-15-29-39(37,7)8)17-11-12-18-32(2)20-14-22-34(4)26-28-38-36(6)24-16-30-40(38,9)10/h11-14,17-22,25-28H,15-16,23-24,29-30H2,1-10H3		7235-40-7	Non-irritant
InChI=1S/C12H14O6/c13-5-7-17-11(15)9-1-2-10(4-3-9)12(16)18-8-6-14/h1-4,13-14H,5-8H2		959-26-2	Non-irritant
InChI=1S/C14H12O2/c15-14(16)10-11-6-8-13(9-7-11)12-4-2-1-3-5-12/h1-9H,10H2,(H,15,16)		5728-52-9	Non-irritant
InChI=1S/C8H12O2/c1-7(2)5(9)8(3,4)6(7)10/h1-4H3		933-52-8	Non-irritant
InChI=1S/C14H20O2/c1-4-13(14(15)16)12-7-5-11(6-8-12)9-10(2)3/h5-8,10,13H,4,9H2,1-3H3,(H,15,16)		55837-18-8	Non-irritant
InChI=1S/C21H42O4/c1-2-3-4-5-6-7-8-9-10-11-12-13-14-15-16-17-21(24)25-19-20(23)18-22/h20,22-23H,2-19H2,1H3		31566-31-1	Non-irritant
InChI=1S/C16H22O3/c1-11-8-12(10-16(2,3)9-11)19-15(18)13-6-4-5-7-14(13)17/h4-7,11-12,17H,8-10H2,1-3H3		118-56-9	Non-irritant
InChI=1S/C13H10N2/c14-13-9-5-1-3-7-11(9)15-12-8-4-2-6-10(12)13/h1-8H,(H2,14,15)		90-45-9	Non-irritant
InChI=1S/C18H14N4O2/c23-22(24)18-12-10-17(11-13-18)21-20-16-8-6-15(7-9-16)19-14-4-2-1-3-5-14/h1-13,19H		2581-69-3	Non-irritant
InChI=1S/C6H14O3/c1-2-6(3-7,4-8)5-9/h7-9H,2-5H2,1H3		77-99-6	Non-irritant
BDKDHWOPFRTWPP-UHFFFAOYSA-N	Non-irritant	682-09-7	Non-irritant
CYJLFSMDQYFKRD-UHFFFAOYSA-N	Non-irritant	93820-33-8	Non-irritant
DLLMHEDYJQACRM-UHFFFAOYSA-L	Non-irritant	68223-93-8	Non-irritant
DSSYKIVIOFKYAU-UHFFFAOYSA-N	Non-irritant	76-22-2	Non-irritant
FMRHJJZUHUTGKE-UHFFFAOYSA-N	Non-irritant	118-60-5	Non-irritant
GFKCWAROGHMSTC-UHFFFAOYSA-N	Non-irritant	87135-01-1	Non-irritant
GPLRAVKSCUXZTP-UHFFFAOYSA-N	Non-irritant	59113-36-9	Non-irritant
IVINYWARLXOTLP-UHFFFAOYSA-N	Non-irritant	77745-66-5	Non-irritant
JKIJEFPNVSHHEI-UHFFFAOYSA-N	Non-irritant	31570-04-4	Non-irritant
JOBBTVPTPXRUBP-UHFFFAOYSA-N	Non-irritant	7575-23-7	Non-irritant
JOXIMZWYDAKGHI-UHFFFAOYSA-M	Non-irritant	657-84-1	Non-irritant
JUIBLDFFVYKUAC-UHFFFAOYSA-N	Non-irritant	13052-09-0	Non-irritant
KNHGOYVXAHUDHP-UHFFFAOYSA-N	Non-irritant	95962-14-4	Non-irritant
LDDUCKDUDZVHLN-UHFFFAOYSA-N	Non-irritant	67938-21-0	Non-irritant
MGWAVDBGNNKXQV-UHFFFAOYSA-N	Non-irritant	84-69-5	Non-irritant
MHAJPDPJQMAIIY-UHFFFAOYSA-N	Non-irritant	7722-84-1	Non-irritant
OALYTRUKMRCXNH-QMMMGPOBSA-N	Non-irritant	104-61-0	Non-irritant
PHXATPHONSXBIL-JTQLQIEISA-N	Non-irritant	104-67-6	Non-irritant
PQSIXYSSKXAOFE-UHFFFAOYSA-N	Non-irritant	157859-20-6	Non-irritant
QEDNBHNWMHJNAB-UHFFFAOYSA-N	Non-irritant	25448-25-3	Non-irritant
QTMHHQFADWIZCP-UHFFFAOYSA-N	Non-irritant	86960-46-5	Non-irritant
QUAMTGJKVDWJEQ-UHFFFAOYSA-N	Non-irritant	1843-05-6	Non-irritant
SVOBELCYOCEECO-UHFFFAOYSA-N	Non-irritant	2362-14-3	Non-irritant
UMGDCJDMYOKAJW-UHFFFAOYSA-N	Non-irritant	62-56-6	Non-irritant
WHUUTDBJXJRKMK-UHFFFAOYSA-N	Non-irritant	56-86-0	Non-irritant
WTARULDDTDQWMU-UHFFFAOYSA-N	Non-irritant	127-91-3	Non-irritant
XREKLQOUFWBSFH-UHFFFAOYSA-N	Non-irritant	10420-33-4	Non-irritant
XRHCAGNSDHCHFJ-UHFFFAOYSA-N	Non-irritant	105-95-3	Non-irritant
InChI=1S/C12H14O4/c1-3-16-12(14)7-5-9-4-6-10(13)11(8-9)15-2/h4-8,13H,3H2,1-2H3		4046-02-0	Non-irritant
InChI=1S/C5H12N2O/c1-6(2)5(8)7(3)4/h1-4H3		632-22-4	Non-irritant
InChI=1S/C23H21ClO3/c1-25-19-10-4-16(5-11-19)22(17-6-12-20(26-2)13-7-17)23(24)18-8-14-21(27-3)15-9-18/h4-15H,1-3H3		569-57-3	Non-irritant
InChI=1S/C16H11NO2/c18-16(13-6-2-1-3-7-13)19-14-10-4-8-12-9-5-11-17-15(12)14/h1-11H		86-75-9	Non-irritant
InChI=1S/C6H12O6/c7-1-3(9)5(11)6(12)4(10)2-8/h3,5-9,11-12H,1-2H2		87-79-6	Non-irritant
InChI=1S/C6H7NO/c7-5-3-1-2-4-6(5)8/h1-4,8H,7H2	Non-irritant	95-55-6	Non-irritant
InChI=1S/C8H11NO/c1-6-5-7(10-2)3-4-8(6)9/h3-5H,9H2,1-2H3		102-50-1	Non-irritant
InChI=1S/C13H11N/c14-11-5-6-13-10(8-11)7-9-3-1-2-4-12(9)13/h1-6,8H,7,14H2		153-78-6	Non-irritant
InChI=1S/C10H15N/c1-10(2,11)8-9-6-4-3-5-7-9/h3-7H,8,11H2,1-2H3		122-09-8	Non-irritant
InChI=1S/C6H14O6/c7-1-3(9)5(11)6(12)4(10)2-8/h3-12H,1-2H2		50-70-4 69-65-8	Non-irritant
InChI=1S/C17H16Br2O3/c1-11(2)22-16(20)17(21,12-3-7-14(18)8-4-12)13-5-9-15(19)10-6-13/h3-11,21H,1-2H3		18181-80-1	Non-irritant
InChI=1S/C20H30O/c1-16(8-6-9-17(2)13-15-21)11-12-19-18(3)10-7-14-20(19,4)5/h6,8-9,11-13,21H,7,10,14-15H2,1-5H3		68-26-8	Non-irritant
InChI=1S/C7H8N2S/c8-7(10)9-6-4-2-1-3-5-6/h1-5H,(H3,8,9,10)	Non-irritant	103-85-5	Non-irritant
InChI=1S/C7H13O6P/c1-6(5-7(8)10-2)13-14(9,11-3)12-4/h5H,1-4H3		7786-34-7	Non-irritant
InChI=1S/C15H10O/c16-15-13(11-7-3-1-4-8-11)14(15)12-9-5-2-6-10-12/h1-10H		886-38-4	Non-irritant
InChI=1S/C21H40O5/c1-2-3-4-11-14-19(23)15-12-9-7-5-6-8-10-13-16-21(25)26-18-20(24)17-22/h9,12,19-20,22-24H,2-8,10-11,13-18H2,1H3		141-08-2	Non-irritant
InChI=1S/C6H12Cl3O4P/c7-1-4-11-14(10,12-5-2-8)13-6-3-9/h1-6H2	Non-irritant	115-96-8	Non-irritant
InChI=1S/C12H20O2/c1-9-5-7-11(8-6-9)12(3,4)14-10(2)13/h5,11H,6-8H2,1-4H3		80-26-2	Non-irritant
InChI=1S/C12H16/c1-7-3-11-9-5-8(2)10(6-9)12(11)4-7/h4-5,9-12H,3,6H2,1-2H3	Non-irritant	26472-00-4	Non-irritant
InChI=1S/C23H16O3/c24-21-17-13-7-8-14-18(17)22(25)20(21)23(26)19(15-9-3-1-4-10-15)16-11-5-2-6-12-16/h1-14,19-20H	Non-irritant	82-66-6	Non-irritant
InChI=1S/C12H15ClO3/c1-4-15-11(14)12(2,3)16-10-7-5-9(13)6-8-10/h5-8H,4H2,1-3H3		637-07-0	Non-irritant
InChI=1S/C13H14Cl2O3/c1-12(2,11(16)17)18-9-5-3-8(4-6-9)10-7-13(10,14)15/h3-6,10H,7H2,1-2H3,(H,16,17)		52214-84-3	Non-irritant
InChI=1S/C7H14O8/c8-1-2(9)3(10)4(11)5(12)6(13)7(14)15/h2-6,8-13H,1H2,(H,14,15)		23351-51-1	Non-irritant
InChI=1S/C9H13N/c1-8(10)7-9-5-3-2-4-6-9/h2-6,8H,7,10H2,1H3		51-64-9 300-62-9	Non-irritant
InChI=1S/C28H28O3/c1-31-26-7-6-23(21-2-3-22-12-24(27(29)30)5-4-20(22)11-21)13-25(26)28-14-17-8-18(15-28)10-19(9-17)16-28/h2-7,11-13,17-19H,8-10,14-16H2,1H3,(H,29,30)		106685-40-9	Non-irritant
InChI=1S/C15H10O2/c16-14-11-8-4-5-9-12(11)15(17)13(14)10-6-2-1-3-7-10/h1-9,13H		83-12-5	Non-irritant
InChI=1S/C18H34O3/c1-2-3-4-7-10-15-13-14-17(19)16(15)11-8-5-6-9-12-18(20)21/h15-17,19H,2-14H2,1H3,(H,20,21)		56695-65-9	Non-irritant
InChI=1S/C5H7N3/c6-4-1-2-8-3-5(4)7/h1-3H,7H2,(H2,6,8)		54-96-6	Non-irritant
InChI=1S/C6H14O3/c1-3-5(7)9-6(8)4-2/h5-8H,3-4H2,1-2H3		25265-71-8	Non-irritant
InChI=1S/C6H12O7/c7-1-2(8)3(9)4(10)5(11)6(12)13/h2-5,7-11H,1H2,(H,12,13)		133-42-6	Non-irritant
InChI=1S/C18H20O2/c1-3-17(13-5-9-15(19)10-6-13)18(4-2)14-7-11-16(20)12-8-14/h5-12,19-20H,3-4H2,1-2H3		56-53-1	Non-irritant
InChI=1S/C21H40O4/c1-2-3-4-5-6-7-8-9-10-11-12-13-14-15-16-17-21(24)25-19-20(23)18-22/h9-10,20,22-23H,2-8,11-19H2,1H3		25496-72-4	Non-irritant
InChI=1S/C10H12O4/c1-2-3-7(11)6-4-9(13)10(14)5-8(6)12/h4-5,12-14H,2-3H2,1H3		1421-63-2	Non-irritant
InChI=1S/C9H13NO2/c1-6(10)9(12)7-3-2-4-8(11)5-7/h2-6,9,11-12H,10H2,1H3		54-49-9	Non-irritant
InChI=1S/C17H24O3/c1-12-9-14(11-17(2,3)10-12)20-16(19)15(18)13-7-5-4-6-8-13/h4-8,12,14-15,18H,9-11H2,1-3H3		456-59-7	Non-irritant
InChI=1S/C16H12O3/c1-19-11-8-6-10(7-9-11)14-15(17)12-4-2-3-5-13(12)16(14)18/h2-9,14H,1H3		117-37-3	Non-irritant
InChI=1S/C7H9ClO/c1-3-7(9,4-2)5-6-8/h1,5-6,9H,4H2,2H3		113-18-8	Non-irritant
InChI=1S/C9H6O2/c10-9-6-5-7-3-1-2-4-8(7)11-9/h1-6H		91-64-5	Non-irritant
AHUXYBVKTIBBJW-UHFFFAOYSA-N	Non-irritant	6843-66-9	Non-irritant
ALVYUZIFSCKIFP-UHFFFAOYSA-N	Non-irritant	17980-47-1	Non-irritant
AWFJMMINHWORIB-PLNGDYQASA-N	Non-irritant	873888-84-7	Non-irritant
BQOFWKZOCNGFEC-UHFFFAOYSA-N	Non-irritant	13466-78-9	Non-irritant
BYQDGAVOOHIJQS-UHFFFAOYSA-N	Non-irritant	27138-31-4	Non-irritant
CLYVDMAATCIVBF-UHFFFAOYSA-N	Non-irritant	128-69-8	Non-irritant
DHEHEJGXTUCSQF-UHFFFAOYSA-N	Non-irritant	26761-45-5	Non-irritant
DOGJSOZYUGJVKS-UHFFFAOYSA-N	Non-irritant	30618-84-9	Non-irritant
FWDBOZPQNFPOLF-UHFFFAOYSA-N	Non-irritant	78-08-0	Non-irritant
GUOSQNAUYHMCRU-UHFFFAOYSA-N	Non-irritant	2432-99-7	Non-irritant
HQYALQRYBUJWDH-UHFFFAOYSA-N	Non-irritant	1067-25-0	Non-irritant
IZYUWBATGXUSIK-UHFFFAOYSA-N	Non-irritant	27138-31-4	Non-irritant
KFUSXMDYOPXKKT-UHFFFAOYSA-N	Non-irritant	2210-79-9	Non-irritant
KNNOZYMZRGTZQM-UHFFFAOYSA-N	Non-irritant	134652-60-1	Non-irritant
KSCAZPYHLGGNPZ-UHFFFAOYSA-N	Non-irritant	5089-70-3	Non-irritant
KZSNJWFQEVHDMF-UHFFFAOYSA-N	Non-irritant	72-18-4	Non-irritant
NBCMACYORPIYNY-NSCUHMNNSA-N	Non-irritant	32764-98-0	Non-irritant
NBIIXXVUZAFLBC-UHFFFAOYSA-M	Non-irritant	7722-76-1	Non-irritant
NMEPHPOFYLLFTK-UHFFFAOYSA-N	Non-irritant	3069-40-7	Non-irritant
NXQMCAOPTPLPRL-UHFFFAOYSA-N	Non-irritant	120-55-8	Non-irritant
PCKZAVNWRLEHIP-UHFFFAOYSA-N	Non-irritant	474510-57-1	Non-irritant
QNODIIQQMGDSEF-UHFFFAOYSA-N	Non-irritant	947-19-3	Non-irritant
RSKGMYDENCAJEN-UHFFFAOYSA-N	Non-irritant	16415-12-6	Non-irritant
UXZFQZANDVDGMM-UHFFFAOYSA-N	Non-irritant	83-73-8	Non-irritant
VQNUNMBDOKEZHS-UHFFFAOYSA-N	Non-irritant	58567-11-6	Non-irritant
WMYINDVYGQKYMI-UHFFFAOYSA-N	Non-irritant	23235-61-2	Non-irritant
WYCOJIVDCGJKDB-UHFFFAOYSA-M	Non-irritant	1300-72-7	Non-irritant
XLDBGFGREOMWSL-UHFFFAOYSA-N	Non-irritant	2162-74-5	Non-irritant
XYJRNCYWTVGEEG-UHFFFAOYSA-N	Non-irritant	18395-30-7	Non-irritant
YBUIAJZFOGJGLJ-UHFFFAOYSA-N	Non-irritant	32388-55-9	Non-irritant
ZDOBWJOCPDIBRZ-UHFFFAOYSA-N	Non-irritant	15267-95-5	Non-irritant
ZNOCGWVLWPVKAO-UHFFFAOYSA-N	Non-irritant	2996-92-1	Non-irritant
ZQZCOBSUOFHDEE-UHFFFAOYSA-N	Non-irritant	682-01-9	Non-irritant
InChI=1S/C9H11N/c10-9-6-8(9)7-4-2-1-3-5-7/h1-5,8-9H,6,10H2		95-62-5	Non-irritant
InChI=1S/C10H24N2O2/c1-3-9(7-13)11-5-6-12-10(4-2)8-14/h9-14H,3-8H2,1-2H3		74-55-5	Non-irritant
InChI=1S/C19H20O4/c1-19(2,13-22-17(20)15-9-5-3-6-10-15)14-23-18(21)16-11-7-4-8-12-16/h3-12H,13-14H2,1-2H3	Non-irritant	4196-89-8	Non-irritant
InChI=1S/C9H13NO3/c1-5(10)9(13)6-2-3-7(11)8(12)4-6/h2-5,9,11-13H,10H2,1H3		829-74-3	Non-irritant
InChI=1S/C10H7Cl2NO/c1-5-2-3-6-7(11)4-8(12)10(14)9(6)13-5/h2-4,14H,1H3		72-80-0	Non-irritant
InChI=1S/C10H14O4/c1-13-9-4-2-3-5-10(9)14-7-8(12)6-11/h2-5,8,11-12H,6-7H2,1H3		93-14-1	Non-irritant
InChI=1S/C13H9Cl3N2O/c14-8-1-3-9(4-2-8)17-13(19)18-10-5-6-11(15)12(16)7-10/h1-7H,(H2,17,18,19)	Non-irritant	101-20-2	Non-irritant
InChI=1S/C20H32O2/c1-12-11-20(3)13(10-17(12)21)4-5-14-15-6-7-18(22)19(15,2)9-8-16(14)20/h12-16,18,22H,4-11H2,1-3H3		58-19-5	Non-irritant
InChI=1S/C10H21N/c1-9(11-2)8-10-6-4-3-5-7-10/h9-11H,3-8H2,1-2H3		101-40-6	Non-irritant
InChI=1S/C10H14O3/c1-8-4-2-3-5-10(8)13-7-9(12)6-11/h2-5,9,11-12H,6-7H2,1H3		59-47-2	Non-irritant
InChI=1S/C18H22O3/c1-5-16(18(2,3)17(19)20)14-7-6-13-11-15(21-4)9-8-12(13)10-14/h6-11,16H,5H2,1-4H3,(H,19,20)		517-18-0	Non-irritant
InChI=1S/C9H9Cl2NO/c1-2-9(13)12-6-3-4-7(10)8(11)5-6/h3-5H,2H2,1H3,(H,12,13)		709-98-8	Non-irritant
InChI=1S/C13H17N/c1-4-10-14(3)12(2)11-13-8-6-5-7-9-13/h1,5-9,12H,10-11H2,2-3H3		14611-51-9	Non-irritant
InChI=1S/C11H8O2/c1-7-6-10(12)8-4-2-3-5-9(8)11(7)13/h2-6H,1H3		58-27-5	Non-irritant
InChI=1S/C6H14FO3P/c1-5(2)9-11(7,8)10-6(3)4/h5-6H,1-4H3		55-91-4	Non-irritant
InChI=1S/C10H15N/c1-9(11-2)8-10-6-4-3-5-7-10/h3-7,9,11H,8H2,1-2H3		537-46-2	Non-irritant
InChI=1S/C4H10O3/c1-7-3-4(6)2-5/h4-6H,2-3H2,1H3	Non-irritant	623-39-2	Non-irritant
InChI=1S/C16H14Cl2O3/c1-2-21-15(19)16(20,11-3-7-13(17)8-4-11)12-5-9-14(18)10-6-12/h3-10,20H,2H2,1H3		510-15-6	Non-irritant
InChI=1S/C2H8N2/c1-4(2)3/h3H2,1-2H3		57-14-7	Non-irritant
InChI=1S/C8H9NO2/c1-6(10)9-7-2-4-8(11)5-3-7/h2-5,11H,1H3,(H,9,10)		103-90-2	Non-irritant
InChI=1S/C6H13NO2/c7-5-3-1-2-4-6(8)9/h1-5,7H2,(H,8,9)		60-32-2	Non-irritant
InChI=1S/C10H22O7/c11-1-9(2-12,3-13)7-17-8-10(4-14,5-15)6-16/h11-16H,1-8H2		126-58-9	Non-irritant
InChI=1S/C15H32N2/c1-16(12-6-7-13-16)10-4-3-5-11-17(2)14-8-9-15-17/h3-15H2,1-2H3/q+2		144-44-5	Non-irritant
InChI=1S/C15H18O3/c1-10(15(17)18)12-7-5-11(6-8-12)9-13-3-2-4-14(13)16/h5-8,10,13H,2-4,9H2,1H3,(H,17,18)		68767-14-6	Non-irritant
InChI=1S/C20H23ClO3/c1-4-20(3,19(22)23-5-2)24-18-12-8-16(9-13-18)14-15-6-10-17(21)11-7-15/h6-13H,4-5,14H2,1-3H3		55937-99-0	Non-irritant
InChI=1S/C16H14O3/c17-15(10-11-16(18)19)14-8-6-13(7-9-14)12-4-2-1-3-5-12/h1-9H,10-11H2,(H,18,19)		36330-85-5	Non-irritant
BALAUIYKESNHDW-UHFFFAOYSA-N	Non-irritant	68912-13-0	Non-irritant
BYRJZJXBVKUYFH-UHFFFAOYSA-N	Non-irritant	30989-05-0	Non-irritant
CENPSTJGQOQKKW-UHFFFAOYSA-N	Non-irritant	31274-51-8	Non-irritant
CIAZJIQGPOGZDS-UHFFFAOYSA-N	Non-irritant		Non-irritant
CVLHGLWXLDOELD-UHFFFAOYSA-M	Non-irritant	15763-76-5	Non-irritant
DFMGMJBWBQNZNK-UHFFFAOYSA-N	Non-irritant	115895-09-5	Non-irritant
FBBATURSCRIBHN-UHFFFAOYSA-N	Non-irritant	56706-10-6	Non-irritant
FDCWERGDFBPCQG-UHFFFAOYSA-N	Non-irritant	37208-53-0	Non-irritant
HHRACYLRBOUBKM-UHFFFAOYSA-N	Non-irritant	3101-60-8	Non-irritant
ICLCCFKUSALICQ-UHFFFAOYSA-N	Non-irritant	91-97-4	Non-irritant
ISRJTGUYHVPAOR-UHFFFAOYSA-N	Non-irritant	12542-30-2	Non-irritant
KEZMLECYELSZDC-UHFFFAOYSA-N	Non-irritant	13501-76-3	Non-irritant
KWIUHFFTVRNATP-UHFFFAOYSA-N	Non-irritant	107-43-7	Non-irritant
KXJLGCBCRCSXQF-UHFFFAOYSA-N	Non-irritant	17689-77-9	Non-irritant
MDVYIGJINBYKOM-UHFFFAOYSA-N	Non-irritant	87061-04-9	Non-irritant
MODAACUAXYPNJH-UHFFFAOYSA-N	Non-irritant	3753-18-2	Non-irritant
NLGINBDFXRCWQW-UHFFFAOYSA-N	Non-irritant	132900-75-5	Non-irritant
NRCMAYZCPIVABH-UHFFFAOYSA-N	Non-irritant	1047-16-1	Non-irritant
UCMIRNVEIXFBKS-UHFFFAOYSA-N	Non-irritant	107-95-9	Non-irritant
UFLLEPHODSEMJD-UHFFFAOYSA-N	Non-irritant	38720-66-0	Non-irritant
UPMLOUAZCHDJJD-UHFFFAOYSA-N	Non-irritant	101-68-8	Non-irritant
UUAGPGQUHZVJBQ-UHFFFAOYSA-N	Non-irritant	32492-61-8	Non-irritant
UUEDINPOVKWVAZ-UHFFFAOYSA-N	Non-irritant	26040-51-7	Non-irritant
UWSYCPWEBZRZNJ-UHFFFAOYSA-N	Non-irritant	34396-03-7	Non-irritant
VCVKIIDXVWEWSZ-UHFFFAOYSA-J	Non-irritant	51981-21-6	Non-irritant
XPZQBGDNVOHQIS-UHFFFAOYSA-N	Non-irritant	3089-17-6	Non-irritant
XZZNDPSIHUTMOC-UHFFFAOYSA-N	Non-irritant	115-86-6	Non-irritant
ZAJAQTYSTDTMCU-UHFFFAOYSA-N	Non-irritant	121-47-1	Non-irritant
ZGHUDSLVQAGWEY-UHFFFAOYSA-N	Non-irritant	38051-10-4	Non-irritant
InChI=1S/C13H12Cl2O4/c1-3-7(2)13(18)8-4-5-9(12(15)11(8)14)19-6-10(16)17/h4-5H,2-3,6H2,1H3,(H,16,17)		58-54-8	Non-irritant
InChI=1S/C9H11NO2/c1-2-12-9(11)7-3-5-8(10)6-4-7/h3-6H,2,10H2,1H3		94-09-7	Non-irritant
InChI=1S/C21H21O4P/c1-16-4-10-19(11-5-16)23-26(22,24-20-12-6-17(2)7-13-20)25-21-14-8-18(3)9-15-21/h4-15H,1-3H3	Non-irritant	1330-78-5	Non-irritant
InChI=1S/C11H16N2O/c1-7-5-4-6-8(2)10(7)13-11(14)9(3)12/h4-6,9H,12H2,1-3H3,(H,13,14)		41708-72-9	Non-irritant
InChI=1S/C21H36O5/c1-3-4-9-13-21(2,26)14-12-17-16(18(22)15-19(17)23)10-7-5-6-8-11-20(24)25/h5,7,12,14,16-19,22-23,26H,3-4,6,8-11,13,15H2,1-2H3,(H,24,25)		35700-23-3	Non-irritant
InChI=1S/C9H13NO/c1-7(10)9(11)8-5-3-2-4-6-8/h2-7,9,11H,10H2,1H3		14838-15-4	Non-irritant
InChI=1S/C18H22O2/c1-18-9-8-14-13-5-3-12(19)10-11(13)2-4-15(14)16(18)6-7-17(18)20/h3,5,10,14-16,19H,2,4,6-9H2,1H3		53-16-7	Non-irritant
InChI=1S/C11H13N/c1-3-9-12(2)10-11-7-5-4-6-8-11/h1,4-8H,9-10H2,2H3		555-57-7	Non-irritant
InChI=1S/C12H8ClNO3/c13-9-1-5-11(6-2-9)17-12-7-3-10(4-8-12)14(15)16/h1-8H	Non-irritant	1836-74-4	Non-irritant
InChI=1S/C9H13NO/c1-7(10)6-8-2-4-9(11)5-3-8/h2-5,7,11H,6,10H2,1H3		103-86-6	Non-irritant
InChI=1S/C20H34O5/c1-2-3-6-9-15(21)12-13-17-16(18(22)14-19(17)23)10-7-4-5-8-11-20(24)25/h12-13,15-17,19,21,23H,2-11,14H2,1H3,(H,24,25)		745-65-3	Non-irritant
InChI=1S/C17H36N2/c1-16(2)15-9-10-17(16,3)14-19(7,13-15)12-8-11-18(4,5)6/h15H,8-14H2,1-7H3/q+2		2624-50-2	Non-irritant
InChI=1S/C14H12O3S/c1-9(14(16)17)11-7-8-12(18-11)13(15)10-5-3-2-4-6-10/h2-9H,1H3,(H,16,17)		33005-95-7	Non-irritant
InChI=1S/C10H14ClN/c1-10(2,12)7-8-5-3-4-6-9(8)11/h3-6H,7,12H2,1-2H3		10389-73-8	Non-irritant
InChI=1S/C24H27N/c1-20(19-21-11-5-2-6-12-21)25-18-17-24(22-13-7-3-8-14-22)23-15-9-4-10-16-23/h2-16,20,24-25H,17-19H2,1H3		390-64-7	Non-irritant
InChI=1S/C60H114O8/c1-4-7-10-13-16-19-22-25-28-31-34-37-40-43-46-49-56(62)65-53-55(67-57(63)50-47-44-41-38-35-32-29-26-23-20-17-14-11-8-5-2)60-59(54(61)52-66-60)68-58(64)51-48-45-42-39-36-33-30-27-24-21-18-15-12-9-6-3/h54-55,59-61H,4-53H2,1-3H3		26658-19-5	Non-irritant
InChI=1S/C6H6O5S/c7-4-1-2-5(8)6(3-4)12(9,10)11/h1-3,7-8H,(H,9,10,11)		88-46-0	Non-irritant
InChI=1S/C3H6N6/c4-1-7-2(5)9-3(6)8-1/h(H6,4,5,6,7,8,9)		108-78-1	Non-irritant
InChI=1S/C20H28N/c1-5-21(3,4)17(2)16-20(18-12-8-6-9-13-18)19-14-10-7-11-15-19/h6-15,17,20H,5,16H2,1-4H3/q+1		27892-33-7	Non-irritant
InChI=1S/C6H11NO5/c8-2-1-7(3-5(9)10)4-6(11)12/h8H,1-4H2,(H,9,10)(H,11,12)	Non-irritant	135-37-5	Non-irritant
InChI=1S/C18H30O3/c1-17(2,3)14-18(4,5)15-6-8-16(9-7-15)21-13-12-20-11-10-19/h6-9,19H,10-14H2,1-5H3	Non-irritant	9036-19-5	Non-irritant
InChI=1S/C22H43NO3/c1-2-3-4-5-6-7-8-9-10-11-12-13-14-15-16-17-22(26)23(18-20-24)19-21-25/h9-10,24-25H,2-8,11-21H2,1H3		93-83-4	Non-irritant
InChI=1S/C14H12O3S/c1-9(14(16)17)10-4-6-11(7-5-10)13(15)12-3-2-8-18-12/h2-9H,1H3,(H,16,17)		40828-46-4	Non-irritant
InChI=1S/C6H7NO/c8-5-6-2-1-3-7-4-6/h1-4,8H,5H2		100-55-0	Non-irritant
InChI=1S/C15H9FO2/c16-10-7-5-9(6-8-10)13-14(17)11-3-1-2-4-12(11)15(13)18/h1-8,13H		957-56-2	Non-irritant
InChI=1S/C4H7Cl2O4P/c1-8-11(7,9-2)10-3-4(5)6/h3H,1-2H3		62-73-7	Non-irritant
InChI=1S/C19H17O4P/c1-16-12-14-19(15-13-16)23-24(20,21-17-8-4-2-5-9-17)22-18-10-6-3-7-11-18/h2-15H,1H3	Non-irritant	26444-49-5	Non-irritant
InChI=1S/C22H36O5/c1-3-4-9-16(2)14-17(23)12-13-19-18(20(24)15-21(19)25)10-7-5-6-8-11-22(26)27/h8,11-13,16-19,21,23,25H,3-7,9-10,14-15H2,1-2H3,(H,26,27)		74397-12-9	Non-irritant
InChI=1S/C15H22O2/c1-9-4-6-12-10(2)5-7-13(14(12)8-9)11(3)15(16)17/h8,10,12-14H,3-7H2,1-2H3,(H,16,17)		80286-58-4	Non-irritant
InChI=1S/C20H34O5/c1-2-3-6-9-15(21)12-13-17-16(18(22)14-19(17)23)10-7-4-5-8-11-20(24)25/h4,7,12-13,15-19,21-23H,2-3,5-6,8-11,14H2,1H3,(H,24,25)		551-11-1	Non-irritant
InChI=1S/C9H5ClINO/c10-6-4-7(11)9(13)8-5(6)2-1-3-12-8/h1-4,13H		130-26-7	Non-irritant
InChI=1S/C19H37NO/c1-2-3-4-5-6-7-8-9-10-11-12-13-14-15-16-17-18-20-19-21/h2-18H2,1H3	Non-irritant	112-96-9	Non-irritant
InChI=1S/C19H23N3/c1-14-6-8-18(16(3)10-14)20-12-22(5)13-21-19-9-7-15(2)11-17(19)4/h6-13H,1-5H3	Non-irritant	33089-61-1	Non-irritant
InChI=1S/C11H17N/c1-11(2,12-3)9-10-7-5-4-6-8-10/h4-8,12H,9H2,1-3H3		100-92-5	Non-irritant
InChI=1S/C13H18ClNO/c1-9(15-13(2,3)4)12(16)10-6-5-7-11(14)8-10/h5-9,15H,1-4H3		34911-55-2	Non-irritant
InChI=1S/C5H10O5/c6-2-1-10-5(9)4(8)3(2)7/h2-9H,1H2		58-86-6	Non-irritant
InChI=1S/C38H68O8/c1-3-5-7-9-11-13-15-17-19-21-23-25-27-29-33(40)44-32(31-39)36-37(35(42)38(43)46-36)45-34(41)30-28-26-24-22-20-18-16-14-12-10-8-6-4-2/h32,36-37,39H,3-31H2,1-2H3		28474-90-0	Non-irritant
InChI=1S/C12H21N/c1-8(13)12-5-9-2-10(6-12)4-11(3-9)7-12/h8-11H,2-7,13H2,1H3		13392-28-4	Non-irritant
InChI=1S/C20H27N/c1-16(21-20(2,3)4)15-19(17-11-7-5-8-12-17)18-13-9-6-10-14-18/h5-14,16,19,21H,15H2,1-4H3		15793-40-5	Non-irritant
InChI=1S/C26H36O3/c1-26-15-14-21-20-10-8-19(27)16-18(20)7-9-22(21)23(26)11-12-24(26)29-25(28)13-6-17-4-2-3-5-17/h8,10,16-17,21-24,27H,2-7,9,11-15H2,1H3		313-06-4	Non-irritant
InChI=1S/C17H20N2O/c1-18(2)15-9-5-13(6-10-15)17(20)14-7-11-16(12-8-14)19(3)4/h5-12H,1-4H3		90-94-8	Non-irritant
InChI=1S/C16H11NO3/c18-15-13(16(19)20)11-8-4-5-9-12(11)17-14(15)10-6-2-1-3-7-10/h1-9,18H,(H,19,20)	Non-irritant	485-89-2	Non-irritant
InChI=1S/C20H32O5/c1-2-3-6-9-15(21)12-13-17-16(18(22)14-19(17)23)10-7-4-5-8-11-20(24)25/h4,7,12-13,15-17,19,21,23H,2-3,5-6,8-11,14H2,1H3,(H,24,25)		363-24-6	Non-irritant
InChI=1S/C21H34O5/c1-3-4-9-13-21(2,26)14-12-17-16(18(22)15-19(17)23)10-7-5-6-8-11-20(24)25/h5,7,12,14,16-17,19,23,26H,3-4,6,8-11,13,15H2,1-2H3,(H,24,25)		55028-70-1	Non-irritant
InChI=1S/C4H11N5/c1-9(2)4(7)8-3(5)6/h1-2H3,(H5,5,6,7,8)	Non-irritant	657-24-9	Non-irritant
InChI=1S/C18H26O3/c1-4-6-7-15(5-2)14-21-18(19)13-10-16-8-11-17(20-3)12-9-16/h8-13,15H,4-7,14H2,1-3H3		5466-77-3	Non-irritant
InChI=1S/C21H21O4P/c1-16-10-4-7-13-19(16)23-26(22,24-20-14-8-5-11-17(20)2)25-21-15-9-6-12-18(21)3/h4-15H,1-3H3		78-30-8	Non-irritant
InChI=1S/C16H11NO2/c18-16(19)13-10-15(11-6-2-1-3-7-11)17-14-9-5-4-8-12(13)14/h1-10H,(H,18,19)		132-60-5	Non-irritant
InChI=1S/C17H21N/c1-15(13-16-9-5-3-6-10-16)18(2)14-17-11-7-4-8-12-17/h3-12,15H,13-14H2,1-2H3		156-08-1	Non-irritant
InChI=1S/C2H4Cl3O4P/c3-2(4,5)1-9-10(6,7)8/h1H2,(H2,6,7,8)		306-52-5	Non-irritant
InChI=1S/C10H14ClN/c1-10(2,12)7-8-3-5-9(11)6-4-8/h3-6H,7,12H2,1-2H3		461-78-9	Non-irritant
InChI=1S/CH3O5P/c2-1(3)7(4,5)6/h(H,2,3)(H2,4,5,6)		4428-95-9	Non-irritant
InChI=1S/C4H6Cl2O2/c5-3-4(6)8-2-1-7-3/h3-4H,1-2H2		95-59-0	Non-irritant
AUZONCFQVSMFAP-UHFFFAOYSA-N	Non-irritant	97-77-8	Non-irritant
AZAKSPACDDRBQB-UHFFFAOYSA-N	Non-irritant	2162-73-4	Non-irritant
DBVJJBKOTRCVKF-UHFFFAOYSA-J	Non-irritant	3794-83-0	Non-irritant
DWSWCPPGLRSPIT-UHFFFAOYSA-N	Non-irritant	35948-25-5	Non-irritant
FFUAGWLWBBFQJT-UHFFFAOYSA-N	Non-irritant	999-97-3	Non-irritant
FMJSMJQBSVNSBF-UHFFFAOYSA-N	Non-irritant	6197-30-4	Non-irritant
GAODDBNJCKQQDY-UHFFFAOYSA-N	Non-irritant	110553-27-0	Non-irritant
GPFVWKXABQQNEM-UHFFFAOYSA-N	Non-irritant	68784-12-3	Non-irritant
HTXMGVTWXZBZNC-UHFFFAOYSA-M	Non-irritant	3965-55-7	Non-irritant
HVUMOYIDDBPOLL-IIZJTUPISA-N	Non-irritant	1338-41-6	Non-irritant
HVYWMOMLDIMFJA-DPAQBDIFSA-N	Non-irritant	57-88-5	Non-irritant
JOWXNCPELQZFHF-UHFFFAOYSA-N	Non-irritant	32509-66-3	Non-irritant
JOYRKODLDBILNP-UHFFFAOYSA-N	Non-irritant	107-95-9	Non-irritant
KVUMYOWDFZAGPN-UHFFFAOYSA-N	Non-irritant	2526-62-7	Non-irritant
KWGRBVOPPLSCSI-UHFFFAOYSA-N	Non-irritant	90-82-4	Non-irritant
LQKRYVGRPXFFAV-UHFFFAOYSA-N	Non-irritant	77-83-8	Non-irritant
OWICEWMBIBPFAH-UHFFFAOYSA-N	Non-irritant	57583-54-7	Non-irritant
OXYZDRAJMHGSMW-UHFFFAOYSA-N	Non-irritant	2530-87-2	Non-irritant
PJNPZIYGODMAQE-UHFFFAOYSA-N	Non-irritant	68783-41-5	Non-irritant
PRXRUNOAOLTIEF-UHFFFAOYSA-N	Non-irritant	26266-58-0	Non-irritant
QAOWNCQODCNURD-UHFFFAOYSA-N	Non-irritant	12777-87-6	Non-irritant
QPCDCPDFJACHGM-UHFFFAOYSA-I	Non-irritant	140-01-2	Non-irritant
RSWGJHLUYNHPMX-SAOIUIGASA-N	Non-irritant	8050-09-07	Non-irritant
UDZAXLGLNUMCRX-KHPPLWFESA-N	Non-irritant	111-05-7	Non-irritant
YEBLAXBYYVCOLT-UHFFFAOYSA-N	Non-irritant	35123-06-9	Non-irritant
ZZMVLMVFYMGSMY-UHFFFAOYSA-N	Non-irritant	793-24-8	Non-irritant
InChI=1S/C20H32O/c1-3-20(21)13-11-18-17-9-8-14-6-4-5-7-15(14)16(17)10-12-19(18,20)2/h6,15-18,21H,3-5,7-13H2,1-2H3		965-90-2	Non-irritant
InChI=1S/C14H30N2O4/c1-15(2,3)9-11-19-13(17)7-8-14(18)20-12-10-16(4,5)6/h7-12H2,1-6H3/q+2		306-40-1	Non-irritant
InChI=1S/C28H22N2O8S2/c1-15-7-9-19(23(13-15)39(33,34)35)29-21-11-12-22(30-20-10-8-16(2)14-24(20)40(36,37)38)26-25(21)27(31)17-5-3-4-6-18(17)28(26)32/h3-14,29-30H,1-2H3,(H,33,34,35)(H,36,37,38)		4403-90-1	Non-irritant
InChI=1S/C3H6O3/c1-4-2-6-3-5-1/h1-3H2	Non-irritant	110-88-3	Non-irritant
InChI=1S/C10H17N/c11-10-4-7-1-8(5-10)3-9(2-7)6-10/h7-9H,1-6,11H2		768-94-5	Non-irritant
InChI=1S/C15H17Br2NO2/c1-2-3-4-5-6-7-14(19)20-15-12(16)8-11(10-18)9-13(15)17/h8-9H,2-7H2,1H3		1689-99-2	Non-irritant
InChI=1S/C28H46O/c1-19(2)20(3)12-13-22(5)25-16-17-26-23(10-8-18-28(25,26)6)14-15-24-21(4)9-7-11-27(24)29/h12-15,19-22,25-27,29H,7-11,16-18H2,1-6H3		67-96-9	Non-irritant
InChI=1S/C21H32O3/c1-12(22)16-6-7-17-15-5-4-13-10-14(23)8-9-20(13,2)19(15)18(24)11-21(16,17)3/h13-17,19,23H,4-11H2,1-3H3		23930-19-0	Non-irritant
InChI=1S/C20H26O3/c1-12(21)23-14-4-6-15-13(11-14)3-5-17-16(15)9-10-20(2)18(17)7-8-19(20)22/h4,6,11,16-19,22H,3,5,7-10H2,1-2H3		4245-41-4	Non-irritant
InChI=1S/C19H28O2/c1-18-9-7-13(20)11-12(18)3-4-14-15-5-6-17(21)19(15,2)10-8-16(14)18/h3,13-16,20H,4-11H2,1-2H3		53-43-0	Non-irritant
InChI=1S/C14H12O3/c1-7-4-12(15)17-14-9(3)13-10(6-11(7)14)5-8(2)16-13/h4-6H,1-3H3		3902-71-4	Non-irritant
InChI=1S/C26H23F2NO4/c1-17(2)24(18-11-13-21(14-12-18)32-26(27)28)25(30)33-23(16-29)19-7-6-10-22(15-19)31-20-8-4-3-5-9-20/h3-15,17,23-24,26H,1-2H3		70124-77-5	Non-irritant
InChI=1S/C29H50O2/c1-20(2)12-9-13-21(3)14-10-15-22(4)16-11-18-29(8)19-17-26-25(7)27(30)23(5)24(6)28(26)31-29/h20-22,30H,9-19H2,1-8H3		59-02-9	Non-irritant
InChI=1S/C32H32Cl2O10/c1-20(35)41-27-9-7-6-8-26(27)28(36)42-25(18-39-29(37)31(2,3)43-23-14-10-21(33)11-15-23)19-40-30(38)32(4,5)44-24-16-12-22(34)13-17-24/h6-17,25H,18-19H2,1-5H3		64496-66-8	Non-irritant
InChI=1S/C6H13F3O3Si/c1-10-13(11-2,12-3)5-4-6(7,8)9/h4-5H2,1-3H3	Non-irritant	429-60-7	Non-irritant
InChI=1S/C23H26Cl2O6/c1-22(2,30-18-10-6-16(24)7-11-18)20(26)28-14-5-15-29-21(27)23(3,4)31-19-12-8-17(25)9-13-19/h6-13H,5,14-15H2,1-4H3		14929-11-4	Non-irritant
InChI=1S/C3H7NO2/c1-2-3-4(5)6/h2-3H2,1H3	Non-irritant	108-03-2	Non-irritant
InChI=1S/C14H11NO5/c1-8-2-4-9(5-3-8)13(17)10-6-11(15(19)20)14(18)12(16)7-10/h2-7,16,18H,1H3		134308-13-7	Non-irritant
InChI=1S/C18H26O2/c1-18-9-8-14-13-5-3-12(19)10-11(13)2-4-15(14)16(18)6-7-17(18)20/h10,13-17,20H,2-9H2,1H3		434-22-0	Non-irritant
InChI=1S/C8H18NO2/c1-7(11-8(2)10)6-9(3,4)5/h7H,6H2,1-5H3/q+1		55-92-5	Non-irritant
InChI=1S/C22H18N2/c1-3-7-18(8-4-1)19-11-13-21(14-12-19)22(24-16-15-23-17-24)20-9-5-2-6-10-20/h1-17,22H		60628-96-8	Non-irritant
InChI=1S/C15H23N/c1-2-8-15(16-11-6-7-12-16)13-14-9-4-3-5-10-14/h3-5,9-10,15H,2,6-8,11-13H2,1H3		493-92-5	Non-irritant
InChI=1S/C23H38O4/c1-5-6-15-23(3,4)21(25)14-13-18-17(2)16-20(24)19(18)11-9-7-8-10-12-22(26)27/h7,9,13-14,17-19,21,25H,5-6,8,10-12,15-16H2,1-4H3,(H,26,27)		69900-72-7	Non-irritant
InChI=1S/C6H10O6/c7-1-2-3(8)4(9)5(10)6(11)12-2/h2-5,7-10H,1H2	Non-irritant	90-80-2	Non-irritant
InChI=1S/C15H13NO/c1-10(17)16-14-8-4-6-12-9-11-5-2-3-7-13(11)15(12)14/h2-8H,9H2,1H3,(H,16,17)		28322-02-3	Non-irritant
InChI=1S/C25H32O2/c1-3-25(26)15-13-23-22-10-8-17-16-19(27-18-6-4-5-7-18)9-11-20(17)21(22)12-14-24(23,25)2/h1,9,11,16,18,21-23,26H,4-8,10,12-15H2,2H3		152-43-2	Non-irritant
InChI=1S/C16H17NO/c1-17(2)16(18)15(13-9-5-3-6-10-13)14-11-7-4-8-12-14/h3-12,15H,1-2H3		957-51-7	Non-irritant
InChI=1S/C14H12ClNO2/c1-9-8-10(6-7-12(9)15)16-13-5-3-2-4-11(13)14(17)18/h2-8,16H,1H3,(H,17,18)		13710-19-5	Non-irritant
InChI=1S/C28H48O2/c1-20(2)11-8-12-21(3)13-9-14-22(4)15-10-17-28(7)18-16-25-19-26(29)23(5)24(6)27(25)30-28/h19-22,29H,8-18H2,1-7H3		1406-66-2	Non-irritant
InChI=1S/C18H23NO/c1-15-9-7-8-12-17(15)18(20-14-13-19(2)3)16-10-5-4-6-11-16/h4-12,18H,13-14H2,1-3H3		83-98-7	Non-irritant
InChI=1S/C12H8O4/c1-14-12-10-8(4-5-15-10)6-7-2-3-9(13)16-11(7)12/h2-6H,1H3		298-81-7	Non-irritant
InChI=1S/C27H44O/c1-19(2)8-6-9-21(4)25-15-16-26-22(10-7-17-27(25,26)5)12-13-23-18-24(28)14-11-20(23)3/h12-13,19,21,24-26,28H,3,6-11,14-18H2,1-2,4-5H3		67-97-0 1406-16-2	Non-irritant
InChI=1S/C23H32O3/c1-3-4-5-22(25)26-21-11-10-20-19-8-6-15-14-16(24)7-9-17(15)18(19)12-13-23(20,21)2/h7,9,14,18-21,24H,3-6,8,10-13H2,1-2H3		979-32-8	Non-irritant
InChI=1S/C11H21NO3/c1-2-3-4-5-8-15-11(14)7-6-10(13)9-12/h2-9,12H2,1H3		140898-91-5	Non-irritant
InChI=1S/C14H11Cl2NO2/c1-8-6-7-10(15)13(12(8)16)17-11-5-3-2-4-9(11)14(18)19/h2-7,17H,1H3,(H,18,19)		644-62-2	Non-irritant
InChI=1S/C15H33N2O2/c1-6-9-11-16(12-10-7-2)15(18)19-14-13-17(4,5)8-3/h6-14H2,1-5H3/q+1		21962-82-3	Non-irritant
InChI=1S/C7H7NO2/c8-7(10)5-3-1-2-4-6(5)9/h1-4,9H,(H2,8,10)		65-45-2	Non-irritant
InChI=1S/C21H38O4/c1-3-4-13-21(2,25)14-10-12-18-17(19(23)16-20(18)24)11-8-6-5-7-9-15-22/h10,12,17-18,20,22,24-25H,3-9,11,13-16H2,1-2H3		77287-05-9	Non-irritant
InChI=1S/C17H17ClO3/c1-17(2,16(19)20)21-11-12-3-5-13(6-4-12)14-7-9-15(18)10-8-14/h3-10H,11H2,1-2H3,(H,19,20)		22494-47-9	Non-irritant
InChI=1S/C14H10N2O6/c17-11-3-1-7(5-9(11)13(19)20)15-16-8-2-4-12(18)10(6-8)14(21)22/h1-6,17-18H,(H,19,20)(H,21,22)		15722-48-2	Non-irritant
InChI=1S/C12H30O6SSi2/c1-13-20(14-2,15-3)11-7-9-19-10-8-12-21(16-4,17-5)18-6/h7-12H2,1-6H3	Non-irritant	29055-11-6	Non-irritant
InChI=1S/C18H24O2/c1-18-9-8-14-13-5-3-12(19)10-11(13)2-4-15(14)16(18)6-7-17(18)20/h3,5,10,14-17,19-20H,2,4,6-9H2,1H3		50-28-2	Non-irritant
InChI=1S/C18H42O6S4Si2/c1-7-19-29(20-8-2,21-9-3)17-13-15-25-27-28-26-16-14-18-30(22-10-4,23-11-5)24-12-6/h7-18H2,1-6H3	Non-irritant	40372-72-3	Non-irritant
InChI=1S/C11H17NO3/c1-7(12)11(13)9-6-8(14-2)4-5-10(9)15-3/h4-7,11,13H,12H2,1-3H3		390-28-3	Non-irritant
InChI=1S/C23H38O4/c1-5-6-15-23(3,4)21(25)14-13-19-18(17(2)16-20(19)24)11-9-7-8-10-12-22(26)27/h7,9,13-14,18-21,24-25H,2,5-6,8,10-12,15-16H2,1,3-4H3,(H,26,27)		61263-35-2	Non-irritant
InChI=1S/C10H20O5Si/c1-9(2)10(11)15-7-6-8-16(12-3,13-4)14-5/h1,6-8H2,2-5H3	Non-irritant	2530-85-0	Non-irritant
InChI=1S/C13H19NO/c1-4-14(5-2)11(3)13(15)12-9-7-6-8-10-12/h6-11H,4-5H2,1-3H3		90-84-6	Non-irritant
InChI=1S/C12H13N3/c1-9-8-10(2)14-12(13-9)15-11-6-4-3-5-7-11/h3-8H,1-2H3,(H,13,14,15)	Non-irritant	53112-28-0	Non-irritant
AVTLBBWTUPQRAY-UHFFFAOYSA-N	Non-irritant	13472-08-7	Non-irritant
BGYHLZZASRKEJE-UHFFFAOYSA-N	Non-irritant	6683-19-8	Non-irritant
BTBUEUYNUDRHOZ-UHFFFAOYSA-N	Non-irritant	12007-92-0	Non-irritant
DHCDFWKWKRSZHF-UHFFFAOYSA-N	Non-irritant	7783-18-8	Non-irritant
DMDRBXCDTZRMHZ-UHFFFAOYSA-N	Non-irritant	116-75-6	Non-irritant
GDPVISFVPDYFPN-UHFFFAOYSA-N	Non-irritant		Non-irritant
ISSYGWIDLYOJEN-UHFFFAOYSA-N	Non-irritant		Non-irritant
ITUWQZXQRZLLCR-UHFFFAOYSA-N	Non-irritant	143925-92-2	Non-irritant
JFMGYULNQJPJCY-UHFFFAOYSA-N	Non-irritant	931-40-8	Non-irritant
JMNCUXPHXKHBPY-UHFFFAOYSA-N	Non-irritant	61791-12-6	Non-irritant
JWCYDYZLEAQGJJ-UHFFFAOYSA-N	Non-irritant	126990-35-0	Non-irritant
KKFDCBRMNNSAAW-UHFFFAOYSA-N	Non-irritant	622-40-2	Non-irritant
KLDXJTOLSGUMSJ-JGWLITMVSA-N	Non-irritant	652-67-5	Non-irritant
KNTKCYKJRSMRMZ-UHFFFAOYSA-N	Non-irritant	18171-19-2	Non-irritant
LMYRWZFENFIFIT-UHFFFAOYSA-N	Non-irritant	70-55-3	Non-irritant
[truncated: 293 more rows]
