# Supplementary material for: Novel computational models offer alternatives to animal testing for assessing eye irritation and corrosion potential of chemicals
Source: Artif Intell Life Sci. Author manuscript; Available in PMC 2022 Aug 5. (PMC9355119; doi:10.1016/j.ailsci.2021.100028)
Supplement: 04 [file NIHMS1767730-supplement-04.csv]

InChIKey	UN GHS	CASRN	Outcome
ALOUNLDAKADEEB-UHFFFAOYSA-N	1	106-79-6	Irritant
BDERNNFJNOPAEC-UHFFFAOYSA-N	1	71-23-8	Irritant
CCXFTVHDCYNKJH-UHFFFAOYSA-N	1	857288-56-3	Irritant
CDUWBJWAFZKYOF-UHFFFAOYSA-N	1	515851-08-8	Irritant
CJBMLKNLJXFFGD-UHFFFAOYSA-N	1	68391-05-9	Irritant
CPJRRXSHAYUTGL-UHFFFAOYSA-N	1	763-32-6	Irritant
CYSGHNMQYZDMIA-UHFFFAOYSA-N	1	80-73-9	Irritant
DGMOBVGABMBZSB-UHFFFAOYSA-N	1	79-30-1	Irritant
DJHGAFSJWGLOIV-UHFFFAOYSA-N	1	7778-39-4	Irritant
DKIDEFUBRARXTE-UHFFFAOYSA-N	1	107-96-0	Irritant
DMQSHEKGGUOYJS-UHFFFAOYSA-N	1	110-95-2	Irritant
DNFSNYQTQMVTOK-UHFFFAOYSA-N	1	61358-25-6	Irritant
DPMZXMBOYHBELT-UHFFFAOYSA-N	1	108-74-7	Irritant
DVECBJCOGJRVPX-UHFFFAOYSA-N	1	141-75-3	Irritant
DZIHTWJGPDVSGE-UHFFFAOYSA-N	1	1761-71-3	Irritant
FAXDZWQIWUSWJH-UHFFFAOYSA-N	1	5332-73-0	Irritant
FFCUXTGIVGMUKC-UHFFFAOYSA-N	1	63469-23-8	Irritant
FLVIGYVXZHLUHP-UHFFFAOYSA-N	1	105-55-5	Irritant
FMGBDYLOANULLW-UHFFFAOYSA-N	1	15396-00-6	Irritant
FYOWZTWVYZOZSI-UHFFFAOYSA-N	1	1758-73-2	Irritant
FZQMJOOSLXFQSU-UHFFFAOYSA-N	1	15875-13-5	Irritant
GIWQSPITLQVMSG-UHFFFAOYSA-N	1	1739-84-0	Irritant
GUVUOGQBMYCBQP-UHFFFAOYSA-N	1	7226-23-5	Irritant
GXVUZYLYWKWJIM-UHFFFAOYSA-N	1	2752-17-2	Irritant
GZMAAYIALGURDQ-UHFFFAOYSA-N	1	112-59-4	Irritant
HEPPIYNOUFWEPP-UHFFFAOYSA-N	1	94317-64-3	Irritant
HFCUBKYHMMPGBY-UHFFFAOYSA-N	1	3121-61-7	Irritant
HHLFWLYXYJOTON-UHFFFAOYSA-N	1	298-12-4	Irritant
HIDBROSJWZYGSZ-UHFFFAOYSA-N	1	941-69-5	Irritant
HPNMFZURTQLUMO-UHFFFAOYSA-N	1	109-89-7	Irritant
HQHCYKULIHKCEB-UHFFFAOYSA-N	1	821-38-5	Irritant
HTLZVHNRZJPSMI-UHFFFAOYSA-N	1	766-09-6	Irritant
HXLAEGYMDGUSBD-UHFFFAOYSA-N	1	3179-76-8	Irritant
HZAXFHJVJLSVMW-UHFFFAOYSA-N	1	141-43-5	Irritant
IEQAICDLOKRSRL-UHFFFAOYSA-N	1	68439-50-9	Irritant
IGSBHTZEJMPDSZ-UHFFFAOYSA-N	1	6864-37-5	Irritant
ILVGAIQLOCKNQA-YFKPBYRVSA-N	1	53651-69-7	Irritant
IMNIMPAHZVJRPE-UHFFFAOYSA-N	1	280-57-9	Irritant
IOQPZZOEVPZRBK-UHFFFAOYSA-N	1	111-86-4	Irritant
ISAVYTVYFVQUDY-UHFFFAOYSA-N	1	140-66-9	Irritant
JDBGDMZILOWAHV-UHFFFAOYSA-M	1	4156-21-2	Irritant
JJWLVOIRVHMVIS-UHFFFAOYSA-N	1	75-31-0	Irritant
JQVDAXLFBXTEQA-UHFFFAOYSA-N	1	111-92-2	Irritant
JSFITYFUKSFPBZ-UHFFFAOYSA-N	1	84852-15-3	Irritant
JUJWROOIHBZHMG-UHFFFAOYSA-N	1	110-86-1	Irritant
JVSFQJZRHXAUGT-UHFFFAOYSA-N	1	3282-30-2	Irritant
KBAQMIYTOZVRBC-HZHRSRAPSA-N	1	5809-08-05	Irritant
KDOWHHULNTXTNS-UHFFFAOYSA-N	1	3031-66-1	Irritant
KDYFGRWQOYBRFD-UHFFFAOYSA-N	1	110-15-6	Irritant
KFBNTNYCQVDLBK-UHFFFAOYSA-N	1	86089-17-0	Irritant
KMBPCQSCMCEPMU-UHFFFAOYSA-N	1	105-83-9	Irritant
KMOUUZVZFBCRAM-UHFFFAOYSA-N	1	85-43-8	Irritant
KNRCVAANTQNTPT-UHFFFAOYSA-N	1	25134-21-8	Irritant
KXDHJXZQYSOELW-UHFFFAOYSA-M	1	1111-78-0	Irritant
LGDSHSYDSCRFAB-UHFFFAOYSA-N	1	556-61-6	Irritant
LJPCNSSTRWGCMZ-UHFFFAOYSA-N	1	13423-15-9	Irritant
LOYDTBZMMPQJNI-UHFFFAOYSA-N	1	11070-44-3	Irritant
LRHPLDYGYMQRHN-UHFFFAOYSA-N	1	71-36-3	Irritant
LRQFRDLKOBFOSG-UHFFFAOYSA-N	1	3033-77-0	Irritant
LXBGSDVWAMZHDD-UHFFFAOYSA-N	1	693-98-1	Irritant
MCTWTZJPVLRJOU-UHFFFAOYSA-N	1	616-47-7	Irritant
MFUHTALWGBAVOL-UHFFFAOYSA-N	1	75-20-7	Irritant
MGNCLNQXLYJVJD-UHFFFAOYSA-N	1	108-77-0	Irritant
MGSRCZKZVOBKFT-UHFFFAOYSA-N	1	89-83-8	Irritant
MIJDSYMOBYNHOT-UHFFFAOYSA-N	1	110-73-6	Irritant
MIRQGKQPLPBZQM-UHFFFAOYSA-N	1	2009-05-08	Irritant
MOTZDAYCYVMXPC-UHFFFAOYSA-M	1	151-21-3	Irritant
MQWFLKHKWJMCEN-UHFFFAOYSA-N	1	3069-29-2	Irritant
NBBJYMSMWIIQGU-UHFFFAOYSA-N	1	123-38-6	Irritant
NCUPDIHWMQEDPR-UHFFFAOYSA-N	1	83016-70-0	Irritant
NCXUNZWLEYGQAH-UHFFFAOYSA-N	1	108-16-7	Irritant
NHLUVTZJQOJKCC-UHFFFAOYSA-N	1	112-69-6	Irritant
NISAHDHKGPWBEM-UHFFFAOYSA-N	1	3115-49-9	Irritant
NQRYJNQNLNOLGT-UHFFFAOYSA-N	1	110-89-4	Irritant
NWDRKFORNVPWLY-UHFFFAOYSA-N	1	67151-63-7	Irritant
OTBHHUPVCYLGQO-UHFFFAOYSA-N	1	56-18-8	Irritant
OWMLFDGBZCHKOL-UHFFFAOYSA-N	1	23328-71-4	Irritant
OWTXHZITCDRRTI-UHFFFAOYSA-N	1	10305-41-6	Irritant
OZJPLYNZGCXSJM-UHFFFAOYSA-N	1	542-28-9	Irritant
PFPUZMSQZJFLBK-UHFFFAOYSA-N	1	86261-90-7	Irritant
PHQOGHDTIVQXHL-UHFFFAOYSA-N	1	1760-24-3	Irritant
PKDCQJMRWCHQOH-UHFFFAOYSA-N	1	998-30-1	Irritant
PNJSUECMZCQDCC-ONBHPNORSA-N	1	68955-56-6	Irritant
PXAJQJMDEXJWFB-UHFFFAOYSA-N	1	127-06-0	Irritant
PYSGFFTXMUWEOT-UHFFFAOYSA-N	1	3179-63-3	Irritant
PZFYOFFTIYJCEW-UHFFFAOYSA-N	1	101012-97-9	Irritant
QEJPOEGPNIVDMK-UHFFFAOYSA-N	1	36483-57-5	Irritant
QIPOUSKNIMYTRA-UHFFFAOYSA-N	1	52408-42-1	Irritant
QQOMQLYQAXGHSU-UHFFFAOYSA-N	1	2416-94-6	Irritant
QZQNMMLYACBCMJ-UHFFFAOYSA-N	1	71786-60-2	Irritant
RAXXELZNTBOGNW-UHFFFAOYSA-N	1	288-32-4	Irritant
REYJJPSVUYRZGE-UHFFFAOYSA-N	1	124-30-1	Irritant
RHQDFWAXVIIEBN-UHFFFAOYSA-N	1	75-89-8	Irritant
RHSRDJUNWGTRNQ-UHFFFAOYSA-O	1	58798-47-3	Irritant
RNJVAUBBYGWVBF-UHFFFAOYSA-N	1	57472-68-1	Irritant
RNVCVTLRINQCPJ-UHFFFAOYSA-N	1	95-53-4	Irritant
RTTZISZSHSCFRH-UHFFFAOYSA-N	1	3634-83-1	Irritant
RUFMFWSJTRYOPL-UHFFFAOYSA-M	1		Irritant
RWOLDZZTBNYTMS-SSDOTTSWSA-N	1	52950-18-2	Irritant
RXFCIXRFAJRBSG-UHFFFAOYSA-N	1	10563-26-5	Irritant
RXYPXQSKLGGKOL-UHFFFAOYSA-N	1	106-58-1	Irritant
RZWZRACFZGVKFM-UHFFFAOYSA-N	1	79-03-8	Irritant
SBKPSHZVULRXED-ZXVYDBTHSA-N	1	25134-21-8	Irritant
SFBHPFQSSDCYSL-UHFFFAOYSA-N	1	112-75-4	Irritant
SHKUUQIDMUMQQK-UHFFFAOYSA-N	1	2425-79-8	Irritant
SKCNNQDRNPQEFU-UHFFFAOYSA-N	1	3855-32-1	Irritant
SLINHMUFWFWBMU-UHFFFAOYSA-N	1	122-20-3	Irritant
SXRSQZLOMIGNAQ-UHFFFAOYSA-N	1	111-30-8	Irritant
SZCWBURCISJFEZ-UHFFFAOYSA-N	1	1115-20-4	Irritant
TVACALAUIQMRDF-UHFFFAOYSA-L	1	39322-78-6	Irritant
TVDSBUOJIPERQY-UHFFFAOYSA-N	1	107-19-7	Irritant
TZZGHGKTHXIOMN-UHFFFAOYSA-N	1	82985-35-1	Irritant
UAOMVDZJSHZZME-UHFFFAOYSA-N	1	108-18-9	Irritant
UEEJHVSXFDXPFK-UHFFFAOYSA-N	1	108-01-0	Irritant
UJUZVVSRNMBGRO-RIPLDZIISA-N	1	751-83-7	Irritant
UKJARPDLRWBRAX-UHFFFAOYSA-N	1	61260-55-7	Irritant
UKODFQOELJFMII-UHFFFAOYSA-N	1	3030-47-5	Irritant
ULKLGIFJWFIQFF-UHFFFAOYSA-N	1	931-36-2	Irritant
UZFMOKQJFYMBGY-UHFFFAOYSA-N	1	2226-96-2	Irritant
VFGRALUHHHDIQI-UHFFFAOYSA-N	1	7397-62-8	Irritant
VMOWKUTXPNPTEN-UHFFFAOYSA-N	1	996-35-0	Irritant
VVJKKWFAADXIJK-UHFFFAOYSA-N	1	107-11-9	Irritant
WGTDLPBPQKAPMN-KTKRTIGZSA-N	1	95-38-5	Irritant
WHIVNJATOVLWBW-SNAWJCMRSA-N	1	96-29-7	Irritant
WRQNANDWMGAFTP-UHFFFAOYSA-N	1	105-45-3	Irritant
WYTZZXDRDKSJID-UHFFFAOYSA-N	1	919-30-2	Irritant
XDTMQSROBMDMFD-UHFFFAOYSA-N	1	68411-76-7	Irritant
XESZUVZBAMCAEJ-UHFFFAOYSA-N	1	98-29-3	Irritant
XFNJVJPLKCPIBV-UHFFFAOYSA-N	1	109-76-2	Irritant
XHXFXVLFKHQFAL-UHFFFAOYSA-N	1	10025-87-3	Irritant
XRIBIDPMFSLGFS-UHFFFAOYSA-N	1	7005-47-2	Irritant
XZMCDFZZKTWFGF-UHFFFAOYSA-N	1	156-62-7	Irritant
YDEDDFNFQOPRQJ-UHFFFAOYSA-N	1	87787-67-5	Irritant
YEJRWHAVMIAJKC-UHFFFAOYSA-N	1	96-48-0	Irritant
YOOSAIJKYCBPFW-UHFFFAOYSA-N	1	7300-34-7	Irritant
YSAANLSYLSUVHB-UHFFFAOYSA-N	1	1704-62-7	Irritant
YYROPELSRYBVMQ-UHFFFAOYSA-N	1	98-59-9	Irritant
ZMANZCXQSJIPKH-UHFFFAOYSA-N	1	121-44-8	Irritant
ZOOODBUHSVUZEM-UHFFFAOYSA-M	1	140-90-9	Irritant
ZQXSMRAEXCEDJD-UHFFFAOYSA-N	1	13162-05-5	Irritant
ZRALSGWEFCBTJO-UHFFFAOYSA-N	1	593-85-1	Irritant
ZTMADXFOCUXMJE-UHFFFAOYSA-N	1	608-25-3	Irritant
ZUAURMBNZUCEAF-UHFFFAOYSA-N	1	104-68-7	Irritant
ZUHZZVMEUAUWHY-UHFFFAOYSA-N	1	926-63-6	Irritant
ZUVCYFMOHFTGDM-UHFFFAOYSA-M	1	19035-79-1	Irritant
ZXEKIIBDNHEJCQ-UHFFFAOYSA-N	1	78-83-1	Irritant
ZYHMJXZULPZUED-UHFFFAOYSA-N	1	2312-35-8	Irritant
InChI=1S/C6H12Cl2O2/c7-1-3-9-5-6-10-4-2-8/h1-6H2	1	27252-69-3	Irritant
InChI=1S/C6H15NO/c1-3-7(4-2)5-6-8/h8H,3-6H2,1-2H3	1	100-37-8	Irritant
InChI=1S/C4H8O3/c1-4(2,7)3(5)6/h7H,1-2H3,(H,5,6)	1	594-61-6	Irritant
InChI=1S/C12H8Cl2O2/c13-8-1-4-10(5-2-8)16-12-6-3-9(14)7-11(12)15/h1-7,15H	1	3380-30-1	Irritant
InChI=1S/C32H68N/c1-5-9-13-17-21-25-29-33(30-26-22-18-14-10-6-2,31-27-23-19-15-11-7-3)32-28-24-20-16-12-8-4/h5-32H2,1-4H3/q+1	1	14866-33-2	Irritant
InChI=1S/C4H10O2/c1-4(2,3)6-5/h5H,1-3H3	1	75-91-2	Irritant
InChI=1S/C22H17N3O6S/c1-11(26)24-12-6-8-13(9-7-12)25-16-10-17(32(29,30)31)20(23)19-18(16)21(27)14-4-2-3-5-15(14)22(19)28/h2-10,25H,23H2,1H3,(H,24,26)(H,29,30,31)	1	6424-85-7	Irritant
InChI=1S/C6H5ClO2S/c7-10(8,9)6-4-2-1-3-5-6/h1-5H	1	98-09-9	Irritant
InChI=1S/C13H18FNO/c1-15-7-6-13(11(8-15)9-16)10-2-4-12(14)5-3-10/h2-5,11,13,16H,6-9H2,1H3	1	105812-81-5	Irritant
InChI=1S/C10H8O2/c11-9-3-1-7-2-4-10(12)6-8(7)5-9/h1-6,11-12H	1	582-17-2	Irritant
InChI=1S/C7H5NOS/c9-7-5-3-1-2-4-6(5)10-8-7/h1-4H,(H,8,9)	1	2634-33-5	Irritant
InChI=1S/C25H30N2O4/c1-5-20(26(10-22-14-28-22)11-23-15-29-23)6-2-18(1)9-19-3-7-21(8-4-19)27(12-24-16-30-24)13-25-17-31-25/h1-8,22-25H,9-17H2	1	28768-32-3	Irritant
InChI=1S/C6H12O3/c1-4-9-5(7)6(2,3)8/h8H,4H2,1-3H3	1	80-55-7	Irritant
InChI=1S/C10H28N2OSi2/c1-14(2,9-5-7-11)13-15(3,4)10-6-8-12/h5-12H2,1-4H3	1	2469-55-8	Irritant
InChI=1S/C14H22O7/c1-3-13(15)20-11-9-18-7-5-17-6-8-19-10-12-21-14(16)4-2/h3-4H,1-2,5-12H2	1	17831-71-9	Irritant
InChI=1S/C8H11NO6S2/c9-7-1-3-8(4-2-7)16(10,11)6-5-15-17(12,13)14/h1-4H,5-6,9H2,(H,12,13,14)	1	2494-89-5	Irritant
InChI=1S/C11H15Cl2N5/c1-6(2)16-10(14)18-11(15)17-7-3-4-8(12)9(13)5-7/h3-6H,1-2H3,(H5,14,15,16,17,18)	1	537-21-3	Irritant
InChI=1S/C12H9N3/c13-11-9-5-7-3-1-2-4-8(7)6-10(9)12(14)15-11/h1-6H,(H3,13,14,15)	1	65558-69-2	Irritant
InChI=1S/C8H11NO4S/c1-5-3-6(9)7(13-2)4-8(5)14(10,11)12/h3-4H,9H2,1-2H3,(H,10,11,12)	1	6471-78-9	Irritant
InChI=1S/C3H6O3/c1-2(4)3(5)6/h2,4H,1H3,(H,5,6)	1	50-21-5	Irritant
InChI=1S/C16H26O2/c1-15(2,3)12-16(4,5)13-6-8-14(9-7-13)18-11-10-17/h6-9,17H,10-12H2,1-5H3	1	9002-93-1	Irritant
InChI=1S/C11H13N5/c1-15-7-8-16(2)11(15)14-13-10-5-3-9(12)4-6-10/h3-8,12H,1-2H3/p+1	1	97404-02-9	Irritant
InChI=1S/C5H6O5/c6-3(5(9)10)1-2-4(7)8/h1-2H2,(H,7,8)(H,9,10)	1	328-50-7	Irritant
InChI=1S/C7H11NO/c9-6-8-7-4-2-1-3-5-7/h7H,1-5H2	1	3173-53-3	Irritant
InChI=1S/C9H8Cl3NO2S/c10-9(11,12)16-13-7(14)5-3-1-2-4-6(5)8(13)15/h1-2,5-6H,3-4H2	1	133-06-2 133-06-2	Irritant
InChI=1S/C7H3Cl2NO/c8-6-2-1-5(10-4-11)3-7(6)9/h1-3H	1	102-36-3	Irritant
InChI=1S/C23H32N2O4/c1-7-16-13-15(3)14-17(8-2)18(16)19-20(26)24-9-11-28-12-10-25(24)21(19)29-22(27)23(4,5)6/h13-14H,7-12H2,1-6H3	1	243973-20-8	Irritant
InChI=1S/C3H6O2S/c1-5-3(4)2-6/h6H,2H2,1H3	1	2365-48-2	Irritant
InChI=1S/C8H12N2O/c1-10(6-7-11)8-4-2-3-5-9-8/h2-5,11H,6-7H2,1H3	1	122321-04-4	Irritant
InChI=1S/C13H11ClO/c14-12-6-7-13(15)11(9-12)8-10-4-2-1-3-5-10/h1-7,9,15H,8H2	1	120-32-1	Irritant
InChI=1S/C6H4Cl2N2O2/c7-3-1-2(9)4(8)5(10-3)6(11)12/h1H,(H2,9,10)(H,11,12)	1	150114-71-9	Irritant
InChI=1S/C10H22O/c1-5-9(3)7-8-10(4,11)6-2/h9,11H,5-8H2,1-4H3	1	151-19-9	Irritant
InChI=1S/C38H80N/c1-5-7-9-11-13-15-17-19-21-23-25-27-29-31-33-35-37-39(3,4)38-36-34-32-30-28-26-24-22-20-18-16-14-12-10-8-6-2/h5-38H2,1-4H3/q+1	1	107-64-2	Irritant
InChI=1S/C5H8O3/c1-2-5(7)8-4-3-6/h2,6H,1,3-4H2	1	818-61-1	Irritant
InChI=1S/C21H46N/c1-5-6-7-8-9-10-11-12-13-14-15-16-17-18-19-20-21-22(2,3)4/h5-21H2,1-4H3/q+1	1	112-03-8	Irritant
InChI=1S/C8H7ClO2/c9-5-8(11)6-1-3-7(10)4-2-6/h1-4,10H,5H2	1	6305-04-0	Irritant
InChI=1S/C12H10O2/c13-12(14)8-10-6-3-5-9-4-1-2-7-11(9)10/h1-7H,8H2,(H,13,14)	1	61-31-4	Irritant
InChI=1S/C17H20N2S/c1-13(18(2)3)12-19-14-8-4-6-10-16(14)20-17-11-7-5-9-15(17)19/h4-11,13H,12H2,1-3H3	1	60-87-7 58-33-3	Irritant
InChI=1S/C10H14O/c1-10(2,3)8-4-6-9(11)7-5-8/h4-7,11H,1-3H3	1	98-54-4	Irritant
InChI=1S/C19H6Br8O5S/c20-7-1-5(2-8(21)16(7)28)19(6-3-9(22)17(29)10(23)4-6)11-12(24)13(25)14(26)15(27)18(11)33(30,31)32-19/h1-4,28-29H	1	4430-25-5	Irritant
InChI=1S/C7H5N3O2S/c8-4-13-5-1-2-6(9)7(3-5)10(11)12/h1-3H,9H2	1	54029-45-7	Irritant
InChI=1S/C19H42N/c1-5-6-7-8-9-10-11-12-13-14-15-16-17-18-19-20(2,3)4/h5-19H2,1-4H3/q+1	1	112-02-7 57-09-0	Irritant
InChI=1S/C14H20O/c1-11(10-15)9-12-5-7-13(8-6-12)14(2,3)4/h5-8,10-11H,9H2,1-4H3	1	80-54-6	Irritant
InChI=1S/C27H42NO2/c1-26(2,3)22-27(4,5)24-13-15-25(16-14-24)30-20-19-29-18-17-28(6,7)21-23-11-9-8-10-12-23/h8-16H,17-22H2,1-7H3/q+1	1	121-54-0	Irritant
InChI=1S/C18H36O7S/c1-2-3-4-5-6-7-8-9-10-11-12-24-13-14-25-16-17(15-18(19)20)26(21,22)23/h17H,2-16H2,1H3,(H,19,20)(H,21,22,23)	1	68815-56-5	Irritant
InChI=1S/C9H13N5/c1-6-4-2-3-5-7(6)13-9(12)14-8(10)11/h2-5H,1H3,(H6,10,11,12,13,14)	1	93-69-6	Irritant
InChI=1S/C19H34N/c1-4-5-6-7-8-9-10-14-17-20(2,3)18-19-15-12-11-13-16-19/h11-13,15-16H,4-10,14,17-18H2,1-3H3/q+1	1	63449-41-2	Irritant
InChI=1S/C7H6O4/c8-4-1-2-5(7(10)11)6(9)3-4/h1-3,8-9H,(H,10,11)	1	89-86-1	Irritant
InChI=1S/C8H10/c1-7-3-5-8(2)6-4-7/h3-6H,1-2H3	1	106-42-3	Irritant
InChI=1S/C18H22BrNO/c1-18(21-14-13-20(2)3,15-7-5-4-6-8-15)16-9-11-17(19)12-10-16/h4-12H,13-14H2,1-3H3	1	13977-28-1	Irritant
InChI=1S/CH2O/c1-2/h1H2	1	50-00-0	Irritant
InChI=1S/C4H8O/c1-2-4-5-3-1/h1-4H2	1	109-99-9	Irritant
InChI=1S/C6H6ClNO3S/c7-5-2-1-4(3-6(5)8)12(9,10)11/h1-3H,8H2,(H,9,10,11)	1	98-36-2	Irritant
InChI=1S/C5H10O3/c1-5(6)8-4-3-7-2/h3-4H2,1-2H3	1	110-49-6	Irritant
InChI=1S/C7H13NO3S/c1-5(9)8-6(7(10)11)3-4-12-2/h6H,3-4H2,1-2H3,(H,8,9)(H,10,11)	1	1115-47-5	Irritant
InChI=1S/C8H17ClO/c9-7-5-3-1-2-4-6-8-10/h10H,1-8H2	1	23144-52-7	Irritant
InChI=1S/C8H18O/c1-3-5-6-8(4-2)7-9/h8-9H,3-7H2,1-2H3	1	12645-31-7	Irritant
InChI=1S/C18H14O8/c19-15(20)13(25-17(23)11-7-3-1-4-8-11)14(16(21)22)26-18(24)12-9-5-2-6-10-12/h1-10,13-14H,(H,19,20)(H,21,22)	1	2743-38-6	Irritant
InChI=1S/C22H40NO/c1-4-5-6-7-8-9-10-11-12-16-19-23(2,3)20-21-24-22-17-14-13-15-18-22/h13-15,17-18H,4-12,16,19-21H2,1-3H3/q+1	1	538-71-6	Irritant
InChI=1S/C2H5Cl2O2P/c1-2-6-7(3,4)5/h2H2,1H3	1	1498-51-7	Irritant
InChI=1S/C8H18O2/c1-7(2,9)5-6-8(3,4)10/h9-10H,5-6H2,1-4H3	1	110-03-2	Irritant
InChI=1S/C20H4Br4Cl4O5/c21-5-1-3-17(9(23)15(5)29)32-18-4(2-6(22)16(30)10(18)24)20(3)8-7(19(31)33-20)11(25)13(27)14(28)12(8)26/h1-2,29-30H	1	2134-15-8 18472-87-2	Irritant
ACZGCWSMSTYWDQ-UHFFFAOYSA-N	2A	553-86-6	Irritant
AEMRFAOFKBGASW-UHFFFAOYSA-N	2A	79-14-1	Irritant
AKIIJALHGMKJEJ-UHFFFAOYSA-N	2A	5726-19-2	Irritant
APRRQJCCBSJQOQ-UHFFFAOYSA-N	2A	8011-86-7	Irritant
AZYRZNIYJDKRHO-UHFFFAOYSA-N	2A	2778-42-9	Irritant
BACYUWVYYTXETD-UHFFFAOYSA-M	2A	137-16-6	Irritant
BBYNYNMPOUQKKS-UHFFFAOYSA-N	2A		Irritant
BGFBWRWYROQISE-UHFFFAOYSA-N	2A	5187-23-5	Irritant
BGTOWKSIORTVQH-UHFFFAOYSA-N	2A	120-92-3	Irritant
BLXVTZPGEOGTGG-UHFFFAOYSA-N	2A	68412-54-4	Irritant
BPSIOYPQMFLKFR-UHFFFAOYSA-N	2A	2530-83-8	Irritant
BSWWXRFVMJHFBN-UHFFFAOYSA-N	2A	118-79-6	Irritant
BTRWELPXUDWAGW-UHFFFAOYSA-N	2A	17913-76-7	Irritant
BUDQDWGNQVEFAC-UHFFFAOYSA-N	2A	110-87-2	Irritant
CBOQJANXLMLOSS-UHFFFAOYSA-N	2A	121-32-4	Irritant
CCTFAOUOYLVUFG-UHFFFAOYSA-N	2A	2997-92-4	Irritant
CDOSHBSSFJOMGT-UHFFFAOYSA-N	2A	78-70-6	Irritant
CERQOIWHTDAKMF-UHFFFAOYSA-N	2A	63451-47-8	Irritant
CHTHALBTIRVDBM-UHFFFAOYSA-N	2A	3238-40-2	Irritant
CLJDUFMUISGSEC-UHFFFAOYSA-M	2A	2373-38-8	Irritant
CQLNQGQDXMGDBC-UHFFFAOYSA-N	2A	46830-22-2	Irritant
CRVGTESFCCXCTH-UHFFFAOYSA-N	2A	105-59-9	Irritant
CSEBNABAWMZWIF-UHFFFAOYSA-M	2A	62037-80-3	Irritant
CWERGRDVMFNCDR-UHFFFAOYSA-L	2A	29820-13-1	Irritant
DFPAKSUCGFBDDF-UHFFFAOYSA-N	2A	98-92-0	Irritant
DMQYPVOQAARSNF-UHFFFAOYSA-N	2A	52408-84-1	Irritant
DQWPFSLDHJDLRL-UHFFFAOYSA-N	2A	78-40-0	Irritant
DXNCZXXFRKPEPY-UHFFFAOYSA-N	2A	505-52-2	Irritant
DZLFLBLQUQXARW-UHFFFAOYSA-N	2A	1643-19-2	Irritant
FDPIMTJIUBPUKL-UHFFFAOYSA-N	2A	96-22-0	Irritant
FECDACOUYKFOOP-RGURZIINSA-N	2A	186817-80-1	Irritant
FENFUOGYJVOCRY-UHFFFAOYSA-N	2A	1569-01-3	Irritant
FGBJXOREULPLGL-UHFFFAOYSA-N	2A	7085-85-0	Irritant
FPZWZCWUIYYYBU-UHFFFAOYSA-N	2A	112-15-2	Irritant
FQPSGWSUVKBHSU-UHFFFAOYSA-N	2A	79-39-0	Irritant
FRPZMMHWLSIFAZ-UHFFFAOYSA-N	2A	112-38-9	Irritant
FTZILAQGHINQQR-UHFFFAOYSA-N	2A	123-15-9	Irritant
FXHOOIRPVKKKFG-UHFFFAOYSA-N	2A	127-19-5	Irritant
FZLHAQMQWDDWFI-UWVGGRQHSA-N	2A	89686-69-1	Irritant
GETQZCLCWQTVFV-UHFFFAOYSA-N	2A	593-81-7	Irritant
GGUBFICZYGKNTD-UHFFFAOYSA-N	2A	867-13-0	Irritant
GHXZTYHSJHQHIJ-UHFFFAOYSA-N	2A	18472-51-0	Irritant
GLZPCOQZEFWAFX-UHFFFAOYSA-N	2A	106-25-2	Irritant
GRKDVZMVHOLESV-UHFFFAOYSA-N	2A	59447-55-1	Irritant
HLIGKHFHQXRAOX-UHFFFAOYSA-N	2A		Irritant
HLZKNKRTKFSKGZ-UHFFFAOYSA-N	2A	112-72-1	Irritant
HNSDLXPSAYFUHK-UHFFFAOYSA-M	2A	577-11-7	Irritant
HNXNKTMIVROLTK-UHFFFAOYSA-N	2A	14433-76-2	Irritant
HPXRVTGHNJAIIH-UHFFFAOYSA-N	2A	108-93-0	Irritant
HRPVXLWXLXDGHG-UHFFFAOYSA-N	2A	79-06-1	Irritant
HVLLSGMXQDNUAL-UHFFFAOYSA-N	2A	101-02-0	Irritant
HXIQYSLFEXIOAV-UHFFFAOYSA-N	2A	96-69-5	Irritant
HYBBIBNJHNGZAN-UHFFFAOYSA-N	2A	98-01-1	Irritant
IBLKWZIFZMJLFL-UHFFFAOYSA-N	2A	770-35-4	Irritant
IEJIGPNLZYLLBP-UHFFFAOYSA-N	2A	616-38-6	Irritant
ILENATNBFPBMHG-UHFFFAOYSA-N	2A	37187-22-7	Irritant
INETXKGLHYNTHK-AQWWNALJSA-N	2A	34206-40-1	Irritant
INQOMBQAUSQDDS-UHFFFAOYSA-N	2A	74-88-4	Irritant
JFCQEDHGNNZCLN-UHFFFAOYSA-N	2A	68603-87-2	Irritant
JWYVGKFDLWWQJX-UHFFFAOYSA-N	2A	2235-00-9	Irritant
KBPLFHHGFOOTCA-UHFFFAOYSA-N	2A	111-87-5	Irritant
KCXVZYZYPLLWCC-UHFFFAOYSA-J	2A	64-02-8	Irritant
KMTRUDSVKNLOMY-UHFFFAOYSA-N	2A	96-49-1	Irritant
KRZCOLNOCZKSDF-UHFFFAOYSA-N	2A	371-40-4	Irritant
KVTFEOAKFFQCCX-UHFFFAOYSA-N	2A	2441-41-0	Irritant
KXKVLQRXCPHEJC-UHFFFAOYSA-N	2A	79-20-9	Irritant
LJRSZGKUUZPHEB-UHFFFAOYSA-N	2A	42978-66-5	Irritant
LNETULKMXZVUST-UHFFFAOYSA-N	2A	66072-08-0	Irritant
LSACYLWPPQLVSM-UHFFFAOYSA-N	2A	97-72-3	Irritant
LUZDYPLAQQGJEA-UHFFFAOYSA-N	2A	93-04-9	Irritant
LVTYICIALWPMFW-UHFFFAOYSA-N	2A	110-97-4	Irritant
LWBHHRRTOZQPDM-UHFFFAOYSA-N	2A	1852-04-6	Irritant
MSXVEPNJUHWQHW-UHFFFAOYSA-N	2A	75-85-4	Irritant
MTPIZGPBYCHTGQ-UHFFFAOYSA-N	2A	28961-43-5	Irritant
MWOOGOJBHIARFG-UHFFFAOYSA-N	2A	121-33-5	Irritant
MXMLDYZVUZXDAF-FBDQPXRJSA-N	2A	83161-22-2	Irritant
NBDAHKQJXVLAID-UHFFFAOYSA-N	2A	618-88-2	Irritant
NGHVIOIJCVXTGV-ALEPSDHESA-N	2A	551-16-6	Irritant
NOOLISFMXDJSKH-KXUCPTDWSA-N	2A	2216-51-5	Irritant
NSPMIYGKQJPBQR-UHFFFAOYSA-N	2A	288-88-0	Irritant
OGHBATFHNDZKSO-UHFFFAOYSA-N	2A	546-68-9	Irritant
OGZPYBBKQGPQNU-DABLZPOSSA-N	2A	22984-54-9	Irritant
OMPJBNCRMGITSC-UHFFFAOYSA-N	2A	94-36-0	Irritant
OPLCSTZDXXUYDU-UHFFFAOYSA-N	2A	1879-09-0	Irritant
OWZPCEFYPSAJFR-UHFFFAOYSA-N	2A	88-85-7	Irritant
PAAZPARNPHGIKF-UHFFFAOYSA-N	2A	106-93-4	Irritant
PAMIQIKDUOTOBW-UHFFFAOYSA-N	2A	626-67-5	Irritant
PAPBSGBWRJIAAV-UHFFFAOYSA-N	2A	502-44-3	Irritant
PHTQWCKDNZKARW-UHFFFAOYSA-N	2A	8013-75-0	Irritant
POAOYUHQDCAZBD-UHFFFAOYSA-N	2A	111-76-2	Irritant
PVNIIMVLHYAWGP-UHFFFAOYSA-N	2A	59-67-6	Irritant
PXWAQUODOTWYMT-UHFFFAOYSA-N	2A	10305-38-1	Irritant
PYOKUURKVVELLB-UHFFFAOYSA-N	2A	149-73-5	Irritant
QANVQYKQPMHTAM-UHFFFAOYSA-M	2A	29857-13-4	Irritant
QCDWFXQBSFUVSP-UHFFFAOYSA-N	2A	122-99-6	Irritant
QRUDEWIWKLJBPS-UHFFFAOYSA-N	2A	95-14-7	Irritant
QUXFOKCUIZCKGS-UHFFFAOYSA-N	2A	83411-71-6	Irritant
QWFSMJVKLCAOEB-UHFFFAOYSA-N	2A	61571-06-0	Irritant
QYLFHLNFIHBCPR-UHFFFAOYSA-N	2A	78-27-3	Irritant
QZLXCFQVOCEKSX-NOCHOARKSA-N	2A	41672-81-5	Irritant
RPBWMJBZQXCSFW-UHFFFAOYSA-N	2A	3437-84-1	Irritant
RWMYPXKVMUFMKS-UHFFFAOYSA-N	2A	52829-07-9	Irritant
SAVLIIGUQOSOEP-UHFFFAOYSA-N	2A	14246-53-8	Irritant
SJRJJKPEHAURKC-UHFFFAOYSA-N	2A	109-02-4	Irritant
SKTCDJAMAYNROS-UHFFFAOYSA-N	2A	5614-37-9	Irritant
SNQQPOLDUKLAAF-UHFFFAOYSA-N	2A	68610-97-9	Irritant
SQAKQVFOMMLRPR-UHFFFAOYSA-L	2A	27344-41-8	Irritant
STSCVKRWJPWALQ-UHFFFAOYSA-N	2A	383-63-1	Irritant
SUZRRICLUFMAQD-UHFFFAOYSA-M	2A	61791-42-2	Irritant
SWXVUIWOUIDPGS-UHFFFAOYSA-N	2A	123-42-2	Irritant
SYURNNNQIFDVCA-UHFFFAOYSA-N	2A	1003-14-1	Irritant
TUFJPPAQOXUHRI-KTKRTIGZSA-N	2A	34140-91-5	Irritant
TVIDDXQYHWJXFK-UHFFFAOYSA-N	2A	693-23-2	Irritant
UAHWPYUMFXYFJY-UHFFFAOYSA-N	2A	123-35-3	Irritant
UEZWYKZHXASYJN-UHFFFAOYSA-N	2A	17796-82-6	Irritant
UHGIMQLJWRAPLT-UHFFFAOYSA-L	2A	68987-29-1	Irritant
UNMJLQGKEDTEKJ-UHFFFAOYSA-N	2A	3047-32-3	Irritant
VAYTZRYEBVHVLE-UHFFFAOYSA-N	2A	872-36-6	Irritant
VEZUQRBDRNJBJY-UHFFFAOYSA-N	2A	100-64-1	Irritant
VNGOYPQMJFJDLV-UHFFFAOYSA-N	2A	1459-93-4	Irritant
VUDOFEJVAFMLEC-UHFFFAOYSA-N	2A	6156-18-9	Irritant
VXIVSQZSERGHQP-UHFFFAOYSA-N	2A	79-07-2	Irritant
VZCYOOQTPOCHFL-OWOJBTEDSA-N	2A	110-17-8	Irritant
WBIQQQGBSDOWNP-UHFFFAOYSA-N	2A	85536-14-7	Irritant
WCVRQHFDJLLWFE-UHFFFAOYSA-N	2A	5343-92-0	Irritant
WEFZXWJJPHGTTN-UHFFFAOYSA-N	2A	1174627-68-9	Irritant
WEVYAHXRMPXWCK-UHFFFAOYSA-N	2A	75-05-8	Irritant
WQOXQRCZOLPYPM-UHFFFAOYSA-N	2A	624-92-0	Irritant
WRECIMRULFAWHA-UHFFFAOYSA-N	2A	121-43-7	Irritant
WSWCOQWTEOXDQX-MQQKCMAXSA-N	2A	110-44-1	Irritant
WUOACPNHFRMFPN-UHFFFAOYSA-N	2A	8000-41-7	Irritant
WVRFSLWCFASCIS-UHFFFAOYSA-N	2A	1338-24-5	Irritant
WVYWICLMDOOCFB-UHFFFAOYSA-N	2A	108-11-2	Irritant
WXEHBUMAEPOYKP-UHFFFAOYSA-N	2A	624-89-5	Irritant
WXWYJCSIHQKADM-ZNAKCYKMSA-N	2A	2224-33-1	Irritant
WZCQRUWWHSTZEM-UHFFFAOYSA-N	2A	108-45-2	Irritant
WZRRRFSJFQTGGB-UHFFFAOYSA-M	2A	17766-26-6	Irritant
XITRBUPOXXBIJN-UHFFFAOYSA-N	2A	52829-07-9	Irritant
XNLICIUVMPYHGG-UHFFFAOYSA-N	2A	107-87-9	Irritant
XPPKVPWEQAFLFU-UHFFFAOYSA-N	2A	66034-17-1	Irritant
YAMHXTCMCPHKLN-UHFFFAOYSA-N	2A	120-93-4	Irritant
YCOHHRPARVZBHK-UHFFFAOYSA-N	2A	128119-70-0	Irritant
YIMQCDZDWXUDCA-UHFFFAOYSA-N	2A	105-08-8	Irritant
YNOWBNNLZSSIHM-UHFFFAOYSA-N	2A	7237-83-4	Irritant
YVSNOTITPICPTB-UHFFFAOYSA-N	2A	63500-71-0	Irritant
YWWNNLPSZSEZNZ-UHFFFAOYSA-N	2A	1120-24-7	Irritant
ZACVGCNKGYYQHA-UHFFFAOYSA-N	2A	16111-62-9	Irritant
ZIUSEGSNTOUIPT-UHFFFAOYSA-N	2A	105-56-6	Irritant
ZMSQJSMSLXVTKN-UHFFFAOYSA-N	2A	6425-39-4	Irritant
ZMZDMBWJUHKJPS-UHFFFAOYSA-M	2A	1762-95-4	Irritant
ZSIAUFGUXNUGDI-UHFFFAOYSA-N	2A	111-27-3	Irritant
ZXDDPOHVAMWLBH-UHFFFAOYSA-N	2A	131-56-6	Irritant
InChI=1S/C4H5NO2/c1-7-4(6)2-3-5/h2H2,1H3	2A	105-34-0	Irritant
InChI=1S/C5H6N2O/c6-5-4(8)2-1-3-7-5/h1-3,8H,(H2,6,7)	2A	16867-03-1	Irritant
InChI=1S/C10H8O2/c11-9-5-1-3-7-8(9)4-2-6-10(7)12/h1-6,11-12H	2A	83-56-7	Irritant
InChI=1S/C3H6O/c1-3(2)4/h1-2H3	2A	67-64-1 67-64-1	Irritant
InChI=1S/C8H6O3/c9-5-6-1-3-7(4-2-6)8(10)11/h1-5H,(H,10,11)	2A	619-66-9 619-66-9	Irritant
InChI=1S/C14H15O4P/c15-19(16,17-11-13-7-3-1-4-8-13)18-12-14-9-5-2-6-10-14/h1-10H,11-12H2,(H,15,16)	2A	1623-08-1	Irritant
InChI=1S/C6H6N2O3/c7-5-2-1-4(9)3-6(5)8(10)11/h1-3,9H,7H2	2A	610-81-1	Irritant
InChI=1S/C17H37NO3S/c1-4-5-6-7-8-9-10-11-12-13-15-18(2,3)16-14-17-22(19,20)21/h4-17H2,1-3H3/p+1	2A	14933-08-5	Irritant
InChI=1S/C7H3Cl3O/c8-4-2-1-3-5(9)6(4)7(10)11/h1-3H	2A	4659-45-4 4659-45-4	Irritant
InChI=1S/C24H40O4/c1-14(4-9-22(27)28)18-7-8-19-17-6-5-15-12-16(25)10-11-23(15,2)20(17)13-21(26)24(18,19)3/h14-21,25-26H,4-13H2,1-3H3,(H,27,28)	2A	302-95-4	Irritant
InChI=1S/C5H10O/c6-5-3-1-2-4-5/h5-6H,1-4H2	2A	96-41-3	Irritant
InChI=1S/C3H6O/c1-2-3-4/h2,4H,1,3H2	2A	107-18-6	Irritant
InChI=1S/C6H10O4S2/c7-5(8)1-3-11-12-4-2-6(9)10/h1-4H2,(H,7,8)(H,9,10)	2A	1119-62-6	Irritant
InChI=1S/C4H8O/c1-3-4(2)5/h3H2,1-2H3	2A	78-93-3 78-93-3	Irritant
AIUAMYPYEUQVEM-UHFFFAOYSA-N	2B	44992-01-0	Irritant
AQZGPSLYZOOYQP-UHFFFAOYSA-N	2B	544-01-4	Irritant
ASLWPAWFJZFCKF-UHFFFAOYSA-N	2B	13674-87-8	Irritant
ATGUVEKSASEFFO-UHFFFAOYSA-N	2B	101-54-2	Irritant
CAYHVMBQBLYQMT-UHFFFAOYSA-N	2B	58670-89-6	Irritant
CKLJMWTZIZZHCS-UHFFFAOYSA-N	2B	56-84-8	Irritant
CMGDVUCDZOBDNL-UHFFFAOYSA-N	2B	29385-43-1	Irritant
DUFKCOQISQKSAV-UHFFFAOYSA-N	2B	25322-69-4	Irritant
FCSHMCFRCYZTRQ-UHFFFAOYSA-N	2B	102-08-9	Irritant
FJKIXWOMBXYWOQ-UHFFFAOYSA-N	2B	109-92-2	Irritant
FXHGMKSSBGDXIY-UHFFFAOYSA-N	2B	111-71-7	Irritant
HLBLWEWZXPIGSM-UHFFFAOYSA-N	2B	101-80-4	Irritant
HUMNYLRZRPPJDN-UHFFFAOYSA-N	2B	100-52-7	Irritant
HXQHRUJXQJEGER-UHFFFAOYSA-N	2B	29385-43-1	Irritant
IAZDPXIOMUYVGZ-UHFFFAOYSA-N	2B	67-68-5	Irritant
IEPRKVQEAMIZSS-UHFFFAOYSA-N	2B	141-05-9	Irritant
JRKICGRDRMAZLK-UHFFFAOYSA-L	2B	7727-54-0	Irritant
KBAYQFWFCOOCIC-UHFFFAOYSA-N	2B	13393-93-6	Irritant
KCXMKQUNVWSEMD-UHFFFAOYSA-N	2B	100-44-7	Irritant
KFSLWBXXFJQRDL-UHFFFAOYSA-N	2B	79-21-0	Irritant
KISVAASFGZJBCY-UHFFFAOYSA-N	2B	111-81-9	Irritant
KVNRLNFWIYMESJ-UHFFFAOYSA-N	2B	109-74-0	Irritant
LCEDQNDDFOCWGG-UHFFFAOYSA-N	2B	4394-85-8	Irritant
LHGVFZTZFXWLCP-UHFFFAOYSA-N	2B	90-05-1	Irritant
LXIZRZRTWSDLKK-UHFFFAOYSA-N	2B	21850-44-2	Irritant
MIUUNYUUEFHIHM-UHFFFAOYSA-N	2B	116-37-0	Irritant
MLDQJTXFUGDVEO-UHFFFAOYSA-N	2B	284461-73-0	Irritant
MUXOBHXGJLMRAB-UHFFFAOYSA-N	2B	106-65-0	Irritant
NALFRYPTRXKZPN-UHFFFAOYSA-N	2B	6731-36-8	Irritant
NKJOXAZJBOMXID-UHFFFAOYSA-N	2B	629-82-3	Irritant
NKRVGWFEFKCZAP-UHFFFAOYSA-N	2B	27247-96-7	Irritant
NTIZESTWPVYFNL-UHFFFAOYSA-N	2B	108-10-1	Irritant
OZAIFHULBGXAKX-UHFFFAOYSA-N	2B	78-67-1	Irritant
PKJSRUTWBDIWAR-UHFFFAOYSA-N	2B	26896-20-8	Irritant
PLLBRTOLHQQAQQ-UHFFFAOYSA-N	2B	68551-08-6	Irritant
PTVZQOAHCSKAAS-UHFFFAOYSA-N	2B	6610-29-3	Irritant
QUDWYFHPNIMBFC-UHFFFAOYSA-N	2B	131-17-9	Irritant
QWRBKBNCFWPVJX-UHFFFAOYSA-N	2B	4431-83-8	Irritant
REQPQFUJGGOFQL-UHFFFAOYSA-N	2B	97-74-5	Irritant
RTYFAKSWXDNPPU-UHFFFAOYSA-N	2B	85114-00-7	Irritant
RWPICVVBGZBXNA-UHFFFAOYSA-N	2B	6422-86-2	Irritant
SEZZRXXPRCBINH-UHFFFAOYSA-N	2B	68937-96-2	Irritant
SGXPOLBQSKXTKY-UHFFFAOYSA-N	2B	58890-25-8	Irritant
SOGAXMICEFXMKE-UHFFFAOYSA-N	2B	97-88-1	Irritant
SPPWGCYEYAMHDT-UHFFFAOYSA-N	2B	100-18-5	Irritant
STCOOQWBFONSKY-UHFFFAOYSA-N	2B	126-73-8	Irritant
SVTBMSDMJJWYQN-UHFFFAOYSA-N	2B	107-41-5	Irritant
SZHQPBJEOCHCKM-UHFFFAOYSA-N	2B	37971-36-1	Irritant
TZIHFWKZFHZASV-UHFFFAOYSA-N	2B	107-31-3	Irritant
UNEATYXSUBPPKP-UHFFFAOYSA-N	2B	99-62-7	Irritant
USFMMZYROHDWPJ-UHFFFAOYSA-N	2B	5039-78-1	Irritant
UVGUPMLLGBCFEJ-SWTLDUCYSA-N	2B	126-13-6	Irritant
VGRKMGBGMTUWFI-UHFFFAOYSA-L	2B	73037-34-0	Irritant
WHGYBXFWUBPSRW-UHFFFAOYSA-N	2B	7585-39-9	Irritant
WPYMKLBDIGXBTP-UHFFFAOYSA-M	2B	532-32-1	Irritant
WTLBZVNBAKMVDP-UHFFFAOYSA-N	2B	78-51-3	Irritant
WTPYFJNYAMXZJG-UHFFFAOYSA-N	2B	104-38-1	Irritant
WTPYRCJDOZVZON-UHFFFAOYSA-N	2B	5435-64-3	Irritant
WXABJFUNSDXVNH-UHFFFAOYSA-N	2B	847565-09-7	Irritant
XNIGXYXNGOOKMT-UHFFFAOYSA-N	2B	117827-06-2	Irritant
XNWFRZJHXBZDAG-UHFFFAOYSA-N	2B	109-86-4	Irritant
XSQUKJJJFZCRTK-UHFFFAOYSA-N	2B	57-13-6	Irritant
YFNKIDBQEZZDLK-UHFFFAOYSA-N	2B	112-49-2	Irritant
YODZTKMDCQEPHD-UHFFFAOYSA-N	2B	111-48-8	Irritant
YXZZOMVBHPCKMM-UHFFFAOYSA-N	2B	15894-70-9	Irritant
ZHNUHDYFZUAESO-UHFFFAOYSA-N	2B	75-12-7	Irritant
ZVFDTKUVRCTHQE-UHFFFAOYSA-N	2B	68515-49-1	Irritant
InChI=1S/C4H8O/c1-4(2)3-5/h3-4H,1-2H3	2B	78-84-2	Irritant
InChI=1S/C10H16/c1-7-8-4-5-9(6-8)10(7,2)3/h8-9H,1,4-6H2,2-3H3	2B	79-92-5	Irritant
InChI=1S/C10H6O3/c11-8-5-9(12)10(13)7-4-2-1-3-6(7)8/h1-5,11H	2B	83-72-7	Irritant
InChI=1S/C7H12O3/c1-4-10-7(9)5(2)6(3)8/h8H,4H2,1-3H3	2B	609-14-3 609-14-3	Irritant
InChI=1S/C2H3ClO2/c3-1-2(4)5/h1H2,(H,4,5)	2B	79-11-8 3926-62-3	Irritant
InChI=1S/C3H4ClN/c4-2-1-3-5/h1-2H2	2B	542-76-7	Irritant
InChI=1S/C7H12O3/c1-5(2)10-7(9)4-6(3)8/h4-5,8H,1-3H3	2B	542-08-5	Irritant
InChI=1S/C10H8Cl2FNO3/c1-2-17-8(16)4-7(15)5-3-6(13)10(12)14-9(5)11/h3-4,15H,2H2,1H3	2B	96568-04-6	Irritant
InChI=1S/C13H20O/c1-11(2)7-5-8-12(3)9-6-10-13(4)14/h6-7,9-10H,5,8H2,1-4H3	2B	141-10-6	Irritant
InChI=1S/C12H17NO/c1-4-13(5-2)12(14)11-8-6-7-10(3)9-11/h6-9H,4-5H2,1-3H3	2B	134-62-3	Irritant
InChI=1S/C7H5NO4/c9-7(10)5-1-3-6(4-2-5)8(11)12/h1-4H,(H,9,10)	2B	62-23-7	Irritant
InChI=1S/C6H14O/c1-3-4-6(2)5-7/h6-7H,3-5H2,1-2H3	2B	105-30-6 105-30-6	Irritant
InChI=1S/C6H4N2O4/c9-7(10)5-2-1-3-6(4-5)8(11)12/h1-4H	2B	99-65-0	Irritant
InChI=1S/C9H20O3/c1-4-5-11-7-9(3)12-6-8(2)10/h8-10H,4-7H2,1-3H3	2B	29911-27-1	Irritant
InChI=1S/C19H26O3/c1-7-8-13-12(4)16(10-15(13)20)22-18(21)17-14(9-11(2)3)19(17,5)6/h7,9,14,16-17H,1,8,10H2,2-6H3	2B	28434-00-6	Irritant
InChI=1S/C14H22O2/c1-3-5-11-15-13-7-9-14(10-8-13)16-12-6-4-2/h7-10H,3-6,11-12H2,1-2H3	2B	104-36-9	Irritant
InChI=1S/C4H8O/c1-2-3-4-5/h4H,2-3H2,1H3	2B	123-72-8	Irritant
AEIJTFQOBWATKX-UHFFFAOYSA-N	Non-irritant	1117-86-8	Non-irritant
AHUXYBVKTIBBJW-UHFFFAOYSA-N	Non-irritant	6843-66-9	Non-irritant
AIBRSVLEQRWAEG-DAUDOBNLSA-N	Non-irritant	26741-53-7	Non-irritant
AKGGYBADQZYZPD-UHFFFAOYSA-N	Non-irritant	2550-26-7	Non-irritant
ALQSHHUCVQOPAS-UHFFFAOYSA-N	Non-irritant	111-29-5	Non-irritant
ALVYUZIFSCKIFP-UHFFFAOYSA-N	Non-irritant	17980-47-1	Non-irritant
AMOKUAKXKXBFIW-UHFFFAOYSA-N	Non-irritant	61788-89-4	Non-irritant
AOJOEFVRHOZDFN-UHFFFAOYSA-N	Non-irritant	2495-37-6	Non-irritant
ATXLALDFCMZNHY-UHFFFAOYSA-N	Non-irritant	2425-85-6	Non-irritant
AUZONCFQVSMFAP-UHFFFAOYSA-N	Non-irritant	97-77-8	Non-irritant
AVTLBBWTUPQRAY-UHFFFAOYSA-N	Non-irritant	13472-08-7	Non-irritant
AVWRKZWQTYIKIY-UHFFFAOYSA-M	Non-irritant	26479-35-6	Non-irritant
AVXURJPOCDRRFD-UHFFFAOYSA-N	Non-irritant	7803-49-8	Non-irritant
AWFJMMINHWORIB-PLNGDYQASA-N	Non-irritant	873888-84-7	Non-irritant
AXISYYRBXTVTFY-UHFFFAOYSA-N	Non-irritant	110-27-0	Non-irritant
AYOFXUHULUCJBF-UHFFFAOYSA-N	Non-irritant	15993-42-7	Non-irritant
AYWLCKHHUFBVGJ-UHFFFAOYSA-N	Non-irritant	33703-08-1	Non-irritant
AZAKSPACDDRBQB-UHFFFAOYSA-N	Non-irritant	2162-73-4	Non-irritant
AZEOMCMPNPXNDQ-UHFFFAOYSA-N	Non-irritant	9051-49-4	Non-irritant
AZZWZMUXHALBCQ-UHFFFAOYSA-N	Non-irritant	5384-21-4	Non-irritant
BALAUIYKESNHDW-UHFFFAOYSA-N	Non-irritant	68912-13-0	Non-irritant
BANXPJUEBPWEOT-UHFFFAOYSA-N	Non-irritant	93685-80-4	Non-irritant
BATVZJPOLFSGTD-UHFFFAOYSA-N	Non-irritant	34432-92-3	Non-irritant
BBITXNWQALLODC-UHFFFAOYSA-N	Non-irritant	18600-59-4	Non-irritant
BDKDHWOPFRTWPP-UHFFFAOYSA-N	Non-irritant	682-09-7	Non-irritant
BFCFYVKQTRLZHA-UHFFFAOYSA-N	Non-irritant	88-73-3	Non-irritant
BFXIKLCIZHOAAZ-UHFFFAOYSA-N	Non-irritant	1185-55-3	Non-irritant
BGHCVCJVXZWKCC-UHFFFAOYSA-N	Non-irritant	629-59-4	Non-irritant
BGRWYDHXPHLNKA-UHFFFAOYSA-N	Non-irritant	10543-57-4	Non-irritant
BGYHLZZASRKEJE-UHFFFAOYSA-N	Non-irritant	6683-19-8	Non-irritant
BHXIWUJLHYHGSJ-UHFFFAOYSA-N	Non-irritant	763-69-9	Non-irritant
BJQHLKABXJIVAM-UHFFFAOYSA-N	Non-irritant	117-81-7	Non-irritant
BKKWPPMEXIXECW-UHFFFAOYSA-N	Non-irritant	80584-91-4	Non-irritant
BKOOMYPCSUNDGP-UHFFFAOYSA-N	Non-irritant	513-35-9	Non-irritant
BLTXWCKMNMYXEA-UHFFFAOYSA-N	Non-irritant	1187-93-5	Non-irritant
BNBSEAFANQAPGO-UHFFFAOYSA-M	Non-irritant	2052-25-7	Non-irritant
BNYZFCXUCLRASW-UHFFFAOYSA-N	Non-irritant	9032-08-0	Non-irritant
BOTDANWDWHJENH-UHFFFAOYSA-N	Non-irritant	78-10-4	Non-irritant
BPXVHIRIPLPOPT-UHFFFAOYSA-N	Non-irritant	839-90-7	Non-irritant
BQIXNVNLJJIBQL-UHFFFAOYSA-N	Non-irritant	787582-75-6	Non-irritant
BQOFWKZOCNGFEC-UHFFFAOYSA-N	Non-irritant	13466-78-9	Non-irritant
BREUCWMJNFRJBI-UHFFFAOYSA-L	Non-irritant	85536-87-4	Non-irritant
BRQMAAFGEXNUOL-UHFFFAOYSA-N	Non-irritant	34443-12-4	Non-irritant
BSFARPZVGXSFEA-UHFFFAOYSA-N	Non-irritant	444065-11-6	Non-irritant
BSYNRYMUTXBXSQ-UHFFFAOYSA-N	Non-irritant	50-78-2	Non-irritant
BSZXAFXFTLXUFV-UHFFFAOYSA-N	Non-irritant	38888-98-1	Non-irritant
BTBUEUYNUDRHOZ-UHFFFAOYSA-N	Non-irritant	12007-92-0	Non-irritant
BTFJIXJJCSYFAL-UHFFFAOYSA-N	Non-irritant	629-96-9	Non-irritant
BTNXBLUGMAMSSH-UHFFFAOYSA-N	Non-irritant	629-40-3	Non-irritant
BVKZGUZCCUSVTD-UHFFFAOYSA-N	Non-irritant	10361-29-2	Non-irritant
BWCSCOGVOJAQRL-UHFFFAOYSA-N	Non-irritant	82199-12-0	Non-irritant
BWHOZHOGCMHOBV-BQYQJAHWSA-N	Non-irritant	122-57-6	Non-irritant
BXWNKGSJHAJOGX-UHFFFAOYSA-N	Non-irritant	36653-82-4	Non-irritant
BYQDGAVOOHIJQS-UHFFFAOYSA-N	Non-irritant	27138-31-4	Non-irritant
BYRJZJXBVKUYFH-UHFFFAOYSA-N	Non-irritant	30989-05-0	Non-irritant
BZKXDIAAIOXKAH-UHFFFAOYSA-N	Non-irritant	68516-73-4	Non-irritant
BZLYOWSSNHNYKW-UHFFFAOYSA-N	Non-irritant	477218-42-1	Non-irritant
BZQKBFHEWDPQHD-UHFFFAOYSA-N	Non-irritant	84852-53-9	Non-irritant
BZUDVELGTZDOIG-UHFFFAOYSA-N	Non-irritant	1860-26-0	Non-irritant
CBFCDTFDPHXCNY-UHFFFAOYSA-N	Non-irritant	112-95-8	Non-irritant
CBIFNLUPCWCNQT-UHFFFAOYSA-N	Non-irritant	18516-18-2	Non-irritant
CCCGEKHKTPTUHJ-UHFFFAOYSA-N	Non-irritant	1072957-71-1	Non-irritant
CDBAMNGURPMUTG-UHFFFAOYSA-N	Non-irritant	80-04-6	Non-irritant
CDUWJLKKBDBWBC-OWOJBTEDSA-J	Non-irritant	16470-24-9	Non-irritant
CENPSTJGQOQKKW-UHFFFAOYSA-N	Non-irritant	31274-51-8	Non-irritant
CFJYNSNXFXLKNS-UHFFFAOYSA-N	Non-irritant	99-82-1	Non-irritant
CFXQEHVMCRXUSD-UHFFFAOYSA-N	Non-irritant	96-18-4	Non-irritant
CIAZJIQGPOGZDS-UHFFFAOYSA-N	Non-irritant		Non-irritant
CIZUMWWHWPJAAK-UHFFFAOYSA-N	Non-irritant	107934-68-9	Non-irritant
CLYVDMAATCIVBF-UHFFFAOYSA-N	Non-irritant	128-69-8	Non-irritant
CMMYGCUEJWTBCG-UHFFFAOYSA-N	Non-irritant	49707-23-5	Non-irritant
CMQJSECIJIYKFU-UHFFFAOYSA-N	Non-irritant	202483-62-3	Non-irritant
CNCOEDDPFOAUMB-UHFFFAOYSA-N	Non-irritant	924-42-5	Non-irritant
CNGYZEMWVAWWOB-UHFFFAOYSA-L	Non-irritant	4193-55-9	Non-irritant
CONWAEURSVPLRM-UHFFFAOYSA-N	Non-irritant	77501-63-4	Non-irritant
COUMKTRLCGRAAA-UHFFFAOYSA-M	Non-irritant	68955-19-1	Non-irritant
COYBRKAVBMYYSF-UHFFFAOYSA-N	Non-irritant	99607-70-2	Non-irritant
CPUDPFPXCZDNGI-UHFFFAOYSA-N	Non-irritant	2031-67-6	Non-irritant
CRJIYMRJTJWVLU-UHFFFAOYSA-N	Non-irritant	51240-95-0	Non-irritant
CRSBERNSMYQZNG-UHFFFAOYSA-N	Non-irritant	112-41-4	Non-irritant
CSKKAINPUYTTRW-UHFFFAOYSA-N	Non-irritant	53220-22-7	Non-irritant
CTCGHGAGCLXAHB-NIOMPGPNSA-N	Non-irritant	90268-24-9	Non-irritant
CUVLMZNMSPJDON-UHFFFAOYSA-N	Non-irritant	29911-28-2	Non-irritant
CVHZOJJKTDOEJC-UHFFFAOYSA-M	Non-irritant	128-44-9	Non-irritant
CVLHGLWXLDOELD-UHFFFAOYSA-M	Non-irritant	15763-76-5	Non-irritant
CYIGRWUIQAVBFG-UHFFFAOYSA-N	Non-irritant	765-12-8	Non-irritant
CYJLFSMDQYFKRD-UHFFFAOYSA-N	Non-irritant	93820-33-8	Non-irritant
CZDYPVPMEAXLPK-UHFFFAOYSA-N	Non-irritant	75-76-3	Non-irritant
DAFHKNAQFPVRKR-UHFFFAOYSA-N	Non-irritant	25265-77-4	Non-irritant
DBVJJBKOTRCVKF-UHFFFAOYSA-J	Non-irritant	3794-83-0	Non-irritant
DCAYPVUWAIABOU-UHFFFAOYSA-N	Non-irritant	544-76-3	Non-irritant
DCXXMTOCNZCJGO-UHFFFAOYSA-N	Non-irritant	555-43-1	Non-irritant
DFMGMJBWBQNZNK-UHFFFAOYSA-N	Non-irritant	115895-09-5	Non-irritant
DHCDFWKWKRSZHF-UHFFFAOYSA-N	Non-irritant	7783-18-8	Non-irritant
DHEHEJGXTUCSQF-UHFFFAOYSA-N	Non-irritant	26761-45-5	Non-irritant
DIOQZVSQGTUSAI-UHFFFAOYSA-N	Non-irritant	124-18-5	Non-irritant
DJWFNQUDPJTSAD-UHFFFAOYSA-N	Non-irritant	13276-08-9	Non-irritant
DKPFZGUDAPQIHT-UHFFFAOYSA-N	Non-irritant	123-86-4	Non-irritant
DKWHHTWSTXZKDW-UHFFFAOYSA-N	Non-irritant	143-29-3	Non-irritant
DLAHAXOYRFRPFQ-UHFFFAOYSA-N	Non-irritant	68411-27-8	Non-irritant
DLDJFQGPPSQZKI-UHFFFAOYSA-N	Non-irritant	110-65-6	Non-irritant
DLLMHEDYJQACRM-UHFFFAOYSA-L	Non-irritant	68223-93-8	Non-irritant
DMDRBXCDTZRMHZ-UHFFFAOYSA-N	Non-irritant	116-75-6	Non-irritant
DOGJSOZYUGJVKS-UHFFFAOYSA-N	Non-irritant	30618-84-9	Non-irritant
DOIRQSBPFJWKBE-UHFFFAOYSA-N	Non-irritant	84-74-2	Non-irritant
DSSYKIVIOFKYAU-UHFFFAOYSA-N	Non-irritant	76-22-2	Non-irritant
DTQVDTLACAAQTR-UHFFFAOYSA-M	Non-irritant	2923-16-2	Non-irritant
DUKPKQFHJQGTGU-UHFFFAOYSA-N	Non-irritant	6259-76-3	Non-irritant
DURPTKYDGMDSBL-UHFFFAOYSA-N	Non-irritant	142-96-1	Non-irritant
DUTZBUOZKIIFTG-FXXYKOEOSA-N	Non-irritant	8050-26-8	Non-irritant
DUYCTCQXNHFCSJ-UHFFFAOYSA-H	Non-irritant	61792-09-4	Non-irritant
DWSWCPPGLRSPIT-UHFFFAOYSA-N	Non-irritant	35948-25-5	Non-irritant
DXGLGDHPHMLXJC-UHFFFAOYSA-N	Non-irritant	131-57-7	Non-irritant
DZKXJUASMGQEMA-UHFFFAOYSA-N	Non-irritant	3234-85-3	Non-irritant
FBBATURSCRIBHN-UHFFFAOYSA-N	Non-irritant	56706-10-6	Non-irritant
FDAKZQLBIFPGSV-UHFFFAOYSA-N	Non-irritant	36177-92-1	Non-irritant
FDATWRLUYRHCJE-UHFFFAOYSA-N	Non-irritant	302776-68-7	Non-irritant
FDBJNQUXZRDJHC-KQQUZDAGSA-N	Non-irritant	68526-56-7	Non-irritant
FDCWERGDFBPCQG-UHFFFAOYSA-N	Non-irritant	37208-53-0	Non-irritant
FFUAGWLWBBFQJT-UHFFFAOYSA-N	Non-irritant	999-97-3	Non-irritant
FFVPRSKCTDQLBP-UHFFFAOYSA-N	Non-irritant	17438-89-0	Non-irritant
FIPWRIJSWJWJAI-UHFFFAOYSA-N	Non-irritant	51-03-6	Non-irritant
FJKROLUGYXJWQN-UHFFFAOYSA-N	Non-irritant	99-96-7	Non-irritant
FLIACVVOZYBSBS-UHFFFAOYSA-N	Non-irritant	112-39-0	Non-irritant
FLPKSBDJMLUTEX-UHFFFAOYSA-N	Non-irritant	63843-89-0	Non-irritant
FLPQMUFRZQDAHP-UHFFFAOYSA-N	Non-irritant	71566-54-6	Non-irritant
FMJSMJQBSVNSBF-UHFFFAOYSA-N	Non-irritant	6197-30-4	Non-irritant
FMRHJJZUHUTGKE-UHFFFAOYSA-N	Non-irritant	118-60-5	Non-irritant
FNAZRRHPUDJQCJ-UHFFFAOYSA-N	Non-irritant	64741-76-0	Non-irritant
FNELVJVBIYMIMC-UHFFFAOYSA-N	Non-irritant		Non-irritant
FPVVYTCTZKCSOJ-UHFFFAOYSA-N	Non-irritant	627-83-8	Non-irritant
FRDNONBEXWDRDM-UHFFFAOYSA-N	Non-irritant	144-15-0	Non-irritant
FRQDZJMEHSJOPU-UHFFFAOYSA-N	Non-irritant	94-28-0	Non-irritant
FSAJWMJJORKPKS-UHFFFAOYSA-N	Non-irritant	4813-57-4	Non-irritant
FUKXNOBSWGZIKZ-AWYAZMPSSA-N	Non-irritant	12225-06-8	Non-irritant
FWDBOZPQNFPOLF-UHFFFAOYSA-N	Non-irritant	78-08-0	Non-irritant
FXNDIJDIPNCZQJ-UHFFFAOYSA-N	Non-irritant	25167-70-8	Non-irritant
FYGDTMLNYKFZSV-CSHPIKHBSA-N	Non-irritant	9012-54-8	Non-irritant
FYHAKIYWVTVEOS-UHFFFAOYSA-L	Non-irritant	27344-06-5	Non-irritant
GAODDBNJCKQQDY-UHFFFAOYSA-N	Non-irritant	110553-27-0	Non-irritant
GAUFKBQSTGCCOC-UHFFFAOYSA-N	Non-irritant	4090-51-1	Non-irritant
GDPVISFVPDYFPN-UHFFFAOYSA-N	Non-irritant		Non-irritant
GDSRMADSINPKSL-UHFFFAOYSA-N	Non-irritant	17465-86-0	Non-irritant
GEZOSPWWMQDYMS-UHFFFAOYSA-N	Non-irritant	30025-38-8	Non-irritant
GFKCWAROGHMSTC-UHFFFAOYSA-N	Non-irritant	87135-01-1	Non-irritant
GFZWCYSEPXDDRI-UHFFFAOYSA-N	Non-irritant	38640-62-9	Non-irritant
GHKOFFNLGXMVNJ-UHFFFAOYSA-N	Non-irritant	123-28-4	Non-irritant
GHMLBKRAJCXXBS-UHFFFAOYSA-N	Non-irritant	108-46-3	Non-irritant
GHVNFZFCNZKVNT-UHFFFAOYSA-N	Non-irritant	68583-51-7	Non-irritant
GJBRNHKUVLOCEB-UHFFFAOYSA-N	Non-irritant	614-45-9	Non-irritant
GJRQTCIYDGXPES-UHFFFAOYSA-N	Non-irritant	110-19-0	Non-irritant
GKASDNZWUGIAMG-UHFFFAOYSA-N	Non-irritant	122-51-0	Non-irritant
GLDOVTGHNKAZLK-UHFFFAOYSA-N	Non-irritant	112-92-5	Non-irritant
GNCOVOVCHIHPHP-UHFFFAOYSA-N	Non-irritant	6358-85-6	Non-irritant
GORMSINSWZJIKL-UHFFFAOYSA-N	Non-irritant	28510-23-8	Non-irritant
GPFVWKXABQQNEM-UHFFFAOYSA-N	Non-irritant	68784-12-3	Non-irritant
GPLRAVKSCUXZTP-UHFFFAOYSA-N	Non-irritant	59113-36-9	Non-irritant
GPWXTTPSHZOIKO-UHFFFAOYSA-N	Non-irritant	22094-93-5	Non-irritant
GSEJCLTVZPLZKY-UHFFFAOYSA-N	Non-irritant	102-71-6	Non-irritant
GUOSQNAUYHMCRU-UHFFFAOYSA-N	Non-irritant	2432-99-7	Non-irritant
GWESVXSMPKAFAS-UHFFFAOYSA-N	Non-irritant	696-29-7	Non-irritant
GWQOYRSARAWVTC-UHFFFAOYSA-N	Non-irritant	25155-25-3	Non-irritant
GYUVMLBYMPKZAZ-UHFFFAOYSA-N	Non-irritant	840-65-3	Non-irritant
HCDJVEYJSSTYSW-UHFFFAOYSA-N	Non-irritant	19234-20-9	Non-irritant
HCILJBJJZALOAL-UHFFFAOYSA-N	Non-irritant	32687-78-8	Non-irritant
HCUWXYBKPSKTAB-UHFFFAOYSA-N	Non-irritant	7078-98-0	Non-irritant
HETCEOQFVDFGSY-UHFFFAOYSA-N	Non-irritant	108-22-5	Non-irritant
HFDVRLIODXPAHB-UHFFFAOYSA-N	Non-irritant	1120-36-1	Non-irritant
HFHDHCJBZVLPGP-UHFFFAOYSA-N	Non-irritant	10016-20-3	Non-irritant
HGTUJZTUQFXBIH-UHFFFAOYSA-N	Non-irritant	1889-67-4	Non-irritant
HHECSPXBQJHZAF-UHFFFAOYSA-N	Non-irritant	110-33-8	Non-irritant
HHRACYLRBOUBKM-UHFFFAOYSA-N	Non-irritant	3101-60-8	Non-irritant
HKBCNTJSSROSSO-IZRQRQPJSA-N	Non-irritant	68610-86-6	Non-irritant
HKYYDLYCGBDWSB-UHFFFAOYSA-N	Non-irritant	3520-72-7	Non-irritant
HMMGMWAXVFQUOA-UHFFFAOYSA-N	Non-irritant	556-67-2	Non-irritant
HOQGHOMLEVKTBY-UHFFFAOYSA-N	Non-irritant	84731-70-4	Non-irritant
HPFHYRNETZEPIV-UHFFFAOYSA-N	Non-irritant	971-15-3	Non-irritant
HQVNEWCFYHHQES-UHFFFAOYSA-N	Non-irritant	12033-89-5	Non-irritant
HQYALQRYBUJWDH-UHFFFAOYSA-N	Non-irritant	1067-25-0	Non-irritant
HSLFISVKRDQEBY-UHFFFAOYSA-N	Non-irritant	3006-86-8	Non-irritant
HTCRKQHJUYBQTK-UHFFFAOYSA-N	Non-irritant	70833-40-8	Non-irritant
HTXMGVTWXZBZNC-UHFFFAOYSA-M	Non-irritant	3965-55-7	Non-irritant
HVAQQSVRRRNRFN-UHFFFAOYSA-H	Non-irritant	41098-56-0	Non-irritant
HVUMOYIDDBPOLL-IIZJTUPISA-N	Non-irritant	1338-41-6	Non-irritant
HVYWMOMLDIMFJA-DPAQBDIFSA-N	Non-irritant	57-88-5	Non-irritant
HWSSEYVMGDIFMH-UHFFFAOYSA-N	Non-irritant	109-16-0	Non-irritant
HXZRLUTUNSQNCG-UHFFFAOYSA-N	Non-irritant	7381-13-7	Non-irritant
HZZVJAQRINQKSD-PBFISZAISA-N	Non-irritant	66069-34-9	Non-irritant
IAFBRPFISOTXSO-UHFFFAOYSA-N	Non-irritant	5102-83-0	Non-irritant
IAUKWGFWINVWKS-UHFFFAOYSA-N	Non-irritant	38640-62-9	Non-irritant
IBABXJRXGSAJLQ-UHFFFAOYSA-N	Non-irritant	32724-62-2	Non-irritant
IBDVWXAVKPRHCU-UHFFFAOYSA-N	Non-irritant	21282-97-3	Non-irritant
IBSQPLPBRSHTTG-UHFFFAOYSA-N	Non-irritant	95-49-8	Non-irritant
IBVAQQYNSHJXBV-UHFFFAOYSA-N	Non-irritant	1071-93-8	Non-irritant
ICDJQHYMSIFZRR-GIBOGKFOSA-N	Non-irritant	51920-12-8	Non-irritant
ICIDSZQHPUZUHC-UHFFFAOYSA-N	Non-irritant	9005-00-9	Non-irritant
ICLCCFKUSALICQ-UHFFFAOYSA-N	Non-irritant	91-97-4	Non-irritant
IDGMBCFBOMJIMX-UHFFFAOYSA-N	Non-irritant	1141487-54-8	Non-irritant
IGBZOHMCHDADGY-UHFFFAOYSA-N	Non-irritant	94-04-2	Non-irritant
IHRACTUONPFMSI-UHFFFAOYSA-N	Non-irritant	29920-31-8	Non-irritant
IICQZTQZQSBHBY-HWKANZROSA-N	Non-irritant	27215-95-8	Non-irritant
IIKSFQIOFHBWSO-UHFFFAOYSA-N	Non-irritant	67075-37-0	Non-irritant
IIVWHGMLFGNMOW-UHFFFAOYSA-N	Non-irritant	7756-94-7	Non-irritant
IIYFAKIEWZDVMP-UHFFFAOYSA-N	Non-irritant	629-50-5	Non-irritant
IKXFIBBKEARMLL-UHFFFAOYSA-N	Non-irritant	597-82-0	Non-irritant
INYHZQLKOKTDAI-UHFFFAOYSA-N	Non-irritant	3048-64-4	Non-irritant
IPCSVZSSVZVIGE-UHFFFAOYSA-N	Non-irritant	57-10-3	Non-irritant
IPRJXAGUEGOFGG-UHFFFAOYSA-N	Non-irritant	3622-84-2	Non-irritant
IQFYYKKMVGJFEH-UHFFFAOYSA-N	Non-irritant	50-89-5	Non-irritant
ISRJTGUYHVPAOR-UHFFFAOYSA-N	Non-irritant	12542-30-2	Non-irritant
ISSXEHJFYXCGSK-UHFFFAOYSA-N	Non-irritant	23235-61-2	Non-irritant
ISSYGWIDLYOJEN-UHFFFAOYSA-N	Non-irritant		Non-irritant
ITUWQZXQRZLLCR-UHFFFAOYSA-N	Non-irritant	143925-92-2	Non-irritant
IUMSDRXLFWAGNT-UHFFFAOYSA-N	Non-irritant	540-97-6	Non-irritant
IVINYWARLXOTLP-UHFFFAOYSA-N	Non-irritant	77745-66-5	Non-irritant
IXAWTPMDMPUGLV-UHFFFAOYSA-N	Non-irritant	32167-31-0	Non-irritant
IXHMHWIBCIYOAZ-UHFFFAOYSA-L	Non-irritant	15245-44-0	Non-irritant
IYAZLDLPUNDVAG-UHFFFAOYSA-N	Non-irritant	3147-75-9	Non-irritant
IZBALBWMCYVJSI-UHFFFAOYSA-N	Non-irritant		Non-irritant
IZWHERZFONYXEC-UHFFFAOYSA-N	Non-irritant	68649-11-6	Non-irritant
IZYUWBATGXUSIK-UHFFFAOYSA-N	Non-irritant	27138-31-4	Non-irritant
JBSLOWBPDRZSMB-BQYQJAHWSA-N	Non-irritant	105-75-9	Non-irritant
JFMGYULNQJPJCY-UHFFFAOYSA-N	Non-irritant	931-40-8	Non-irritant
JHQVCQDWGSXTFE-UHFFFAOYSA-N	Non-irritant	142-22-3	Non-irritant
JHWNWJKBPDFINM-UHFFFAOYSA-N	Non-irritant	947-04-6	Non-irritant
JJRDRFZYKKFYMO-UHFFFAOYSA-N	Non-irritant	10508-09-5	Non-irritant
JKIJEFPNVSHHEI-UHFFFAOYSA-N	Non-irritant	31570-04-4	Non-irritant
JLGLQAWTXXGVEM-UHFFFAOYSA-N	Non-irritant	112-35-6	Non-irritant
JMNCUXPHXKHBPY-UHFFFAOYSA-N	Non-irritant	61791-12-6	Non-irritant
JNFDQAYPZCYWLD-UHFFFAOYSA-N	Non-irritant	922165-31-9	Non-irritant
JOBBTVPTPXRUBP-UHFFFAOYSA-N	Non-irritant	7575-23-7	Non-irritant
JOLQKTGDSGKSKJ-UHFFFAOYSA-N	Non-irritant	1569-02-4	Non-irritant
JOWXNCPELQZFHF-UHFFFAOYSA-N	Non-irritant	32509-66-3	Non-irritant
JOXIMZWYDAKGHI-UHFFFAOYSA-M	Non-irritant	657-84-1	Non-irritant
JOYRKODLDBILNP-UHFFFAOYSA-N	Non-irritant	107-95-9	Non-irritant
JRZJOMJEPLMPRA-UHFFFAOYSA-N	Non-irritant	68526-55-6	Non-irritant
JSBMGPVJAADXIZ-UHFFFAOYSA-N	Non-irritant	36888-99-0	Non-irritant
JSGVZVOGOQILFM-UHFFFAOYSA-N	Non-irritant	2517-43-3	Non-irritant
JUIBLDFFVYKUAC-UHFFFAOYSA-N	Non-irritant	13052-09-0	Non-irritant
JWCYDYZLEAQGJJ-UHFFFAOYSA-N	Non-irritant	126990-35-0	Non-irritant
KDQTUCKOAOGTLT-UHFFFAOYSA-N	Non-irritant	17526-94-2	Non-irritant
KEZJTZQNDCLRDB-UHFFFAOYSA-N	Non-irritant	35636-63-6	Non-irritant
KEZMLECYELSZDC-UHFFFAOYSA-N	Non-irritant	13501-76-3	Non-irritant
KFGFVPMRLOQXNB-UHFFFAOYSA-N	Non-irritant	3851-87-4	Non-irritant
KFQMNUPIUPNWIH-UHFFFAOYSA-N	Non-irritant	8050-26-8	Non-irritant
KFUSXMDYOPXKKT-UHFFFAOYSA-N	Non-irritant	2210-79-9	Non-irritant
KGEKLUUHTZCSIP-JFGNBEQYSA-N	Non-irritant	125-12-2	Non-irritant
KGIBGHABTNQVJX-UHFFFAOYSA-M	Non-irritant	68955-20-4	Non-irritant
KGLSETWPYVUTQX-UHFFFAOYSA-N	Non-irritant	4151-51-3	Non-irritant
KGRVJHAUYBGFFP-UHFFFAOYSA-N	Non-irritant	119-47-1	Non-irritant
KHPCPRHQVVSZAH-UHFFFAOYSA-N	Non-irritant	1950-07-09	Non-irritant
KIACEOHPIRTHMI-UHFFFAOYSA-N	Non-irritant	141-98-0	Non-irritant
KJOLVZJFMDVPGB-UHFFFAOYSA-N	Non-irritant	81-33-4	Non-irritant
KKEYFWRCBNTPAC-UHFFFAOYSA-N	Non-irritant	100-21-0	Non-irritant
KKFDCBRMNNSAAW-UHFFFAOYSA-N	Non-irritant	622-40-2	Non-irritant
KLDXJTOLSGUMSJ-JGWLITMVSA-N	Non-irritant	652-67-5	Non-irritant
KNHGOYVXAHUDHP-UHFFFAOYSA-N	Non-irritant	95962-14-4	Non-irritant
KNNOZYMZRGTZQM-UHFFFAOYSA-N	Non-irritant	134652-60-1	Non-irritant
KNTKCYKJRSMRMZ-UHFFFAOYSA-N	Non-irritant	18171-19-2	Non-irritant
KPADFPAILITQBG-UHFFFAOYSA-N	Non-irritant	68526-55-6	Non-irritant
KQHBSKZGPQPRIT-UHFFFAOYSA-N	Non-irritant	56677-60-2	Non-irritant
KRJHRNUTLDTSKY-UHFFFAOYSA-N	Non-irritant	72903-27-6	Non-irritant
KRKNYBCHXYNGOX-UHFFFAOYSA-N	Non-irritant	77-92-9	Non-irritant
KSCAZPYHLGGNPZ-UHFFFAOYSA-N	Non-irritant	5089-70-3	Non-irritant
KVMPUXDNESXNOH-UHFFFAOYSA-N	Non-irritant	13674-84-5	Non-irritant
KVUMYOWDFZAGPN-UHFFFAOYSA-N	Non-irritant	2526-62-7	Non-irritant
KVWLLOIEGKLBPA-UHFFFAOYSA-N	Non-irritant	24748-23-0	Non-irritant
KWAKSEGGFHCMJS-UHFFFAOYSA-N	Non-irritant	85702-79-0	Non-irritant
KWGRBVOPPLSCSI-UHFFFAOYSA-N	Non-irritant	90-82-4	Non-irritant
KWIUHFFTVRNATP-UHFFFAOYSA-N	Non-irritant	107-43-7	Non-irritant
KWKAKUADMBZCLK-UHFFFAOYSA-N	Non-irritant	111-66-0	Non-irritant
KWOLFJPFCHCOCG-UHFFFAOYSA-N	Non-irritant	98-86-2	Non-irritant
KXJLGCBCRCSXQF-UHFFFAOYSA-N	Non-irritant	17689-77-9	Non-irritant
KYWXRBNOYGGPIZ-UHFFFAOYSA-N	Non-irritant	1696-20-4	Non-irritant
KYWZILPIDASSGE-UHFFFAOYSA-N	Non-irritant	24293-43-4	Non-irritant
KZSNJWFQEVHDMF-UHFFFAOYSA-N	Non-irritant	72-18-4	Non-irritant
KZTYYGOKRVBIMI-UHFFFAOYSA-N	Non-irritant	127-63-9	Non-irritant
KZVBBTZJMSWGTK-UHFFFAOYSA-N	Non-irritant	112-73-2	Non-irritant
LBTVHXHERHESKG-UHFFFAOYSA-N	Non-irritant	36062-04-1	Non-irritant
LCULPNBYCKULDR-UHFFFAOYSA-N	Non-irritant		Non-irritant
LDDUCKDUDZVHLN-UHFFFAOYSA-N	Non-irritant	67938-21-0	Non-irritant
LENZDBCJOHFCAS-UHFFFAOYSA-N	Non-irritant	77-86-1	Non-irritant
LEVWYRKDKASIDU-IMJSIDKUSA-N	Non-irritant	56-89-3	Non-irritant
LFQSCWFLJHTTHZ-UHFFFAOYSA-N	Non-irritant	64-17-5	Non-irritant
LGYNIFWIKSEESD-UHFFFAOYSA-N	Non-irritant	123-05-7	Non-irritant
LIKMAJRDDDTEIG-UHFFFAOYSA-N	Non-irritant	592-41-6	Non-irritant
LIPRQQHINVWJCH-UHFFFAOYSA-N	Non-irritant	54839-24-6	Non-irritant
LIWYPQFTKLABSJ-WAYWQWQTSA-N	Non-irritant	292605-05-1	Non-irritant
LLHKCFNBLRBOGN-UHFFFAOYSA-N	Non-irritant	108-65-6	Non-irritant
LMODBLQHQHXPEI-UHFFFAOYSA-N	Non-irritant	10254-57-6	Non-irritant
LMYRWZFENFIFIT-UHFFFAOYSA-N	Non-irritant	70-55-3	Non-irritant
LNBRYDZEIVHGHO-UHFFFAOYSA-N	Non-irritant	31775-20-9	Non-irritant
LOGNMBPMAMTFKP-CZYCKNNWSA-N	Non-irritant	207574-76-3	Non-irritant
LOIBKNKBFZKAQY-AMLXCYGQSA-N	Non-irritant	78181-99-4	Non-irritant
LPGFSDGXTDNTCB-UHFFFAOYSA-N	Non-irritant	62125-22-8	Non-irritant
LQDAMBYDGRGJGA-UHFFFAOYSA-N	Non-irritant	83524-75-8	Non-irritant
LQKRYVGRPXFFAV-UHFFFAOYSA-N	Non-irritant	77-83-8	Non-irritant
LQLQDKBJAIILIQ-UHFFFAOYSA-N	Non-irritant	1962-75-0	Non-irritant
LQZZUXJYWNFBMV-UHFFFAOYSA-N	Non-irritant	112-53-8	Non-irritant
LSQARZALBDFYQZ-UHFFFAOYSA-N	Non-irritant	345-92-6	Non-irritant
LSXWFXONGKSEMY-UHFFFAOYSA-N	Non-irritant	110-05-4	Non-irritant
LVGFPWDANALGOY-UHFFFAOYSA-N	Non-irritant	1330-61-6	Non-irritant
LWLRMRFJCCMNML-UHFFFAOYSA-N	Non-irritant	20292-08-4	Non-irritant
LWRBVKNFOYUCNP-UHFFFAOYSA-N	Non-irritant	71868-10-5	Non-irritant
LYLOSUMZZKYEDT-UHFFFAOYSA-L	Non-irritant		Non-irritant
LZJUZSYHFSVIGJ-UHFFFAOYSA-N	Non-irritant	16958-92-2	Non-irritant
MBZRJSQZCBXRGK-UHFFFAOYSA-N	Non-irritant	32210-23-4	Non-irritant
MCONGYNHPPCHSD-UHFFFAOYSA-N	Non-irritant	20120-33-6	Non-irritant
MDVYIGJINBYKOM-UHFFFAOYSA-N	Non-irritant	87061-04-9	Non-irritant
MDWVSAYEQPLWMX-UHFFFAOYSA-N	Non-irritant	118-82-1	Non-irritant
MESPVSMSORHLAX-UHFFFAOYSA-N	Non-irritant	89392-03-0	Non-irritant
MFARGUPPFBTESX-UHFFFAOYSA-N	Non-irritant	5343-44-2	Non-irritant
MFYSUUPKMDJYPF-UHFFFAOYSA-N	Non-irritant	2512-29-0	Non-irritant
MGFYIUFZLHCRTH-UHFFFAOYSA-K	Non-irritant	5064-31-3	Non-irritant
MGWAVDBGNNKXQV-UHFFFAOYSA-N	Non-irritant	84-69-5	Non-irritant
MHAJPDPJQMAIIY-UHFFFAOYSA-N	Non-irritant	7722-84-1	Non-irritant
MHDVGSVTJDSBDK-UHFFFAOYSA-N	Non-irritant	103-50-4	Non-irritant
MHNNAWXXUZQSNM-UHFFFAOYSA-N	Non-irritant	26760-64-5	Non-irritant
MLHOXUWWKVQEJB-UHFFFAOYSA-N	Non-irritant	623-84-7	Non-irritant
MLIPLRICHBJSFY-UHFFFAOYSA-N	Non-irritant	5280-80-8	Non-irritant
MNLBCOXUPUYNFP-AQWQROAZSA-N	Non-irritant	40618-31-3	Non-irritant
MNWFXJYAOYHMED-UHFFFAOYSA-N	Non-irritant	68855-18-5	Non-irritant
MODAACUAXYPNJH-UHFFFAOYSA-N	Non-irritant	3753-18-2	Non-irritant
MOUVJGIRLPZEES-UHFFFAOYSA-N	Non-irritant	4433-79-8	Non-irritant
MOYAFQVGZZPNRA-UHFFFAOYSA-N	Non-irritant	586-62-9	Non-irritant
MQQKTNDBASEZSD-UHFFFAOYSA-N	Non-irritant	2500-88-1	Non-irritant
MRWQRJMESRRJJB-UHFFFAOYSA-N	Non-irritant	17526-94-2	Non-irritant
MSRJTTSHWYDFIU-UHFFFAOYSA-N	Non-irritant	2943-75-1	Non-irritant
MTYUOIVEVPTXFX-UHFFFAOYSA-N	Non-irritant	53306-54-0	Non-irritant
MUBZPKHOEPUJKR-UHFFFAOYSA-L	Non-irritant	640-67-5	Non-irritant
MVPPADPHJFYWMZ-UHFFFAOYSA-N	Non-irritant	108-90-7	Non-irritant
MZGNSEAPZQGJRB-UHFFFAOYSA-M	Non-irritant	128-04-1	Non-irritant
NBCMACYORPIYNY-NSCUHMNNSA-N	Non-irritant	32764-98-0	Non-irritant
NBIIXXVUZAFLBC-UHFFFAOYSA-M	Non-irritant	7722-76-1	Non-irritant
NEOZOXKVMDBOSG-UHFFFAOYSA-N	Non-irritant	68171-33-5	Non-irritant
NFAVNWJJYQAGNB-UHFFFAOYSA-N	Non-irritant	110-41-8	Non-irritant
NFDRPXJGHKJRLJ-UHFFFAOYSA-N	Non-irritant	22036-77-7	Non-irritant
NHTMVDHEPJAVLT-UHFFFAOYSA-N	Non-irritant	540-84-1	Non-irritant
NKXPXRNUMARIMZ-UHFFFAOYSA-N	Non-irritant	5567-15-7	Non-irritant
NLGINBDFXRCWQW-UHFFFAOYSA-N	Non-irritant	132900-75-5	Non-irritant
NLXGURFLBLRZRO-UHFFFAOYSA-N	Non-irritant	111-91-1	Non-irritant
NMEPHPOFYLLFTK-UHFFFAOYSA-N	Non-irritant	3069-40-7	Non-irritant
NMOALOSNPWTWRH-UHFFFAOYSA-N	Non-irritant	26748-41-4	Non-irritant
NOBYOEQUFMGXBP-UHFFFAOYSA-N	Non-irritant	15520-11-3	Non-irritant
NOPFSRXAKWQILS-UHFFFAOYSA-N	Non-irritant	661-19-8	Non-irritant
NOPLRNXKHZRXHT-UHFFFAOYSA-N	Non-irritant	8028-48-6	Non-irritant
NPFVOOAXDOBMCE-PLNGDYQASA-N	Non-irritant	3681-71-8	Non-irritant
NQGDHQASSFDDLD-UHFFFAOYSA-N	Non-irritant	84170-74-1	Non-irritant
NRCMAYZCPIVABH-UHFFFAOYSA-N	Non-irritant	1047-16-1	Non-irritant
NUKZAGXMHTUAFE-UHFFFAOYSA-N	Non-irritant	106-70-7	Non-irritant
NUVBSKCKDOMJSU-UHFFFAOYSA-N	Non-irritant	120-47-8	Non-irritant
NXQMCAOPTPLPRL-UHFFFAOYSA-N	Non-irritant	120-55-8	Non-irritant
NYIQECIYDUSNRC-UHFFFAOYSA-N	Non-irritant	25265-78-5	Non-irritant
NYUTUWAFOUJLKI-UHFFFAOYSA-M	Non-irritant	31098-20-1	Non-irritant
OAHNQUKKWVAYGR-UHFFFAOYSA-L	Non-irritant	94441-92-6	Non-irritant
OALYTRUKMRCXNH-QMMMGPOBSA-N	Non-irritant	104-61-0	Non-irritant
OBDUMNZXAIUUTH-HWKANZROSA-N	Non-irritant	26952-13-6	Non-irritant
OBDVFOBWBHMJDG-UHFFFAOYSA-M	Non-irritant	17636-10-1	Non-irritant
OBETXYAYXDNJHR-UHFFFAOYSA-N	Non-irritant	149-57-5	Non-irritant
OCJBOOLMMGQPQU-UHFFFAOYSA-N	Non-irritant	106-46-7	Non-irritant
ODHYIQOBTIWVRZ-UHFFFAOYSA-N	Non-irritant	5080-22-8	Non-irritant
ODKSFYDXXFIFQN-BYPYZUCNSA-N	Non-irritant	1119-34-2	Non-irritant
OHBQPCCCRFSCAX-UHFFFAOYSA-N	Non-irritant	150-78-7	Non-irritant
OHLUUHNLEMFGTQ-UHFFFAOYSA-N	Non-irritant	79-16-3	Non-irritant
OHRBQTOZYGEWCJ-UHFFFAOYSA-N	Non-irritant	125109-85-5	Non-irritant
OJZGCEDLMNSDNY-UHFFFAOYSA-N	Non-irritant	52625-13-5	Non-irritant
OKKRPWIIYQTPQF-UHFFFAOYSA-N	Non-irritant	3290-92-4	Non-irritant
OLFNXLXEGXRUOI-UHFFFAOYSA-N	Non-irritant	70321-86-7	Non-irritant
OMVSWZDEEGIJJI-UHFFFAOYSA-N	Non-irritant	6846-50-0	Non-irritant
OMXANELYEWRDAW-UHFFFAOYSA-N	Non-irritant	93924-11-9	Non-irritant
ONKNPOPIGWHAQC-UHFFFAOYSA-N	Non-irritant	1222-05-5	Non-irritant
OQWQAIRBZGBTBN-UHFFFAOYSA-N	Non-irritant	80675-49-6	Non-irritant
OSCJHTSDLYVCQC-UHFFFAOYSA-N	Non-irritant	154702-15-5	Non-irritant
OSWPMRLSEDHDFF-UHFFFAOYSA-N	Non-irritant	119-36-8	Non-irritant
OTERUZJEJFMEEB-UHFFFAOYSA-N	Non-irritant	3508-98-3	Non-irritant
OWICEWMBIBPFAH-UHFFFAOYSA-N	Non-irritant	57583-54-7	Non-irritant
OWXXKGVQBCBSFJ-UHFFFAOYSA-N	Non-irritant	106990-43-6	Non-irritant
OXBDLEXAVKAJFD-UHFFFAOYSA-N	Non-irritant	1671-49-4	Non-irritant
OXYZDRAJMHGSMW-UHFFFAOYSA-N	Non-irritant	2530-87-2	Non-irritant
OZCMOJQQLBXBKI-UHFFFAOYSA-N	Non-irritant	109-53-5	Non-irritant
PCKZAVNWRLEHIP-UHFFFAOYSA-N	Non-irritant	474510-57-1	Non-irritant
PDQAZBWRQCGBEV-UHFFFAOYSA-N	Non-irritant	96-45-7	Non-irritant
PDUFSBFWOJELLV-UHFFFAOYSA-N	Non-irritant	236391-76-7	Non-irritant
PEDCQBHIVMGVHV-UHFFFAOYSA-N	Non-irritant	25618-55-7	Non-irritant
PFBLRDXPNUJYJM-UHFFFAOYSA-N	Non-irritant	109-13-7	Non-irritant
PFJJMJDEVDLPNE-UHFFFAOYSA-N	Non-irritant	98730-04-2	Non-irritant
PHXATPHONSXBIL-JTQLQIEISA-N	Non-irritant	104-67-6	Non-irritant
PIZFEKJNYKNABG-UHFFFAOYSA-N	Non-irritant	67762-53-2	Non-irritant
PJHKBYALYHRYSK-UHFFFAOYSA-N	Non-irritant	620-67-7	Non-irritant
PJNPZIYGODMAQE-UHFFFAOYSA-N	Non-irritant	68783-41-5	Non-irritant
PJQYNUFEEZFYIS-UHFFFAOYSA-N	Non-irritant	5521-31-3	Non-irritant
PJZFNEYJOZUEGS-UHFFFAOYSA-N	Non-irritant	125643-61-0	Non-irritant
PKJBWOWQJHHAHG-UHFFFAOYSA-N	Non-irritant	9001-62-1	Non-irritant
PKQYSCBUFZOAPE-UHFFFAOYSA-N	Non-irritant	26898-17-9	Non-irritant
PLIKAWJENQZMHA-UHFFFAOYSA-N	Non-irritant	123-30-8	Non-irritant
PLYDMIIYRWUYBP-UHFFFAOYSA-N	Non-irritant	6358-87-8	Non-irritant
PNMUAGGSDZXTHX-BYPYZUCNSA-N	Non-irritant	13115-71-4	Non-irritant
POJWUDADGALRAB-UHFFFAOYSA-N	Non-irritant	97-59-6	Non-irritant
POULHZVOKOAJMA-UHFFFAOYSA-N	Non-irritant	143-07-7	Non-irritant
PQMAKJUXOOVROI-UHFFFAOYSA-N	Non-irritant	382-28-5	Non-irritant
PQSIXYSSKXAOFE-UHFFFAOYSA-N	Non-irritant	157859-20-6	Non-irritant
PQSXNIMHIHYFEE-UHFFFAOYSA-N	Non-irritant	85-27-8	Non-irritant
PQTAUFTUHHRKSS-UHFFFAOYSA-N	Non-irritant	27776-01-8	Non-irritant
PRXRUNOAOLTIEF-UHFFFAOYSA-N	Non-irritant	26266-58-0	Non-irritant
PSIFNNKUMBGKDQ-UHFFFAOYSA-N	Non-irritant	114798-26-4	Non-irritant
PTTPXKJBFFKCEK-UHFFFAOYSA-N	Non-irritant	108-83-8	Non-irritant
PWWSSIYVTQUJQQ-UHFFFAOYSA-N	Non-irritant	693-36-7	Non-irritant
PXTQQOLKZBLYDY-UHFFFAOYSA-N	Non-irritant	14858-73-2	Non-irritant
PXUJYZVHENREBB-UHFFFAOYSA-N	Non-irritant	3049-71-6	Non-irritant
PYGXAGIECVVIOZ-UHFFFAOYSA-N	Non-irritant	109-43-3	Non-irritant
PZNSFCLAULLKQX-UHFFFAOYSA-N	Non-irritant	10043-11-5	Non-irritant
QAOWNCQODCNURD-UHFFFAOYSA-N	Non-irritant	12777-87-6	Non-irritant
QCWRDNFBMVSDEY-UHFFFAOYSA-N	Non-irritant	14338-82-0	Non-irritant
QEDNBHNWMHJNAB-UHFFFAOYSA-N	Non-irritant	25448-25-3	Non-irritant
QELSKZZBTMNZEB-UHFFFAOYSA-N	Non-irritant	94-13-3	Non-irritant
QEMXHQIAXOOASZ-UHFFFAOYSA-N	Non-irritant	75-57-0	Non-irritant
QGTBRAFPWNISIJ-UHFFFAOYSA-N	Non-irritant	7328-22-5	Non-irritant
QIQXTHQIDYTFRH-UHFFFAOYSA-M	Non-irritant	13586-84-0	Non-irritant
QIVBCDIJIAJPQS-UHFFFAOYSA-N	Non-irritant	73-22-3	Non-irritant
QJJDJWUCRAPCOL-UHFFFAOYSA-N	Non-irritant	930-02-9	Non-irritant
QKBKGNDTLQFSEU-UHFFFAOYSA-N	Non-irritant	1514-82-5	Non-irritant
QLCJOAMJPCOIDI-UHFFFAOYSA-N	Non-irritant	2568-90-3	Non-irritant
QMTATPHFLAXQKR-NNGRHKRUSA-N	Non-irritant	79665-24-0	Non-irritant
QMVPMAAFGQKVCJ-SNVBAGLBSA-N	Non-irritant	106-22-9	Non-irritant
QMYGFTJCQFEDST-UHFFFAOYSA-N	Non-irritant	4435-53-4	Non-irritant
QNJOVLAFLJQFBF-UHFFFAOYSA-N	Non-irritant	93803-87-3	Non-irritant
QNODIIQQMGDSEF-UHFFFAOYSA-N	Non-irritant	947-19-3	Non-irritant
QPCDCPDFJACHGM-UHFFFAOYSA-I	Non-irritant	140-01-2	Non-irritant
QPHCXDDGQQLPIM-UHFFFAOYSA-N	Non-irritant	13515-40-7	Non-irritant
QPIWJVQXEMCELO-UHFFFAOYSA-N	Non-irritant	22174-70-5	Non-irritant
QPJVMBTYPHYUOC-UHFFFAOYSA-N	Non-irritant	93-58-3	Non-irritant
QQVIHTHCMHWDBS-UHFFFAOYSA-N	Non-irritant	121-91-5	Non-irritant
QRLSTWVLSWCGBT-UHFFFAOYSA-N	Non-irritant	991-84-4	Non-irritant
QSRJVOOOWGXUDY-UHFFFAOYSA-N	Non-irritant	36443-68-2	Non-irritant
QTMHHQFADWIZCP-UHFFFAOYSA-N	Non-irritant	86960-46-5	Non-irritant
QUAMTGJKVDWJEQ-UHFFFAOYSA-N	Non-irritant	1843-05-6	Non-irritant
QUKHPBOCBWDYMW-UHFFFAOYSA-N	Non-irritant	70969-58-3	Non-irritant
QUQPHWDTPGMPEX-QJBIFVCTSA-N	Non-irritant	520-26-3	Non-irritant
QVIFIIFBFORLSL-UHFFFAOYSA-N	Non-irritant	55934-93-5	Non-irritant
RCSBILYQLVXLJG-UHFFFAOYSA-N	Non-irritant	123-68-2	Non-irritant
RDOXTESZEPMUJZ-UHFFFAOYSA-N	Non-irritant	100-66-3	Non-irritant
RDSIMJMOMMJYEH-UHFFFAOYSA-N	Non-irritant	1992-06-11	Non-irritant
RMLFHPWPTXWZNJ-UHFFFAOYSA-N	Non-irritant	756-13-8	Non-irritant
RMTVKKKRDAWJCP-RHYUXORRSA-N	Non-irritant	93762-80-2	Non-irritant
RNZKLCFIOUEXOM-SJIPCVTESA-N	Non-irritant	12236-64-5	Non-irritant
ROORDVPLFPIABK-UHFFFAOYSA-N	Non-irritant	102-09-0	Non-irritant
ROPXFXOUUANXRR-UHFFFAOYSA-N	Non-irritant	142-16-5	Non-irritant
RQVYBGPQFYCBGX-UHFFFAOYSA-N	Non-irritant	834-12-8	Non-irritant
RRQYJINTUHWNHW-UHFFFAOYSA-N	Non-irritant	112-36-7	Non-irritant
RSJKGSCJYJTIGS-UHFFFAOYSA-N	Non-irritant	1120-21-4	Non-irritant
RSKGMYDENCAJEN-UHFFFAOYSA-N	Non-irritant	16415-12-6	Non-irritant
RSWGJHLUYNHPMX-SAOIUIGASA-N	Non-irritant	8050-09-07	Non-irritant
RTGLJCSUKOLTEM-UHFFFAOYSA-N	Non-irritant	24468-13-1	Non-irritant
RUMACXVDVNRZJZ-UHFFFAOYSA-N	Non-irritant	97-86-9	Non-irritant
RUOJZAUFBMNUDX-UHFFFAOYSA-N	Non-irritant	108-32-7	Non-irritant
RUVINXPYWBROJD-ONEGZZNKSA-N	Non-irritant	4180-23-8	Non-irritant
RWGFKTVRMDUZSP-UHFFFAOYSA-N	Non-irritant	98-82-8	Non-irritant
RWNUSVWFHDHRCJ-UHFFFAOYSA-N	Non-irritant	5131-66-8	Non-irritant
RXBOCDZLKBPILN-UHFFFAOYSA-N	Non-irritant	149021-58-9	Non-irritant
RXKJFZQQPQGTFL-UHFFFAOYSA-N	Non-irritant	96-26-4	Non-irritant
RYNQKSJRFHJZTK-UHFFFAOYSA-N	Non-irritant	103429-90-9	Non-irritant
RYUJRXVZSJCHDZ-UHFFFAOYSA-N	Non-irritant	29761-21-5	Non-irritant
RYYVLZVUVIJVGH-UHFFFAOYSA-N	Non-irritant	58-08-2	Non-irritant
RZJRJXONCZWCBN-UHFFFAOYSA-N	Non-irritant	593-45-3	Non-irritant
RZXMPPFPUUCRFN-UHFFFAOYSA-N	Non-irritant	106-49-0	Non-irritant
SAMJGBVVQUEMGC-UHFFFAOYSA-N	Non-irritant	764-99-8	Non-irritant
SAMYFBLRCRWESN-UHFFFAOYSA-N	Non-irritant	72576-80-8	Non-irritant
SATCULPHIDQDRE-UHFFFAOYSA-N	Non-irritant	120-57-0	Non-irritant
SBASXUCJHJRPEV-UHFFFAOYSA-N	Non-irritant	111-77-3	Non-irritant
SBGKURINHGJRFN-UHFFFAOYSA-M	Non-irritant	149-44-0	Non-irritant
SBIGSHCJXYGFMX-UHFFFAOYSA-N	Non-irritant	25601-41-6	Non-irritant
SBZXBUIDTXKZTM-UHFFFAOYSA-N	Non-irritant	111-96-6	Non-irritant
SECKRCOLJRRGGV-UHFFFAOYSA-N	Non-irritant	224785-90-4	Non-irritant
SESFRYSPDFLNCH-UHFFFAOYSA-N	Non-irritant	120-51-4	Non-irritant
SFAAOBGYWOUHLU-UHFFFAOYSA-N	Non-irritant	29806-73-3	Non-irritant
SFUJTLIHMWZDTL-UHFFFAOYSA-N	Non-irritant	40306-75-0	Non-irritant
SJEBAWHUJDUKQK-UHFFFAOYSA-N	Non-irritant	84-51-5	Non-irritant
SJMYWORNLPSJQO-UHFFFAOYSA-N	Non-irritant	585-07-9	Non-irritant
SJWKGDGUQTWDRV-UHFFFAOYSA-N	Non-irritant	142-19-8	Non-irritant
SKRWRXWNQFQGRU-UHFFFAOYSA-N	Non-irritant	80793-17-5	Non-irritant
SNDGLCYYBKJSOT-UHFFFAOYSA-N	Non-irritant	4559-86-8	Non-irritant
SNMWVZNAEWVHML-NQUVTRGKSA-N	Non-irritant	31778-10-6	Non-irritant
SNPLKNRPJHDVJA-UHFFFAOYSA-N	Non-irritant	81-13-0	Non-irritant
SPURMHFLEKVAAS-UHFFFAOYSA-N	Non-irritant	93924-10-8	Non-irritant
SSDSCDGVMJFTEQ-UHFFFAOYSA-N	Non-irritant	2082-79-3	Non-irritant
SUMDYPCJJOFFON-UHFFFAOYSA-M	Non-irritant	1562-00-1	Non-irritant
SVNCDHBIQPXHHA-UHFFFAOYSA-N	Non-irritant	145650-60-8	Non-irritant
SVOBELCYOCEECO-UHFFFAOYSA-N	Non-irritant	2362-14-3	Non-irritant
SXFJDZNJHVPHPH-UHFFFAOYSA-N	Non-irritant	4457-71-0	Non-irritant
TVJPBVNWVPUZBM-UHFFFAOYSA-N	Non-irritant	4253-34-3	Non-irritant
TVWGHFVGFWIHFN-UHFFFAOYSA-N	Non-irritant	134701-20-5	Non-irritant
TWXUTZNBHUWMKJ-UHFFFAOYSA-N	Non-irritant	2705-87-5	Non-irritant
TXDBDYPHJXUHEO-UHFFFAOYSA-N	Non-irritant	106264-79-3	Non-irritant
TXWSZJSDZKWQAU-UHFFFAOYSA-N	Non-irritant	980-26-7	Non-irritant
TZFKKLGCVKORLS-UHFFFAOYSA-N	Non-irritant	64742-95-6	Non-irritant
UADWUILHKRXHMM-UHFFFAOYSA-N	Non-irritant	5444-75-7	Non-irritant
UAEPNZWRGJTJPN-UHFFFAOYSA-N	Non-irritant	108-87-2	Non-irritant
UBRWPVTUQDJKCC-UHFFFAOYSA-N	Non-irritant	2212-81-9	Non-irritant
UCKMPCXJQFINFW-UHFFFAOYSA-N	Non-irritant	1345-07-9	Non-irritant
UCMIRNVEIXFBKS-UHFFFAOYSA-N	Non-irritant	107-95-9	Non-irritant
UCUHCYVCVYRSER-UHFFFAOYSA-N	Non-irritant	6358-37-8	Non-irritant
UDZAXLGLNUMCRX-KHPPLWFESA-N	Non-irritant	111-05-7	Non-irritant
UEKHZPDUBLCUHN-UHFFFAOYSA-N	Non-irritant	72869-86-4	Non-irritant
UETHPMGVZHBAFB-UHFFFAOYSA-L	Non-irritant	3709-43-1	Non-irritant
UFLLEPHODSEMJD-UHFFFAOYSA-N	Non-irritant	38720-66-0	Non-irritant
UFORAEIAYCSGCR-UHFFFAOYSA-N	Non-irritant	6528-34-3	Non-irritant
UGQQAJOWXNCOPY-UHFFFAOYSA-N	Non-irritant	13560-89-9	Non-irritant
UHOKSCJSTAHBSO-UHFFFAOYSA-N	Non-irritant	81-77-6	Non-irritant
UHPDROGOQWZCNC-UHFFFAOYSA-N	Non-irritant	216698-07-6	Non-irritant
UIBAAMBCJDNDSQ-UHFFFAOYSA-N	Non-irritant	15793-73-4	Non-irritant
UIIIBRHUICCMAI-UHFFFAOYSA-M	Non-irritant	2495-39-8	Non-irritant
ULQISTXYYBZJSJ-UHFFFAOYSA-M	Non-irritant	7620-77-1	Non-irritant
UMGDCJDMYOKAJW-UHFFFAOYSA-N	Non-irritant	62-56-6	Non-irritant
UPGSWASWQBLSKZ-UHFFFAOYSA-N	Non-irritant	112-25-4	Non-irritant
UPMLOUAZCHDJJD-UHFFFAOYSA-N	Non-irritant	101-68-8	Non-irritant
UQDUPQYQJKYHQI-UHFFFAOYSA-N	Non-irritant	111-82-0	Non-irritant
UQEAIHBTYFGYIE-UHFFFAOYSA-N	Non-irritant	107-46-0	Non-irritant
UQJDVLPHTXQTRP-UHFFFAOYSA-N	Non-irritant	78-16-0	Non-irritant
URAYPUMNDPQOKB-UHFFFAOYSA-N	Non-irritant	102-76-1	Non-irritant
URZHQOCYXDNFGN-UHFFFAOYSA-N	Non-irritant	2374-14-3	Non-irritant
UUAGPGQUHZVJBQ-UHFFFAOYSA-N	Non-irritant	32492-61-8	Non-irritant
UUEDINPOVKWVAZ-UHFFFAOYSA-N	Non-irritant	26040-51-7	Non-irritant
UWHCKJMYHZGTIT-UHFFFAOYSA-N	Non-irritant	112-60-7	Non-irritant
UWSYCPWEBZRZNJ-UHFFFAOYSA-N	Non-irritant	34396-03-7	Non-irritant
UXZFQZANDVDGMM-UHFFFAOYSA-N	Non-irritant	83-73-8	Non-irritant
UZZYXUGECOQHPU-UHFFFAOYSA-M	Non-irritant	142-31-4	Non-irritant
VBZVYRJXFGQJTI-UHFFFAOYSA-N	Non-irritant	1079221-49-0	Non-irritant
VCCBEIPGXKNHFW-UHFFFAOYSA-N	Non-irritant	92-88-6	Non-irritant
VCLJODPNBNEBKW-UHFFFAOYSA-N	Non-irritant	93685-80-4	Non-irritant
VCVKIIDXVWEWSZ-UHFFFAOYSA-J	Non-irritant	51981-21-6	Non-irritant
VDYWHVQKENANGY-UHFFFAOYSA-N	Non-irritant	1189-08-8	Non-irritant
VFBJXXJYHWLXRM-UHFFFAOYSA-N	Non-irritant	41484-35-9	Non-irritant
VFGRNTYELNYSKJ-UHFFFAOYSA-N	Non-irritant	6642-31-5	Non-irritant
VFWCMGCRMGJXDK-UHFFFAOYSA-N	Non-irritant	109-69-3	Non-irritant
VHOMAPWVLKRQAZ-UHFFFAOYSA-N	Non-irritant	122-63-4	Non-irritant
VIYWVRIBDZTTMH-UHFFFAOYSA-N	Non-irritant	41637-38-1	Non-irritant
VJHINFRRDQUWOJ-UHFFFAOYSA-N	Non-irritant	122-62-3	Non-irritant
VKYKSIONXSXAKP-UHFFFAOYSA-N	Non-irritant	100-97-0	Non-irritant
VLCAILLZPUINNF-UHFFFAOYSA-N	Non-irritant	9001-62-1	Non-irritant
VLKZOEOYAKHREP-UHFFFAOYSA-N	Non-irritant	64742-82-1	Non-irritant
VLUMOWNVWOXZAU-CLFYSBASSA-N	Non-irritant	101-39-3	Non-irritant
VMRGZRVLZQSNHC-UHFFFAOYSA-N	Non-irritant	16260-09-6	Non-irritant
VNQNXQYZMPJLQX-UHFFFAOYSA-N	Non-irritant	27676-62-6	Non-irritant
VPKQPPJQTZJZDB-UHFFFAOYSA-N	Non-irritant	17527-29-6	Non-irritant
VPWNQTHUCYMVMZ-UHFFFAOYSA-N	Non-irritant	80-09-1	Non-irritant
VQNUNMBDOKEZHS-UHFFFAOYSA-N	Non-irritant	58567-11-6	Non-irritant
VSJBBIJIXZVVLQ-UHFFFAOYSA-N	Non-irritant	13122-18-4	Non-irritant
VTGOEJALMFECDQ-UHFFFAOYSA-N	Non-irritant	4531-49-1	Non-irritant
VXNZUUAINFGPBY-UHFFFAOYSA-N	Non-irritant	9003-29-6	Non-irritant
VZTGWJFIMGVKSN-UHFFFAOYSA-O	Non-irritant	51410-72-1	Non-irritant
WAQBLNKOZKHMNC-UHFFFAOYSA-N	Non-irritant	5280-66-0	Non-irritant
WBCCOWHDSAVXAO-AATRIKPKSA-N	Non-irritant	68920-66-1	Non-irritant
WCHNJMNABRPWNP-UHFFFAOYSA-J	Non-irritant	67786-25-8	Non-irritant
WCOXQTXVACYMLM-UHFFFAOYSA-N	Non-irritant	8001-78-3	Non-irritant
WCPGNFONICRLCL-UHFFFAOYSA-N	Non-irritant	66422-95-5	Non-irritant
WHUUTDBJXJRKMK-UHFFFAOYSA-N	Non-irritant	56-86-0	Non-irritant
WIIZWVCIJKGZOK-UHFFFAOYSA-N	Non-irritant		Non-irritant
WJFKNYWRSNBZNX-UHFFFAOYSA-N	Non-irritant	92-84-2	Non-irritant
WJJZURXPOSMHKT-MNDPQUGUSA-N	Non-irritant	2814-77-9	Non-irritant
WJXSOVAGEAAECT-UHFFFAOYSA-N	Non-irritant	58190-57-1	Non-irritant
WLPCAERCXQSYLQ-UHFFFAOYSA-N	Non-irritant	224049-04-1	Non-irritant
WLVCBAMXYMWGLJ-UHFFFAOYSA-N	Non-irritant	123-04-6	Non-irritant
WMNULTDOANGXRT-UHFFFAOYSA-N	Non-irritant	2915-57-3	Non-irritant
WMYINDVYGQKYMI-UHFFFAOYSA-N	Non-irritant	23235-61-2	Non-irritant
WNLRTRBMVRJNCN-UHFFFAOYSA-N	Non-irritant	3323-53-3	Non-irritant
WNWHHMBRJJOGFJ-UHFFFAOYSA-N	Non-irritant	27458-93-1	Non-irritant
WNWZKKBGFYKSGA-UHFFFAOYSA-N	Non-irritant	12225-18-2	Non-irritant
WOXXJEVNDJOOLV-UHFFFAOYSA-N	Non-irritant	1067-53-4	Non-irritant
WOYWLLHHWAMFCB-UHFFFAOYSA-N	Non-irritant	103-09-3	Non-irritant
WPUKZOKYKHYASK-UHFFFAOYSA-N	Non-irritant	26401-35-4	Non-irritant
WTARULDDTDQWMU-UHFFFAOYSA-N	Non-irritant	127-91-3	Non-irritant
WYCOJIVDCGJKDB-UHFFFAOYSA-M	Non-irritant	1300-72-7	Non-irritant
WYEDBMPUQDXWEF-UHFFFAOYSA-N	Non-irritant		Non-irritant
WYKYCHHWIJXDAO-UHFFFAOYSA-N	Non-irritant	3006-82-4	Non-irritant
WYLMGXULBMHUDT-UHFFFAOYSA-N	Non-irritant	137658-79-8	Non-irritant
XBDQKXXYIPTUBI-UHFFFAOYSA-M	Non-irritant	84057-80-7	Non-irritant
XBZHUBAJMXGFMK-UHFFFAOYSA-M	Non-irritant	1325-54-8	Non-irritant
XCSGHNKDXGYELG-UHFFFAOYSA-N	Non-irritant	104-66-5	Non-irritant
XDOFQFKRPWOURC-UHFFFAOYSA-N	Non-irritant	30399-84-9	Non-irritant
XEKOWRVHYACXOJ-UHFFFAOYSA-N	Non-irritant	141-78-6	Non-irritant
XEVRDFDBXJMZFG-UHFFFAOYSA-N	Non-irritant	497-18-7	Non-irritant
XHXUANMFYXWVNG-UHFFFAOYSA-N	Non-irritant	89-48-5	Non-irritant
XJOBOFWTZOKMOH-UHFFFAOYSA-N	Non-irritant	762-12-9	Non-irritant
XJRBAMWJDBPFIM-UHFFFAOYSA-N	Non-irritant	107-25-5	Non-irritant
XKJCHHZQLQNZHY-UHFFFAOYSA-N	Non-irritant	85-41-6	Non-irritant
XLDBGFGREOMWSL-UHFFFAOYSA-N	Non-irritant	2162-74-5	Non-irritant
XLJMAIOERFSOGZ-UHFFFAOYSA-M	Non-irritant	917-61-3	Non-irritant
XMGQYMWWDOXHJM-UHFFFAOYSA-N	Non-irritant	5989-27-5	Non-irritant
XMLYCEVDHLAQEL-UHFFFAOYSA-N	Non-irritant	7473-98-5	Non-irritant
XMNIXWIUMCBBBL-UHFFFAOYSA-N	Non-irritant	80-43-3	Non-irritant
XMSXQFUHVRWGNA-UHFFFAOYSA-N	Non-irritant	541-02-6	Non-irritant
XMTQQYYKAHVGBJ-UHFFFAOYSA-N	Non-irritant	330-54-1	Non-irritant
XNEFYCZVKIDDMS-UHFFFAOYSA-N	Non-irritant	70356-09-1	Non-irritant
XOJWAAUYNWGQAU-UHFFFAOYSA-N	Non-irritant	2082-81-7	Non-irritant
XPZQBGDNVOHQIS-UHFFFAOYSA-N	Non-irritant	3089-17-6	Non-irritant
XQUPVDVFXZDTLT-UHFFFAOYSA-N	Non-irritant	13676-54-5	Non-irritant
XQVWYOYUZDUNRW-UHFFFAOYSA-N	Non-irritant	90-30-2	Non-irritant
XREKLQOUFWBSFH-UHFFFAOYSA-N	Non-irritant	10420-33-4	Non-irritant
XRHCAGNSDHCHFJ-UHFFFAOYSA-N	Non-irritant	105-95-3	Non-irritant
XRLIOAUFFCHSIC-UHFFFAOYSA-N	Non-irritant	17865-32-6	Non-irritant
XROXSXGRRMHJFJ-UHFFFAOYSA-N	Non-irritant	67124-09-8	Non-irritant
XTDYIOOONNVFMA-UHFFFAOYSA-N	Non-irritant	1119-40-0	Non-irritant
XTHFKEDIFFGKHM-UHFFFAOYSA-N	Non-irritant	110-71-4	Non-irritant
XTJFFFGAUHQWII-UHFFFAOYSA-N	Non-irritant	105-99-7	Non-irritant
XTXRWKRVRITETP-UHFFFAOYSA-N	Non-irritant	108-05-4	Non-irritant
XUGNVMKQXJXZCD-UHFFFAOYSA-N	Non-irritant	142-91-6	Non-irritant
XUJLWPFSUCHPQL-UHFFFAOYSA-N	Non-irritant	27458-92-0	Non-irritant
XUJNEKJLAYXESH-UHFFFAOYSA-N	Non-irritant	52-90-4	Non-irritant
XWBTWKLPOWCMEX-UHFFFAOYSA-N	Non-irritant	68955-53-3	Non-irritant
XWVHBWQEYOROBE-HWKANZROSA-N	Non-irritant	25377-82-6	Non-irritant
XXJWXESWEXIICW-UHFFFAOYSA-N	Non-irritant	111-90-0	Non-irritant
XYJRNCYWTVGEEG-UHFFFAOYSA-N	Non-irritant	18395-30-7	Non-irritant
XZZNDPSIHUTMOC-UHFFFAOYSA-N	Non-irritant	115-86-6	Non-irritant
YBRVSVVVWCFQMG-UHFFFAOYSA-N	Non-irritant	101-77-9	Non-irritant
YBUIAJZFOGJGLJ-UHFFFAOYSA-N	Non-irritant	32388-55-9	Non-irritant
YCMLQMDWSXFTIF-UHFFFAOYSA-N	Non-irritant	88-19-7	Non-irritant
YCOZIPAWZNQLMR-UHFFFAOYSA-N	Non-irritant	629-62-9	Non-irritant
YCTDZYMMFQCTEO-FNORWQNLSA-N	Non-irritant	25377-83-7	Non-irritant
YDONNITUKPKTIG-UHFFFAOYSA-N	Non-irritant	20592-85-2	Non-irritant
YEBLAXBYYVCOLT-UHFFFAOYSA-N	Non-irritant	35123-06-9	Non-irritant
YFHFHLSMISYUAQ-UHFFFAOYSA-N	Non-irritant	3891-98-3	Non-irritant
YFIMMXDLMXFWGF-UDEUAJILSA-N	Non-irritant	3520-72-7	Non-irritant
YGCFIWIQZPHFLU-UHFFFAOYSA-M	Non-irritant	55589-62-3	Non-irritant
YGSDEFSMJLZEOE-UHFFFAOYSA-M	Non-irritant	54-21-7	Non-irritant
YIROYDNZEPTFOL-UHFFFAOYSA-N	Non-irritant	77-71-4	Non-irritant
YKGYQYOQRGPFTO-UHFFFAOYSA-N	Non-irritant	27178-16-1	Non-irritant
YKNMBTZOEVIJCM-HWKANZROSA-N	Non-irritant	25339-53-1	Non-irritant
YLFBFPXKTIQSSY-UHFFFAOYSA-N	Non-irritant	868-85-9	Non-irritant
YMFWVWDPPIWORA-UHFFFAOYSA-N	Non-irritant	31837-42-0	Non-irritant
YOLFSLXHLNWPKG-UHFFFAOYSA-N	Non-irritant	139189-30-3	Non-irritant
YOVRNJUIHVNXCB-UHFFFAOYSA-N	Non-irritant	5888-87-9	Non-irritant
YOYAIZYFCNQIRF-UHFFFAOYSA-N	Non-irritant	1194-65-6	Non-irritant
YPEWWOUWRRQBAX-UHFFFAOYSA-N	Non-irritant	2044-64-6	Non-irritant
YPFDHNVEDLHUCE-UHFFFAOYSA-N	Non-irritant	504-63-2	Non-irritant
YPLYFEUBZLLLIY-UHFFFAOYSA-N	Non-irritant	924-88-9	Non-irritant
YXALYBMHAYZKAP-UHFFFAOYSA-N	Non-irritant	2386-87-0	Non-irritant
YXFVVABEGXRONW-UHFFFAOYSA-N	Non-irritant	108-88-3	Non-irritant
YXVFYQXJAXKLAK-UHFFFAOYSA-N	Non-irritant	92-69-3	Non-irritant
ZAJAQTYSTDTMCU-UHFFFAOYSA-N	Non-irritant	121-47-1	Non-irritant
ZAKOWWREFLAJOT-CEFNRUSXSA-N	Non-irritant	7695-91-2	Non-irritant
ZAKSCXKVYUNNHM-UHFFFAOYSA-N	Non-irritant	12108-13-3	Non-irritant
ZARZBWDSUPTESR-UHFFFAOYSA-N	Non-irritant	298692-41-8	Non-irritant
ZBCBWPMODOFKDW-UHFFFAOYSA-N	Non-irritant	35176-06-8	Non-irritant
ZCTXEAQXZGPWFG-UHFFFAOYSA-N	Non-irritant	39236-46-9	Non-irritant
ZDOBWJOCPDIBRZ-UHFFFAOYSA-N	Non-irritant	15267-95-5	Non-irritant
ZDQWESQEGGJUCH-UHFFFAOYSA-N	Non-irritant	6938-94-9	Non-irritant
ZEHOVWPIGREOPO-UHFFFAOYSA-N	Non-irritant	30125-47-4	Non-irritant
ZFGBKXBPHOUSJX-UHFFFAOYSA-N	Non-irritant	259854-70-1	Non-irritant
ZFSLODLOARCGLH-UHFFFAOYSA-K	Non-irritant	3047-33-4	Non-irritant
ZFXYFBGIUFBOJW-UHFFFAOYSA-N	Non-irritant	58-55-9	Non-irritant
ZGHUDSLVQAGWEY-UHFFFAOYSA-N	Non-irritant	38051-10-4	Non-irritant
ZHMIOPLMFZVSHY-UHFFFAOYSA-N	Non-irritant	135-57-9	Non-irritant
ZKHMKHBSASMXEZ-UHFFFAOYSA-N	Non-irritant	71662-46-9	Non-irritant
ZMDDERVSCYEKPQ-UHFFFAOYSA-N	Non-irritant	84434-11-7	Non-irritant
ZMWRRFHBXARRRT-UHFFFAOYSA-N	Non-irritant	25973-55-1	Non-irritant
ZNOCGWVLWPVKAO-UHFFFAOYSA-N	Non-irritant	2996-92-1	Non-irritant
ZNRDPXIFUXKWHR-UHFFFAOYSA-J	Non-irritant	28706-25-4	Non-irritant
ZNRLMGFXSPUZNR-UHFFFAOYSA-N	Non-irritant	26780-96-1	Non-irritant
ZOKCNEIWFQCSCM-UHFFFAOYSA-N	Non-irritant	6362-80-7	Non-irritant
ZOXJGFHDIHLPTG-UHFFFAOYSA-N	Non-irritant	11128-29-3	Non-irritant
ZOZIRNMDEZKZHM-UHFFFAOYSA-N	Non-irritant	102-20-5	Non-irritant
ZPHINLJKDOIANS-UHFFFAOYSA-N	Non-irritant		Non-irritant
ZQPPMHVWECSIRJ-KTKRTIGZSA-N	Non-irritant	68815-51-0	Non-irritant
ZQZCOBSUOFHDEE-UHFFFAOYSA-N	Non-irritant	682-01-9	Non-irritant
ZSZRUEAFVQITHH-UHFFFAOYSA-N	Non-irritant	67881-98-5	Non-irritant
ZTISORAUJJGACZ-UHFFFAOYSA-N	Non-irritant	6358-31-2	Non-irritant
ZUHZGEOKBKGPSW-UHFFFAOYSA-N	Non-irritant	143-24-8	Non-irritant
ZZMVLMVFYMGSMY-UHFFFAOYSA-N	Non-irritant	793-24-8	Non-irritant
InChI=1S/C7H16/c1-5-7(3,4)6-2/h5-6H2,1-4H3	Non-irritant	562-49-2	Non-irritant
InChI=1S/C6H14/c1-4-5-6(2)3/h6H,4-5H2,1-3H3	Non-irritant	107-83-5 107-83-5	Non-irritant
InChI=1S/C6H14S2/c1-3-5-7-8-6-4-2/h3-6H2,1-2H3	Non-irritant	629-19-6	Non-irritant
InChI=1S/C14H18ClN3O2/c1-14(2,3)12(19)13(18-9-16-8-17-18)20-11-6-4-10(15)5-7-11/h4-9,12-13,19H,1-3H3	Non-irritant	55219-65-3	Non-irritant
InChI=1S/C13H24O2/c1-10(2)12(14)15-8-7-11(3)9-13(4,5)6/h11H,1,7-9H2,2-6H3	Non-irritant	13453-03-7	Non-irritant
InChI=1S/C10H10O3/c1-8(11)13-7-10(12)9-5-3-2-4-6-9/h2-6H,7H2,1H3	Non-irritant	2243-35-8	Non-irritant
InChI=1S/C3H6O3/c1-4-2-6-3-5-1/h1-3H2	Non-irritant	110-88-3	Non-irritant
InChI=1S/C21H21O4P/c1-16-4-10-19(11-5-16)23-26(22,24-20-12-6-17(2)7-13-20)25-21-14-8-18(3)9-15-21/h4-15H,1-3H3	Non-irritant	1330-78-5	Non-irritant
InChI=1S/C6H7NO/c7-5-3-1-2-4-6(5)8/h1-4,8H,7H2	Non-irritant	95-55-6	Non-irritant
InChI=1S/C9H10N2O/c12-9-6-7-11(10-9)8-4-2-1-3-5-8/h1-5H,6-7H2,(H,10,12)	Non-irritant	92-43-3	Non-irritant
InChI=1S/C6H12O2/c1-6(2,3)5(7)8-4/h1-4H3	Non-irritant	598-98-1	Non-irritant
InChI=1S/C14H28O3/c1-2-3-4-5-6-7-8-9-10-11-14(16)17-13-12-15/h15H,2-13H2,1H3	Non-irritant	9004-81-3	Non-irritant
InChI=1S/C3H8O2/c1-3(5)2-4/h3-5H,2H2,1H3	Non-irritant	57-55-6 57-55-6	Non-irritant
InChI=1S/C13H13NO3/c1-9(15)5-4-8-14-12(16)10-6-2-3-7-11(10)13(14)17/h2-3,6-7H,4-5,8H2,1H3	Non-irritant	3197-25-9	Non-irritant
InChI=1S/C11H20O2/c1-4-11(12)13-9-7-5-6-8-10(2)3/h4,10H,1,5-9H2,2-3H3	Non-irritant	29590-42-9	Non-irritant
InChI=1S/C19H20O4/c1-19(2,13-22-17(20)15-9-5-3-6-10-15)14-23-18(21)16-11-7-4-8-12-16/h3-12H,13-14H2,1-2H3	Non-irritant	4196-89-8	Non-irritant
InChI=1S/C41H50N6O2/c1-38(2,3)24-40(7,8)28-20-26(36(48)34(22-28)46-42-30-15-11-12-16-31(30)43-46)19-27-21-29(41(9,10)25-39(4,5)6)23-35(37(27)49)47-44-32-17-13-14-18-33(32)45-47/h11-18,20-23,48-49H,19,24-25H2,1-10H3	Non-irritant	103597-45-1	Non-irritant
InChI=1S/C7H8N2S/c8-7(10)9-6-4-2-1-3-5-6/h1-5H,(H3,8,9,10)	Non-irritant	103-85-5	Non-irritant
InChI=1S/C12H8ClNO3/c13-9-1-5-11(6-2-9)17-12-7-3-10(4-8-12)14(15)16/h1-8H	Non-irritant	1836-74-4	Non-irritant
InChI=1S/C5H12O2/c1-4(6)3-5(2)7/h4-7H,3H2,1-2H3	Non-irritant	625-69-4	Non-irritant
InChI=1S/C15H20O/c1-2-3-4-6-11-15(13-16)12-14-9-7-5-8-10-14/h5,7-10,12-13H,2-4,6,11H2,1H3	Non-irritant	101-86-0	Non-irritant
InChI=1S/C7H14O2/c1-5-9-6(8)7(2,3)4/h5H2,1-4H3	Non-irritant	3938-95-2	Non-irritant
InChI=1S/C26H50O10/c1-2-3-4-5-6-7-8-9-10-11-24(30)34-19-18-31-20-22(32-15-12-27)26-25(35-17-14-29)23(21-36-26)33-16-13-28/h22-23,25-29H,2-21H2,1H3	Non-irritant	9005-64-5	Non-irritant
InChI=1S/C3H5N3S/c1-2-5-6-3(4)7-2/h1H3,(H2,4,6)	Non-irritant	108-33-8	Non-irritant
InChI=1S/C6H12Cl3O4P/c7-1-4-11-14(10,12-5-2-8)13-6-3-9/h1-6H2	Non-irritant	115-96-8	Non-irritant
InChI=1S/C13H9Cl3N2O/c14-8-1-3-9(4-2-8)17-13(19)18-10-5-6-11(15)12(16)7-10/h1-7H,(H2,17,18,19)	Non-irritant	101-20-2	Non-irritant
InChI=1S/C8H10/c1-7-4-3-5-8(2)6-7/h3-6H,1-2H3	Non-irritant	108-38-3 1330-20-7	Non-irritant
InChI=1S/C21H23F2NO2/c1-5-25-18-11-13(21(2,3)4)9-10-14(18)17-12-26-20(24-17)19-15(22)7-6-8-16(19)23/h6-11,17H,5,12H2,1-4H3	Non-irritant	153233-91-1	Non-irritant
InChI=1S/C12H16/c1-7-3-11-9-5-8(2)10(6-9)12(11)4-7/h4-5,9-12H,3,6H2,1-2H3	Non-irritant	26472-00-4	Non-irritant
InChI=1S/C48H66N6O6/c1-7-13-16-34(10-4)31-58-43(55)37-19-25-40(26-20-37)49-46-52-47(50-41-27-21-38(22-28-41)44(56)59-32-35(11-5)17-14-8-2)54-48(53-46)51-42-29-23-39(24-30-42)45(57)60-33-36(12-6)18-15-9-3/h19-30,34-36H,7-18,31-33H2,1-6H3,(H3,49,50,51,52,53,54)	Non-irritant	88122-99-0	Non-irritant
InChI=1S/C6H10O/c7-6-4-2-1-3-5-6/h1-5H2	Non-irritant	108-94-1	Non-irritant
InChI=1S/C6H13F3O3Si/c1-10-13(11-2,12-3)5-4-6(7,8)9/h4-5H2,1-3H3	Non-irritant	429-60-7	Non-irritant
InChI=1S/C13H16N4O/c14-10-3-5-11(6-4-10)17-13(18)9-12(15-17)16-7-1-2-8-16/h3-6,9,15H,1-2,7-8,14H2	Non-irritant	30707-77-8	Non-irritant
InChI=1S/C3H7NO2/c1-2-3-4(5)6/h2-3H2,1H3	Non-irritant	108-03-2	Non-irritant
InChI=1S/C8H5NO2/c10-7-5-3-1-2-4-6(5)9-8(7)11/h1-4H,(H,9,10,11)	Non-irritant	91-56-5	Non-irritant
InChI=1S/C23H16O3/c24-21-17-13-7-8-14-18(17)22(25)20(21)23(26)19(15-9-3-1-4-10-15)16-11-5-2-6-12-16/h1-14,19-20H	Non-irritant	82-66-6	Non-irritant
InChI=1S/C6H11NO5/c8-2-1-7(3-5(9)10)4-6(11)12/h8H,1-4H2,(H,9,10)(H,11,12)	Non-irritant	135-37-5	Non-irritant
InChI=1S/C13H12O2/c14-10-11-5-4-8-13(9-11)15-12-6-2-1-3-7-12/h1-9,14H,10H2	Non-irritant	13826-35-2	Non-irritant
InChI=1S/C7H9NO2/c1-4-3-6(9)8-7(10)5(4)2/h3H,1-2H3,(H2,8,9,10)	Non-irritant	84540-47-6	Non-irritant
InChI=1S/C18H30O3/c1-17(2,3)14-18(4,5)15-6-8-16(9-7-15)21-13-12-20-11-10-19/h6-9,19H,10-14H2,1-5H3	Non-irritant	9036-19-5	Non-irritant
InChI=1S/C31H26O4/c1-3-7-29-27(5-1)28-6-2-4-8-30(28)31(29,21-9-13-23(14-10-21)32-17-25-19-34-25)22-11-15-24(16-12-22)33-18-26-20-35-26/h1-16,25-26H,17-20H2	Non-irritant	47758-37-2	Non-irritant
InChI=1S/C12H18Br6/c13-7-1-8(14)3-10(16)5-12(18)6-11(17)4-9(15)2-7/h7-12H,1-6H2	Non-irritant	25637-99-4	Non-irritant
InChI=1S/C9H12N2O2S/c1-2-5-14-7-3-4-8(10)9(6-7)11(12)13/h3-4,6H,2,5,10H2,1H3	Non-irritant	54393-89-4	Non-irritant
InChI=1S/C17H17N3OS/c1-17(13-9-5-3-6-10-13)15(21)20(16(18-17)22-2)19-14-11-7-4-8-12-14/h3-12,19H,1-2H3	Non-irritant	161326-34-7	Non-irritant
InChI=1S/C31H23BrO3/c32-24-15-13-20(14-16-24)19-9-11-21(12-10-19)23-17-22-5-1-2-6-25(22)27(18-23)29-30(33)26-7-3-4-8-28(26)35-31(29)34/h1-16,23,27,33H,17-18H2	Non-irritant	56073-10-0	Non-irritant
InChI=1S/C2H6O2/c3-1-2-4/h3-4H,1-2H2	Non-irritant	107-21-1 25322-68-3	Non-irritant
InChI=1S/C6H14O2/c1-3-7-5-6-8-4-2/h3-6H2,1-2H3	Non-irritant	629-14-1	Non-irritant
InChI=1S/C11H20O2/c1-4-5-6-7-8-9-13-11(12)10(2)3/h2,4-9H2,1,3H3	Non-irritant	5459-37-0	Non-irritant
InChI=1S/C12H22O2/c1-3-5-6-7-8-9-10-11-14-12(13)4-2/h4H,2-3,5-11H2,1H3	Non-irritant	2664-55-3	Non-irritant
InChI=1S/C8H14O/c1-2-4-6-8-7(9-8)5-3-1/h7-8H,1-6H2	Non-irritant	286-62-4	Non-irritant
InChI=1S/C20H13NO4/c21-18-15(25-11-6-2-1-3-7-11)10-14(22)16-17(18)20(24)13-9-5-4-8-12(13)19(16)23/h1-10,22H,21H2	Non-irritant	17418-58-5	Non-irritant
InChI=1S/C6H13Br/c1-2-3-4-5-6-7/h2-6H2,1H3	Non-irritant	111-25-1	Non-irritant
InChI=1S/C12H12N2O2S/c13-9-1-5-11(6-2-9)17(15,16)12-7-3-10(14)4-8-12/h1-8H,13-14H2	Non-irritant	80-08-0	Non-irritant
InChI=1S/C13H10O2/c14-10-11-5-4-8-13(9-11)15-12-6-2-1-3-7-12/h1-10H	Non-irritant	39515-51-0	Non-irritant
InChI=1S/C14H10/c1-2-6-12-10-14-8-4-3-7-13(14)9-11(12)5-1/h1-10H	Non-irritant	120-12-7	Non-irritant
InChI=1S/C7H11NO/c1-7(2,3)6(9)4-5-8/h4H2,1-3H3	Non-irritant	59997-51-2	Non-irritant
InChI=1S/C6H6N2/c1-6(5-8)3-2-4-7/h1-3H2	Non-irritant	1572-52-7	Non-irritant
InChI=1S/C4H8BrCl/c5-3-1-2-4-6/h1-4H2	Non-irritant	6940-78-9	Non-irritant
InChI=1S/C10H18/c1-3-5-7-9-10-8-6-4-2/h3-4H,1-2,5-10H2	Non-irritant	1647-16-1 1647-16-1	Non-irritant
InChI=1S/C8H10ClN5O3S/c1-12-4-17-5-13(8(12)11-14(15)16)3-6-2-10-7(9)18-6/h2H,3-5H2,1H3	Non-irritant	153719-23-4	Non-irritant
InChI=1S/C19H17O4P/c1-16-12-14-19(15-13-16)23-24(20,21-17-8-4-2-5-9-17)22-18-10-6-3-7-11-18/h2-15H,1H3	Non-irritant	26444-49-5	Non-irritant
InChI=1S/C10H19N5O2/c1-6(2)7-13-15(9(17)14(7)11)8(16)12-10(3,4)5/h6H,11H2,1-5H3,(H,12,16)	Non-irritant	129909-90-6	Non-irritant
InChI=1S/C13H26O/c1-13(2)11-9-7-5-3-4-6-8-10-12-14/h12-13H,3-11H2,1-2H3	Non-irritant	61497-46-9	Non-irritant
InChI=1S/C22H18N2O4/c1-22(16-12-14-19(15-13-16)27-18-10-6-3-7-11-18)20(25)24(21(26)28-22)23-17-8-4-2-5-9-17/h2-15,23H,1H3	Non-irritant	131807-57-3	Non-irritant
InChI=1S/C7H14O2/c1-3-4-5-6-9-7(2)8/h3-6H2,1-2H3	Non-irritant	628-63-7	Non-irritant
InChI=1S/C6H10O6/c7-1-2-3(8)4(9)5(10)6(11)12-2/h2-5,7-10H,1H2	Non-irritant	90-80-2	Non-irritant
InChI=1S/C5H8O2/c1-4(6)3-5(2)7/h3,6H,1-2H3	Non-irritant	123-54-6	Irritant
InChI=1S/C12H11N3O3S/c13-9-1-3-10(4-2-9)14-15-11-5-7-12(8-6-11)19(16,17)18/h1-8H,13H2,(H,16,17,18)	Non-irritant	104-23-4	Non-irritant
InChI=1S/C4H10O3/c1-7-3-4(6)2-5/h4-6H,2-3H2,1H3	Non-irritant	623-39-2	Non-irritant
InChI=1S/C8H8OS/c1-10-8-4-2-7(6-9)3-5-8/h2-6H,1H3	Non-irritant	3446-89-7	Non-irritant
InChI=1S/C19H37NO/c1-2-3-4-5-6-7-8-9-10-11-12-13-14-15-16-17-18-20-19-21/h2-18H2,1H3	Non-irritant	112-96-9	Non-irritant
InChI=1S/C21H45N3O12Si3/c1-28-37(29-2,30-3)16-10-13-22-19(25)23(14-11-17-38(31-4,32-5)33-6)21(27)24(20(22)26)15-12-18-39(34-7,35-8)36-9/h10-18H2,1-9H3	Non-irritant	26115-70-8	Non-irritant
InChI=1S/C19H23N3/c1-14-6-8-18(16(3)10-14)20-12-22(5)13-21-19-9-7-15(2)11-17(19)4/h6-13H,1-5H3	Non-irritant	33089-61-1	Non-irritant
InChI=1S/C20H40O3/c1-2-3-4-5-6-7-8-9-10-11-12-13-14-15-16-17-20(22)23-19-18-21/h21H,2-19H2,1H3	Non-irritant	9004-99-3	Non-irritant
InChI=1S/C9H6F3N3O/c10-9(11,12)7-1-3-14-5-6(7)8(16)15-4-2-13/h1,3,5H,4H2,(H,15,16)	Non-irritant	158062-67-0	Non-irritant
InChI=1S/C6H10O3/c1-3-9-6(8)4-5(2)7/h4,7H,3H2,1-2H3	Non-irritant	141-97-9	Irritant
InChI=1S/C10H20O2S/c1-9(2)6-4-3-5-7-12-10(11)8-13/h9,13H,3-8H2,1-2H3	Non-irritant	25103-09-7	Non-irritant
InChI=1S/C9H11Cl3NO3PS/c1-3-14-17(18,15-4-2)16-9-7(11)5-6(10)8(12)13-9/h5H,3-4H2,1-2H3	Non-irritant	2921-88-2	Non-irritant
InChI=1S/C14H30O2/c1-2-3-4-5-6-7-8-9-10-11-13-16-14-12-15/h15H,2-14H2,1H3	Non-irritant	9002-92-0	Non-irritant
InChI=1S/C8H14O3/c1-4-10-5-6-11-8(9)7(2)3/h2,4-6H2,1,3H3	Non-irritant	2370-63-0 2370-63-0	Non-irritant
InChI=1S/C6H12Br2/c7-5-3-1-2-4-6-8/h1-6H2	Non-irritant	629-03-8	Non-irritant
InChI=1S/C12H26/c1-3-5-7-9-11-12-10-8-6-4-2/h3-12H2,1-2H3	Non-irritant	112-40-3 112-40-3	Non-irritant
InChI=1S/C9H13NO2/c1-10-6-9(12)7-3-2-4-8(11)5-7/h2-5,9-12H,6H2,1H3	Non-irritant	59-42-7	Non-irritant
InChI=1S/C15H17Cl2N3O2/c1-2-3-12-7-21-15(22-12,8-20-10-18-9-19-20)13-5-4-11(16)6-14(13)17/h4-6,9-10,12H,2-3,7-8H2,1H3	Non-irritant	60207-90-1	Non-irritant
InChI=1S/C21H16ClFN4O5/c1-28-26-18(21-27-30-11-10-29-21)13-6-2-4-8-15(13)31-19-17(23)20(25-12-24-19)32-16-9-5-3-7-14(16)22/h2-9,12H,10-11H2,1H3	Non-irritant	361377-29-9	Non-irritant
InChI=1S/CO/c1-2	Non-irritant	13463-40-6	Non-irritant
InChI=1S/C4H9Br/c1-3-4(2)5/h4H,3H2,1-2H3	Non-irritant	78-76-2	Non-irritant
InChI=1S/C14H7Br3F3N3O4/c1-21(13-9(16)2-6(15)3-10(13)17)12-8(14(18,19)20)4-7(22(24)25)5-11(12)23(26)27/h2-5H,1H3	Non-irritant	63333-35-7	Non-irritant
InChI=1S/C6H16O3SSi/c1-7-11(8-2,9-3)6-4-5-10/h10H,4-6H2,1-3H3	Non-irritant	4420-74-0	Non-irritant
InChI=1S/C12H30O6SSi2/c1-13-20(14-2,15-3)11-7-9-19-10-8-12-21(16-4,17-5)18-6/h7-12H2,1-6H3	Non-irritant	29055-11-6	Non-irritant
InChI=1S/C20H23N3O2/c1-20(2,3)18(24)19(23-14-21-13-22-23)25-17-11-9-16(10-12-17)15-7-5-4-6-8-15/h4-14,18-19,24H,1-3H3	Non-irritant	55179-31-2	Non-irritant
InChI=1S/C7H16/c1-4-6-7(3)5-2/h7H,4-6H2,1-3H3	Non-irritant	589-34-4 589-34-4	Non-irritant
InChI=1S/C8H17Br/c1-2-3-4-5-6-7-8-9/h2-8H2,1H3	Non-irritant	111-83-1	Non-irritant
InChI=1S/C8H14O2S/c1-4-11-6-5-10-8(9)7(2)3/h2,4-6H2,1,3H3	Non-irritant	14216-25-2	Non-irritant
InChI=1S/C18H42O6S4Si2/c1-7-19-29(20-8-2,21-9-3)17-13-15-25-27-28-26-16-14-18-30(22-10-4,23-11-5)24-12-6/h7-18H2,1-6H3	Non-irritant	40372-72-3	Non-irritant
InChI=1S/C9H12N2O3/c1-2-5-14-7-3-4-8(10)9(6-7)11(12)13/h3-4,6H,2,5,10H2,1H3	Non-irritant	20367-34-4	Non-irritant
InChI=1S/C14H14IN5O6S/c1-7-16-12(19-14(17-7)26-3)18-13(22)20-27(23,24)10-6-8(15)4-5-9(10)11(21)25-2/h4-6H,1-3H3,(H2,16,17,18,19,20,22)	Non-irritant	144550-36-7	Non-irritant
InChI=1S/C19H20N2O2/c1-2-3-14-17-18(22)20(15-10-6-4-7-11-15)21(19(17)23)16-12-8-5-9-13-16/h4-13,17H,2-3,14H2,1H3	Non-irritant	50-33-9	Non-irritant
InChI=1S/C8H15ClO/c1-3-5-6-7(4-2)8(9)10/h7H,3-6H2,1-2H3	Non-irritant	760-67-8	Non-irritant
InChI=1S/C18H36O/c1-15(2)9-6-10-16(3)11-7-12-17(4)13-8-14-18(5)19/h15-17H,6-14H2,1-5H3	Non-irritant	502-69-2	Non-irritant
InChI=1S/C9H10O3/c1-11-8-4-3-7(6-10)5-9(8)12-2/h3-6H,1-2H3	Non-irritant	120-14-9	Non-irritant
InChI=1S/C8H8O2/c1-10-8-4-2-3-7(5-8)6-9/h2-6H,1H3	Non-irritant	591-31-1	Non-irritant
InChI=1S/C15H22ClNO2/c1-5-13-8-6-7-11(2)15(13)17(14(18)9-16)12(3)10-19-4/h6-8,12H,5,9-10H2,1-4H3	Non-irritant	51218-45-2	Non-irritant
InChI=1S/C17H27NO2/c1-5-7-8-14(6-2)13-20-17(19)15-9-11-16(12-10-15)18(3)4/h9-12,14H,5-8,13H2,1-4H3	Non-irritant	21245-02-3	Non-irritant
InChI=1S/C16H11NO3/c18-15-13(16(19)20)11-8-4-5-9-12(11)17-14(15)10-6-2-1-3-7-10/h1-9,18H,(H,19,20)	Non-irritant	485-89-2	Non-irritant
InChI=1S/C10H20O5Si/c1-9(2)10(11)15-7-6-8-16(12-3,13-4)14-5/h1,6-8H2,2-5H3	Non-irritant	2530-85-0	Non-irritant
InChI=1S/C4H11N5/c1-9(2)4(7)8-3(5)6/h1-2H3,(H5,5,6,7,8)	Non-irritant	657-24-9	Non-irritant
InChI=1S/C7H8N4O2/c1-10-3-8-5-4(10)6(12)9-7(13)11(5)2/h3H,1-2H3,(H,9,12,13)	Non-irritant	83-67-0	Non-irritant
InChI=1S/C24H51N/c1-22(2)16-10-7-13-19-25(20-14-8-11-17-23(3)4)21-15-9-12-18-24(5)6/h22-24H,7-21H2,1-6H3	Non-irritant	25549-16-0	Non-irritant
InChI=1S/C4H4O/c1-2-4-5-3-1/h1-4H	Non-irritant	110-00-9	Non-irritant
InChI=1S/C5H11Br/c1-2-3-4-5-6/h2-5H2,1H3	Non-irritant	110-53-2	Non-irritant
InChI=1S/C17H20N4O4/c1-13-2-5-16(20(8-10-22)9-11-23)12-17(13)19-18-14-3-6-15(7-4-14)21(24)25/h2-7,12,22-23H,8-11H2,1H3	Non-irritant	3179-89-3	Non-irritant
InChI=1S/C6F14/c7-1(8,3(11,12)5(15,16)17)2(9,10)4(13,14)6(18,19)20	Non-irritant	355-42-0	Non-irritant
InChI=1S/C10H14/c1-3-9(2)10-7-5-4-6-8-10/h4-9H,3H2,1-2H3	Non-irritant	135-98-8 68411-44-9 135-98-8	Non-irritant
InChI=1S/C9H12/c1-3-9-6-4-5-8(2)7-9/h4-7H,3H2,1-2H3	Non-irritant	620-14-4 620-14-4	Non-irritant
InChI=1S/C12H13N3/c1-9-8-10(2)14-12(13-9)15-11-6-4-3-5-7-11/h3-8H,1-2H3,(H,13,14,15)	Non-irritant	53112-28-0	Non-irritant
InChI=1S/C4H10O2/c1-2-6-4-3-5/h5H,2-4H2,1H3	Non-irritant	110-80-5	Non-irritant
InChI=1S/C14H30OS/c1-2-3-4-5-6-7-8-9-10-11-13-16-14-12-15/h15H,2-14H2,1H3	Non-irritant	1462-55-1	Non-irritant
InChI=1S/C7H5Cl2NO4S/c8-4-2-5(9)6(15(10,13)14)1-3(4)7(11)12/h1-2H,(H,11,12)(H2,10,13,14)	Non-irritant	2736-23-4	Non-irritant
InChI=1S/C14H13N/c1-3-7-13-11(5-1)9-10-12-6-2-4-8-14(12)15-13/h1-8,15H,9-10H2	Non-irritant	494-19-9	Non-irritant
InChI=1S/C6H14O3/c7-4-2-1-3-6(9)5-8/h6-9H,1-5H2	Non-irritant	106-69-4	Non-irritant
