# Supplementary material for: Novel computational models offer alternatives to animal testing for assessing eye irritation and corrosion potential of chemicals
Source: Artif Intell Life Sci. Author manuscript; Available in PMC 2022 Aug 5. (PMC9355119; doi:10.1016/j.ailsci.2021.100028)
Supplement: 12 [file NIHMS1767730-supplement-12.csv]

InChIKey	UN GHS	Outcome	StandardizerResult	Prediction (Outcome)	SmilesValue (RDKit Mol)	Cluster number
InChI=1S/C16H32O2/c1-3-5-6-7-8-9-10-11-12-13-14-15-16(17)18-4-2/h3-15H2,1-2H3		Irritant	Remove Explicit Hydrogens (ID: RemoveExplicitH) Clear Stereo (ID: ClearStereo) Wedge Clean (ID: WedgeClean) Mesomerize (ID: Mesomerize) Tautomerize (ID: Tautomerize) Add Explicit Hydrogens (ID: AddExplicitH) Neutralize (ID: Neutralize) Clean 2D (ID: Clean2D)	Non-irritant	[H]C([H])([H])C([H])([H])OC(=O)C([H])([H])C([H])([H])C([H])([H])C([H])([H])C([H])([H])C([H])([H])C([H])([H])C([H])([H])C([H])([H])C([H])([H])C([H])([H])C([H])([H])C([H])([H])[H]	346
InChI=1S/C22H42O4/c1-3-5-7-9-11-15-19-25-21(23)17-13-14-18-22(24)26-20-16-12-10-8-6-4-2/h3-20H2,1-2H3		Irritant	Remove Explicit Hydrogens (ID: RemoveExplicitH) Clear Stereo (ID: ClearStereo) Wedge Clean (ID: WedgeClean) Mesomerize (ID: Mesomerize) Tautomerize (ID: Tautomerize) Add Explicit Hydrogens (ID: AddExplicitH) Neutralize (ID: Neutralize) Clean 2D (ID: Clean2D)	Non-irritant	[H]C([H])([H])C([H])([H])C([H])([H])C([H])([H])C([H])([H])C([H])([H])C([H])([H])C([H])([H])OC(=O)C([H])([H])C([H])([H])C([H])([H])C([H])([H])C(=O)OC([H])([H])C([H])([H])C([H])([H])C([H])([H])C([H])([H])C([H])([H])C([H])([H])C([H])([H])[H]	346
XTJFFFGAUHQWII-UHFFFAOYSA-N	Non-irritant	Non-irritant	Remove Explicit Hydrogens (ID: RemoveExplicitH) Clear Stereo (ID: ClearStereo) Wedge Clean (ID: WedgeClean) Mesomerize (ID: Mesomerize) Tautomerize (ID: Tautomerize) Add Explicit Hydrogens (ID: AddExplicitH) Neutralize (ID: Neutralize) Clean 2D (ID: Clean2D)	Irritant	[H]C([H])([H])C([H])([H])C([H])([H])C([H])([H])OC(=O)C([H])([H])C([H])([H])C([H])([H])C([H])([H])C(=O)OC([H])([H])C([H])([H])C([H])([H])C([H])([H])[H]	346
InChI=1S/C22H42O5/c1-3-5-7-9-11-13-15-21(23)26-19-17-25-18-20-27-22(24)16-14-12-10-8-6-4-2/h3-20H2,1-2H3		Irritant	Remove Explicit Hydrogens (ID: RemoveExplicitH) Clear Stereo (ID: ClearStereo) Wedge Clean (ID: WedgeClean) Mesomerize (ID: Mesomerize) Tautomerize (ID: Tautomerize) Add Explicit Hydrogens (ID: AddExplicitH) Neutralize (ID: Neutralize) Clean 2D (ID: Clean2D)	Non-irritant	[H]C([H])([H])C([H])([H])C([H])([H])C([H])([H])C([H])([H])C([H])([H])C([H])([H])C([H])([H])C(=O)OC([H])([H])C([H])([H])OC([H])([H])C([H])([H])OC(=O)C([H])([H])C([H])([H])C([H])([H])C([H])([H])C([H])([H])C([H])([H])C([H])([H])C([H])([H])[H]	346
InChI=1S/C22H44O2/c1-3-5-7-8-9-10-11-12-13-14-15-16-17-18-19-20-22(23)24-21-6-4-2/h3-21H2,1-2H3		Irritant	Remove Explicit Hydrogens (ID: RemoveExplicitH) Clear Stereo (ID: ClearStereo) Wedge Clean (ID: WedgeClean) Mesomerize (ID: Mesomerize) Tautomerize (ID: Tautomerize) Add Explicit Hydrogens (ID: AddExplicitH) Neutralize (ID: Neutralize) Clean 2D (ID: Clean2D)	Non-irritant	[H]C([H])([H])C([H])([H])C([H])([H])C([H])([H])OC(=O)C([H])([H])C([H])([H])C([H])([H])C([H])([H])C([H])([H])C([H])([H])C([H])([H])C([H])([H])C([H])([H])C([H])([H])C([H])([H])C([H])([H])C([H])([H])C([H])([H])C([H])([H])C([H])([H])C([H])([H])[H]	346
InChI=1S/C20H40O3/c1-2-3-4-5-6-7-8-9-10-11-12-13-14-15-16-17-20(22)23-19-18-21/h21H,2-19H2,1H3	Non-irritant	Non-irritant	Remove Explicit Hydrogens (ID: RemoveExplicitH) Clear Stereo (ID: ClearStereo) Wedge Clean (ID: WedgeClean) Mesomerize (ID: Mesomerize) Tautomerize (ID: Tautomerize) Add Explicit Hydrogens (ID: AddExplicitH) Neutralize (ID: Neutralize) Clean 2D (ID: Clean2D)	Irritant	[H]OC([H])([H])C([H])([H])OC(=O)C([H])([H])C([H])([H])C([H])([H])C([H])([H])C([H])([H])C([H])([H])C([H])([H])C([H])([H])C([H])([H])C([H])([H])C([H])([H])C([H])([H])C([H])([H])C([H])([H])C([H])([H])C([H])([H])C([H])([H])[H]	346
UQJDVLPHTXQTRP-UHFFFAOYSA-N	Non-irritant	Non-irritant	Remove Explicit Hydrogens (ID: RemoveExplicitH) Clear Stereo (ID: ClearStereo) Wedge Clean (ID: WedgeClean) Mesomerize (ID: Mesomerize) Tautomerize (ID: Tautomerize) Add Explicit Hydrogens (ID: AddExplicitH) Neutralize (ID: Neutralize) Clean 2D (ID: Clean2D)	Irritant	[H]C([H])([H])C([H])([H])C([H])([H])C([H])([H])C([H])([H])C([H])([H])C(=O)OC([H])([H])C(C([H])([H])OC(=O)C([H])([H])C([H])([H])C([H])([H])C([H])([H])C([H])([H])C([H])([H])[H])(C([H])([H])OC(=O)C([H])([H])C([H])([H])C([H])([H])C([H])([H])C([H])([H])C([H])([H])[H])C([H])([H])C([H])([H])[H]	346
