# Supplementary material for: Novel computational models offer alternatives to animal testing for assessing eye irritation and corrosion potential of chemicals
Source: Artif Intell Life Sci. Author manuscript; Available in PMC 2022 Aug 5. (PMC9355119; doi:10.1016/j.ailsci.2021.100028)
Supplement: 17 [file NIHMS1767730-supplement-17.csv]

Outcome	InChIKey	Molecule 1	Prediction (Outcome)	Classification	UN GHS	SmilesValue (RDKit Mol)	Cluster number
Irritant	InChI=1S/C22H44O2/c1-4-5-6-7-8-9-10-11-12-13-14-15-16-17-18-19-22(23)24-20-21(2)3/h21H,4-20H2,1-3H3	CCCCCCCCCCCCCCCCCC(=O)OCC(C)C	Non-irritant	incorrect		[H]C([H])([H])C([H])([H])C([H])([H])C([H])([H])C([H])([H])C([H])([H])C([H])([H])C([H])([H])C([H])([H])C([H])([H])C([H])([H])C([H])([H])C([H])([H])C([H])([H])C([H])([H])C([H])([H])C([H])([H])C(=O)OC([H])([H])C([H])(C([H])([H])[H])C([H])([H])[H]	346
