# Supplementary material for: Novel computational models offer alternatives to animal testing for assessing eye irritation and corrosion potential of chemicals
Source: Artif Intell Life Sci. Author manuscript; Available in PMC 2022 Aug 5. (PMC9355119; doi:10.1016/j.ailsci.2021.100028)
Supplement: 21 [file NIHMS1767730-supplement-21.csv]

InChIKey	UN GHS	CASRN	Outcome	MuDRA Prediction	RF_MACCS	Smiles
ALOUNLDAKADEEB-UHFFFAOYSA-N	1	106-79-6	Corrosive	Corrosive	Non-corrosive	[H]C([H])([H])OC(=O)C([H])([H])C([H])([H])C([H])([H])C([H])([H])C([H])([H])C([H])([H])C([H])([H])C([H])([H])C(=O)OC([H])([H])[H]
CPJRRXSHAYUTGL-UHFFFAOYSA-N	1	763-32-6	Corrosive	Corrosive	Non-corrosive	[H]OC([H])([H])C([H])([H])C(=C([H])[H])C([H])([H])[H]
ILVGAIQLOCKNQA-YFKPBYRVSA-N	1	53651-69-7	Corrosive	Corrosive	Non-corrosive	[H]OC([H])(C(=O)OC([H])([H])C([H])([H])C([H])([H])[H])C([H])([H])[H]
JSFITYFUKSFPBZ-UHFFFAOYSA-N	1	84852-15-3	Corrosive	Corrosive	Non-corrosive	[H]Oc1c([H])c([H])c(c([H])c1[H])C([H])([H])C([H])([H])C([H])([H])C([H])([H])C([H])([H])C([H])([H])C([H])(C([H])([H])[H])C([H])([H])[H]
VMOWKUTXPNPTEN-UHFFFAOYSA-N	1	996-35-0	Corrosive	Corrosive	Non-corrosive	[H]C([H])([H])N(C([H])([H])[H])C([H])(C([H])([H])[H])C([H])([H])[H]
YYROPELSRYBVMQ-UHFFFAOYSA-N	1	98-59-9	Corrosive	Corrosive	Non-corrosive	[H]c1c([H])c(c([H])c([H])c1C([H])([H])[H])S(Cl)(=O)=O
InChI=1S/C12H8Cl2O2/c13-8-1-4-10(5-2-8)16-12-6-3-9(14)7-11(12)15/h1-7,15H	1	3380-30-1	Corrosive	Corrosive	Non-corrosive	[H]Oc1c([H])c(Cl)c([H])c([H])c1Oc1c([H])c([H])c(Cl)c([H])c1[H]
InChI=1S/C4H10O2/c1-4(2,3)6-5/h5H,1-3H3	1	75-91-2	Corrosive	Corrosive	Non-corrosive	[H]OOC(C([H])([H])[H])(C([H])([H])[H])C([H])([H])[H]
InChI=1S/C14H22O7/c1-3-13(15)20-11-9-18-7-5-17-6-8-19-10-12-21-14(16)4-2/h3-4H,1-2,5-12H2	1	17831-71-9	Corrosive	Corrosive	Non-corrosive	[H]C([H])=C([H])C(=O)OC([H])([H])C([H])([H])OC([H])([H])C([H])([H])OC([H])([H])C([H])([H])OC([H])([H])C([H])([H])OC(=O)C([H])=C([H])[H]
InChI=1S/C13H11ClO/c14-12-6-7-13(15)11(9-12)8-10-4-2-1-3-5-10/h1-7,9,15H,8H2	1	120-32-1	Corrosive	Corrosive	Non-corrosive	[H]Oc1c([H])c([H])c(Cl)c([H])c1C([H])([H])c1c([H])c([H])c([H])c([H])c1[H]
InChI=1S/C10H22O/c1-5-9(3)7-8-10(4,11)6-2/h9,11H,5-8H2,1-4H3	1	151-19-9	Corrosive	Corrosive	Non-corrosive	[H]OC(C([H])([H])[H])(C([H])([H])C([H])([H])[H])C([H])([H])C([H])([H])C([H])(C([H])([H])[H])C([H])([H])C([H])([H])[H]
InChI=1S/C19H6Br8O5S/c20-7-1-5(2-8(21)16(7)28)19(6-3-9(22)17(29)10(23)4-6)11-12(24)13(25)14(26)15(27)18(11)33(30,31)32-19/h1-4,28-29H	1	4430-25-5	Corrosive	Corrosive	Non-corrosive	[H]Oc1c(Br)c([H])c(c([H])c1Br)C1(OS(=O)(=O)c2c1c(Br)c(Br)c(Br)c2Br)c1c([H])c(Br)c(O[H])c(Br)c1[H]
InChI=1S/CH2O/c1-2/h1H2	1	50-00-0	Corrosive	Corrosive	Non-corrosive	[H]C([H])=O
InChI=1S/C5H10O3/c1-5(6)8-4-3-7-2/h3-4H2,1-2H3	1	110-49-6	Corrosive	Corrosive	Non-corrosive	[H]C([H])([H])OC([H])([H])C([H])([H])OC(=O)C([H])([H])[H]
InChI=1S/C8H18O/c1-3-5-6-8(4-2)7-9/h8-9H,3-7H2,1-2H3	1	12645-31-7	Corrosive	Corrosive	Non-corrosive	[H]OC([H])([H])C([H])(C([H])([H])C([H])([H])[H])C([H])([H])C([H])([H])C([H])([H])C([H])([H])[H]
InChI=1S/C2H5Cl2O2P/c1-2-6-7(3,4)5/h2H2,1H3	1	1498-51-7	Corrosive	Corrosive	Non-corrosive	[H]C([H])([H])C([H])([H])OP(Cl)(Cl)=O
InChI=1S/C8H18O2/c1-7(2,9)5-6-8(3,4)10/h9-10H,5-6H2,1-4H3	1	110-03-2	Corrosive	Corrosive	Non-corrosive	[H]OC(C([H])([H])[H])(C([H])([H])[H])C([H])([H])C([H])([H])C(O[H])(C([H])([H])[H])C([H])([H])[H]
PSIFNNKUMBGKDQ-UHFFFAOYSA-N	Non-irritant	114798-26-4	Non-corrosive	Non-corrosive	Corrosive	[H]OC([H])([H])c1c(Cl)nc(n1C([H])([H])c1c([H])c([H])c(c([H])c1[H])-c1c([H])c([H])c([H])c([H])c1-c1nnn([H])n1)C([H])([H])C([H])([H])C([H])([H])C([H])([H])[H]
InChI=1S/C15H22ClNO2/c1-5-13-8-6-7-11(2)15(13)17(14(18)9-16)12(3)10-19-4/h6-8,12H,5,9-10H2,1-4H3	Non-irritant	51218-45-2	Non-corrosive	Non-corrosive	Corrosive	[H]c1c([H])c(c(N(C(=O)C([H])([H])Cl)C([H])(C([H])([H])[H])C([H])([H])OC([H])([H])[H])c(c1[H])C([H])([H])C([H])([H])[H])C([H])([H])[H]
InChI=1S/C8H5NO2/c10-7-5-3-1-2-4-6(5)9-8(7)11/h1-4H,(H,9,10,11)	Non-irritant	91-56-5	Non-corrosive	Non-corrosive	Corrosive	[H]N1C(=O)C(=O)c2c([H])c([H])c([H])c([H])c12
YOYAIZYFCNQIRF-UHFFFAOYSA-N	Non-irritant	1194-65-6	Non-corrosive	Non-corrosive	Corrosive	[H]c1c([H])c(Cl)c(C#N)c(Cl)c1[H]
InChI=1S/C12H11N3O3S/c13-9-1-3-10(4-2-9)14-15-11-5-7-12(8-6-11)19(16,17)18/h1-8H,13H2,(H,16,17,18)	Non-irritant	104-23-4	Non-corrosive	Non-corrosive	Corrosive	[H]OS(=O)(=O)c1c([H])c([H])c(N=Nc2c([H])c([H])c(N([H])[H])c([H])c2[H])c([H])c1[H]
InChI=1S/C3H7NO2/c1-2-3-4(5)6/h2-3H2,1H3	Non-irritant	108-03-2	Non-corrosive	Non-corrosive	Corrosive	[H]C([H])([H])C([H])([H])C([H])([H])N(=O)=O
RMLFHPWPTXWZNJ-UHFFFAOYSA-N	Non-irritant	756-13-8	Non-corrosive	Non-corrosive	Corrosive	FC(F)(F)C(F)(F)C(=O)C(F)(C(F)(F)F)C(F)(F)F
JMNCUXPHXKHBPY-UHFFFAOYSA-N	Non-irritant	61791-12-6	Non-corrosive	Non-corrosive	Corrosive	[H]N([H])C(=O)OC([H])(C([H])([H])Cl)C([H])([H])Cl
InChI=1S/C6H14O3/c7-4-2-1-3-6(9)5-8/h6-9H,1-5H2	Non-irritant	106-69-4	Non-corrosive	Non-corrosive	Corrosive	[H]OC([H])([H])C([H])([H])C([H])([H])C([H])([H])C([H])(O[H])C([H])([H])O[H]
InChI=1S/C6H12Br2/c7-5-3-1-2-4-6-8/h1-6H2	Non-irritant	629-03-8	Non-corrosive	Non-corrosive	Corrosive	[H]C([H])(Br)C([H])([H])C([H])([H])C([H])([H])C([H])([H])C([H])([H])Br
InChI=1S/C3H8O2/c1-3(5)2-4/h3-5H,2H2,1H3	Non-irritant	57-55-6 57-55-6	Non-corrosive	Non-corrosive	Corrosive	[H]OC([H])([H])C([H])(O[H])C([H])([H])[H]
