# Supplementary material for: Novel computational models offer alternatives to animal testing for assessing eye irritation and corrosion potential of chemicals
Source: Artif Intell Life Sci. Author manuscript; Available in PMC 2022 Aug 5. (PMC9355119; doi:10.1016/j.ailsci.2021.100028)
Supplement: 22 [file NIHMS1767730-supplement-22.csv]

InChIKey	UN GHS	CASRN	Outcome	MuDRA Prediction	RF_Morgan	Smiles
ALOUNLDAKADEEB-UHFFFAOYSA-N	1	106-79-6	Corrosive	Corrosive	Non-corrosive	[H]C([H])([H])OC(=O)C([H])([H])C([H])([H])C([H])([H])C([H])([H])C([H])([H])C([H])([H])C([H])([H])C([H])([H])C(=O)OC([H])([H])[H]
CPJRRXSHAYUTGL-UHFFFAOYSA-N	1	763-32-6	Corrosive	Corrosive	Non-corrosive	[H]OC([H])([H])C([H])([H])C(=C([H])[H])C([H])([H])[H]
ILVGAIQLOCKNQA-YFKPBYRVSA-N	1	53651-69-7	Corrosive	Corrosive	Non-corrosive	[H]OC([H])(C(=O)OC([H])([H])C([H])([H])C([H])([H])[H])C([H])([H])[H]
JSFITYFUKSFPBZ-UHFFFAOYSA-N	1	84852-15-3	Corrosive	Corrosive	Non-corrosive	[H]Oc1c([H])c([H])c(c([H])c1[H])C([H])([H])C([H])([H])C([H])([H])C([H])([H])C([H])([H])C([H])([H])C([H])(C([H])([H])[H])C([H])([H])[H]
OWMLFDGBZCHKOL-UHFFFAOYSA-N	1	23328-71-4	Corrosive	Corrosive	Non-corrosive	[H]C([H])([H])C([H])([H])C([H])([H])C([H])([H])C([H])([H])C([H])([H])C([H])([H])C([H])([H])C([H])([H])C([H])([H])C([H])([H])C([H])([H])C([H])([H])C([H])([H])C([H])([H])C([H])([H])C([H])([H])C([H])([H])OC([H])([H])C([H])([H])C([H])([H])[N+](C([H])([H])[H])(C([H])([H])[H])C([H])([H])[H]
PNJSUECMZCQDCC-ONBHPNORSA-N	1	68955-56-6	Corrosive	Corrosive	Non-corrosive	[H]N(C([H])([H])C([H])([H])C([H])([H])C([H])([H])C([H])([H])C([H])([H])C([H])([H])C([H])([H])C([H])([H])C([H])([H])C([H])([H])C([H])=C([H])C([H])([H])C([H])=C([H])C([H])([H])C([H])([H])C([H])([H])C([H])([H])C([H])([H])C([H])([H])C([H])([H])C([H])([H])C([H])([H])C([H])([H])C([H])([H])C([H])([H])C([H])([H])C([H])([H])C([H])([H])C([H])([H])C([H])([H])C([H])([H])C([H])([H])C([H])([H])[H])C([H])([H])C…
ZTMADXFOCUXMJE-UHFFFAOYSA-N	1	608-25-3	Corrosive	Corrosive	Non-corrosive	[H]Oc1c([H])c([H])c([H])c(O[H])c1C([H])([H])[H]
InChI=1S/C12H8Cl2O2/c13-8-1-4-10(5-2-8)16-12-6-3-9(14)7-11(12)15/h1-7,15H	1	3380-30-1	Corrosive	Corrosive	Non-corrosive	[H]Oc1c([H])c(Cl)c([H])c([H])c1Oc1c([H])c([H])c(Cl)c([H])c1[H]
InChI=1S/C11H13N5/c1-15-7-8-16(2)11(15)14-13-10-5-3-9(12)4-6-10/h3-8,12H,1-2H3/p+1	1	97404-02-9	Corrosive	Corrosive	Non-corrosive	[H]N([H])c1c([H])c([H])c(N=[N+]=C2N(C([H])=C([H])N2C([H])([H])[H])C([H])([H])[H])c([H])c1[H]
InChI=1S/C10H22O/c1-5-9(3)7-8-10(4,11)6-2/h9,11H,5-8H2,1-4H3	1	151-19-9	Corrosive	Corrosive	Non-corrosive	[H]OC(C([H])([H])[H])(C([H])([H])C([H])([H])[H])C([H])([H])C([H])([H])C([H])(C([H])([H])[H])C([H])([H])C([H])([H])[H]
InChI=1S/C8H7ClO2/c9-5-8(11)6-1-3-7(10)4-2-6/h1-4,10H,5H2	1	6305-04-0	Corrosive	Corrosive	Non-corrosive	[H]Oc1c([H])c([H])c(c([H])c1[H])C(=O)C([H])([H])Cl
InChI=1S/C19H6Br8O5S/c20-7-1-5(2-8(21)16(7)28)19(6-3-9(22)17(29)10(23)4-6)11-12(24)13(25)14(26)15(27)18(11)33(30,31)32-19/h1-4,28-29H	1	4430-25-5	Corrosive	Corrosive	Non-corrosive	[H]Oc1c(Br)c([H])c(c([H])c1Br)C1(OS(=O)(=O)c2c1c(Br)c(Br)c(Br)c2Br)c1c([H])c(Br)c(O[H])c(Br)c1[H]
InChI=1S/C5H10O3/c1-5(6)8-4-3-7-2/h3-4H2,1-2H3	1	110-49-6	Corrosive	Corrosive	Non-corrosive	[H]C([H])([H])OC([H])([H])C([H])([H])OC(=O)C([H])([H])[H]
InChI=1S/C8H18O/c1-3-5-6-8(4-2)7-9/h8-9H,3-7H2,1-2H3	1	12645-31-7	Corrosive	Corrosive	Non-corrosive	[H]OC([H])([H])C([H])(C([H])([H])C([H])([H])[H])C([H])([H])C([H])([H])C([H])([H])C([H])([H])[H]
InChI=1S/C22H40NO/c1-4-5-6-7-8-9-10-11-12-16-19-23(2,3)20-21-24-22-17-14-13-15-18-22/h13-15,17-18H,4-12,16,19-21H2,1-3H3/q+1	1	538-71-6	Corrosive	Corrosive	Non-corrosive	[H]c1c([H])c([H])c(OC([H])([H])C([H])([H])[N+](C([H])([H])[H])(C([H])([H])[H])C([H])([H])C([H])([H])C([H])([H])C([H])([H])C([H])([H])C([H])([H])C([H])([H])C([H])([H])C([H])([H])C([H])([H])C([H])([H])C([H])([H])[H])c([H])c1[H]
QMTATPHFLAXQKR-NNGRHKRUSA-N	Non-irritant	79665-24-0	Non-corrosive	Non-corrosive	Corrosive	[H]Oc1c(c([H])c2c([H])c([H])c([H])c([H])c2c1N=Nc1c([H])c(Cl)c([H])c([H])c1C([H])([H])[H])C(=O)N([H])c1c([H])c(c(N([H])C(=O)c2c([H])c3c([H])c([H])c([H])c([H])c3c(N=Nc3c([H])c(Cl)c([H])c([H])c3C([H])([H])[H])c2O[H])c([H])c1C([H])([H])[H])C([H])([H])[H]
VBZVYRJXFGQJTI-UHFFFAOYSA-N	Non-irritant	1079221-49-0	Non-corrosive	Non-corrosive	Corrosive	[H]OC([H])([H])C([H])([H])Oc1nn2c([H])c([H])c([H])c([H])c2c1N([H])[H]
InChI=1S/C15H22ClNO2/c1-5-13-8-6-7-11(2)15(13)17(14(18)9-16)12(3)10-19-4/h6-8,12H,5,9-10H2,1-4H3	Non-irritant	51218-45-2	Non-corrosive	Non-corrosive	Corrosive	[H]c1c([H])c(c(N(C(=O)C([H])([H])Cl)C([H])(C([H])([H])[H])C([H])([H])OC([H])([H])[H])c(c1[H])C([H])([H])C([H])([H])[H])C([H])([H])[H]
ZFXYFBGIUFBOJW-UHFFFAOYSA-N	Non-irritant	58-55-9	Non-corrosive	Non-corrosive	Corrosive	[H]c1nc2N(C(=O)N(C(=O)c2n1[H])C([H])([H])[H])C([H])([H])[H]
ONKNPOPIGWHAQC-UHFFFAOYSA-N	Non-irritant	1222-05-5	Non-corrosive	Non-corrosive	Corrosive	[H]c1c2c(c([H])c3c1C([H])([H])OC([H])([H])C3([H])C([H])([H])[H])C(C([H])([H])[H])(C([H])([H])[H])C([H])(C([H])([H])[H])C2(C([H])([H])[H])C([H])([H])[H]
DWSWCPPGLRSPIT-UHFFFAOYSA-N	Non-irritant	35948-25-5	Non-corrosive	Non-corrosive	Corrosive	[H]c1c([H])c([H])c-2c(O[P+](=O)c3c([H])c([H])c([H])c([H])c-23)c1[H]
CLYVDMAATCIVBF-UHFFFAOYSA-N	Non-irritant	128-69-8	Non-corrosive	Non-corrosive	Corrosive	[H]c1c([H])c2c3c([H])c([H])c4C(=O)OC(=O)c5c([H])c([H])c(c6c([H])c([H])c7C(=O)OC(=O)c1c7c26)c3c45
BALAUIYKESNHDW-UHFFFAOYSA-N	Non-irritant	68912-13-0	Non-corrosive	Non-corrosive	Corrosive	[H]C1=C([H])C2([H])C3([H])C([H])([H])C([H])([H])C([H])(C3([H])[H])C2([H])C1([H])OC(=O)C([H])([H])C([H])([H])[H]
GDSRMADSINPKSL-UHFFFAOYSA-N	Non-irritant	17465-86-0	Non-corrosive	Non-corrosive	Corrosive	[H]OC([H])([H])C1([H])OC2([H])OC3([H])C([H])(O[H])C([H])(O[H])C([H])(OC3([H])C([H])([H])O[H])OC3([H])C([H])(O[H])C([H])(O[H])C([H])(OC3([H])C([H])([H])O[H])OC3([H])C([H])(O[H])C([H])(O[H])C([H])(OC3([H])C([H])([H])O[H])OC3([H])C([H])(O[H])C([H])(O[H])C([H])(OC3([H])C([H])([H])O[H])OC3([H])C([H])(O[H])C([H])(O[H])C([H])(OC3([H])C([H])([H])O[H])OC3([H])C([H])(O[H])C([H])(O[H])C([H])(OC3([H])C([H])(…
YOYAIZYFCNQIRF-UHFFFAOYSA-N	Non-irritant	1194-65-6	Non-corrosive	Non-corrosive	Corrosive	[H]c1c([H])c(Cl)c(C#N)c(Cl)c1[H]
InChI=1S/C12H11N3O3S/c13-9-1-3-10(4-2-9)14-15-11-5-7-12(8-6-11)19(16,17)18/h1-8H,13H2,(H,16,17,18)	Non-irritant	104-23-4	Non-corrosive	Non-corrosive	Corrosive	[H]OS(=O)(=O)c1c([H])c([H])c(N=Nc2c([H])c([H])c(N([H])[H])c([H])c2[H])c([H])c1[H]
NYUTUWAFOUJLKI-UHFFFAOYSA-M	Non-irritant	31098-20-1	Non-corrosive	Non-corrosive	Corrosive	[H]OS(=O)(=O)C([H])([H])C([H])([H])C([H])([H])OC(=O)C([H])=C([H])[H]
LSQARZALBDFYQZ-UHFFFAOYSA-N	Non-irritant	345-92-6	Non-corrosive	Non-corrosive	Corrosive	[H]c1c([H])c(c([H])c([H])c1F)C(=O)c1c([H])c([H])c(F)c([H])c1[H]
InChI=1S/C8H8OS/c1-10-8-4-2-7(6-9)3-5-8/h2-6H,1H3	Non-irritant	3446-89-7	Non-corrosive	Non-corrosive	Corrosive	[H]C(=O)c1c([H])c([H])c(SC([H])([H])[H])c([H])c1[H]
KNTKCYKJRSMRMZ-UHFFFAOYSA-N	Non-irritant	18171-19-2	Non-corrosive	Non-corrosive	Corrosive	[H]C([H])([H])O[Si](OC([H])([H])[H])(C([H])([H])[H])C([H])([H])C([H])([H])C([H])([H])Cl
GAUFKBQSTGCCOC-UHFFFAOYSA-N	Non-irritant	4090-51-1	Non-corrosive	Non-corrosive	Corrosive	[H]C([H])([H])C1(C([H])([H])[H])C([H])([H])OP(=S)(OP2(=S)OC([H])([H])C(C([H])([H])[H])(C([H])([H])[H])C([H])([H])O2)OC1([H])[H]
ZFGBKXBPHOUSJX-UHFFFAOYSA-N	Non-irritant	259854-70-1	Non-corrosive	Non-corrosive	Corrosive	[H]C1=C([H])C([H])([H])C([H])(C([H])([H])[H])C([H])([H])C(=O)C([H])([H])C([H])([H])C([H])([H])C([H])([H])C([H])([H])C([H])([H])C([H])([H])C1([H])[H]
InChI=1S/C3H7NO2/c1-2-3-4(5)6/h2-3H2,1H3	Non-irritant	108-03-2	Non-corrosive	Non-corrosive	Corrosive	[H]C([H])([H])C([H])([H])C([H])([H])N(=O)=O
KGLSETWPYVUTQX-UHFFFAOYSA-N	Non-irritant	4151-51-3	Non-corrosive	Non-corrosive	Corrosive	[H]c1c([H])c(N=C=O)c([H])c([H])c1OP(=S)(Oc1c([H])c([H])c(N=C=O)c([H])c1[H])Oc1c([H])c([H])c(N=C=O)c([H])c1[H]
RMLFHPWPTXWZNJ-UHFFFAOYSA-N	Non-irritant	756-13-8	Non-corrosive	Non-corrosive	Corrosive	FC(F)(F)C(F)(F)C(=O)C(F)(C(F)(F)F)C(F)(F)F
GFZWCYSEPXDDRI-UHFFFAOYSA-N	Non-irritant	38640-62-9	Non-corrosive	Non-corrosive	Corrosive	[H]c1c([H])c(c2c([H])c([H])c([H])c(c2c1[H])C([H])(C([H])([H])[H])C([H])([H])[H])C([H])(C([H])([H])[H])C([H])([H])[H]
JMNCUXPHXKHBPY-UHFFFAOYSA-N	Non-irritant	61791-12-6	Non-corrosive	Non-corrosive	Corrosive	[H]N([H])C(=O)OC([H])(C([H])([H])Cl)C([H])([H])Cl
INYHZQLKOKTDAI-UHFFFAOYSA-N	Non-irritant	3048-64-4	Non-corrosive	Non-corrosive	Corrosive	[H]C([H])=C([H])C1([H])C([H])([H])C2([H])C([H])=C([H])C1([H])C2([H])[H]
JWCYDYZLEAQGJJ-UHFFFAOYSA-N	Non-irritant	126990-35-0	Non-corrosive	Non-corrosive	Corrosive	[H]C([H])([H])O[Si](OC([H])([H])[H])(C1([H])C([H])([H])C([H])([H])C([H])([H])C1([H])[H])C1([H])C([H])([H])C([H])([H])C([H])([H])C1([H])[H]
JJRDRFZYKKFYMO-UHFFFAOYSA-N	Non-irritant	10508-09-5	Non-corrosive	Non-corrosive	Corrosive	[H]C([H])([H])C([H])([H])C(OOC(C([H])([H])[H])(C([H])([H])[H])C([H])([H])C([H])([H])[H])(C([H])([H])[H])C([H])([H])[H]
FXNDIJDIPNCZQJ-UHFFFAOYSA-N	Non-irritant	25167-70-8	Non-corrosive	Non-corrosive	Corrosive	[H]C([H])=C(C([H])([H])[H])C([H])([H])C(C([H])([H])[H])(C([H])([H])[H])C([H])([H])[H]
JOLQKTGDSGKSKJ-UHFFFAOYSA-N	Non-irritant	1569-02-4	Non-corrosive	Non-corrosive	Corrosive	[H]OC([H])(C([H])([H])[H])C([H])([H])OC([H])([H])C([H])([H])[H]
KZTYYGOKRVBIMI-UHFFFAOYSA-N	Non-irritant	127-63-9	Non-corrosive	Non-corrosive	Corrosive	[H]c1c([H])c([H])c(c([H])c1[H])S(=O)(=O)c1c([H])c([H])c([H])c([H])c1[H]
BSZXAFXFTLXUFV-UHFFFAOYSA-N	Non-irritant	38888-98-1	Non-corrosive	Non-corrosive	Corrosive	[H]c1c([H])c([H])c(c([H])c1[H])C([H])(c1c([H])c([H])c([H])c([H])c1[H])C([H])([H])[H]
InChI=1S/C8H17Br/c1-2-3-4-5-6-7-8-9/h2-8H2,1H3	Non-irritant	111-83-1	Non-corrosive	Non-corrosive	Corrosive	[H]C([H])([H])C([H])([H])C([H])([H])C([H])([H])C([H])([H])C([H])([H])C([H])([H])C([H])([H])Br
BKOOMYPCSUNDGP-UHFFFAOYSA-N	Non-irritant	513-35-9	Non-corrosive	Non-corrosive	Corrosive	[H]C(=C(C([H])([H])[H])C([H])([H])[H])C([H])([H])[H]
LSXWFXONGKSEMY-UHFFFAOYSA-N	Non-irritant	110-05-4	Non-corrosive	Non-corrosive	Corrosive	[H]C([H])([H])C(OOC(C([H])([H])[H])(C([H])([H])[H])C([H])([H])[H])(C([H])([H])[H])C([H])([H])[H]
YFHFHLSMISYUAQ-UHFFFAOYSA-N	Non-irritant	3891-98-3	Non-corrosive	Non-corrosive	Corrosive	[H]C([H])([H])C([H])([H])C([H])(C([H])([H])[H])C([H])([H])C([H])([H])C([H])([H])C([H])(C([H])([H])[H])C([H])([H])C([H])([H])C([H])([H])C([H])(C([H])([H])[H])C([H])([H])[H]
IUMSDRXLFWAGNT-UHFFFAOYSA-N	Non-irritant	540-97-6	Non-corrosive	Non-corrosive	Corrosive	[H]C([H])([H])[Si]1(O[Si](O[Si](O[Si](O[Si](O[Si](O1)(C([H])([H])[H])C([H])([H])[H])(C([H])([H])[H])C([H])([H])[H])(C([H])([H])[H])C([H])([H])[H])(C([H])([H])[H])C([H])([H])[H])(C([H])([H])[H])C([H])([H])[H])C([H])([H])[H]
InChI=1S/C6H12Br2/c7-5-3-1-2-4-6-8/h1-6H2	Non-irritant	629-03-8	Non-corrosive	Non-corrosive	Corrosive	[H]C([H])(Br)C([H])([H])C([H])([H])C([H])([H])C([H])([H])C([H])([H])Br
GWESVXSMPKAFAS-UHFFFAOYSA-N	Non-irritant	696-29-7	Non-corrosive	Non-corrosive	Corrosive	[H]C([H])([H])C([H])(C([H])([H])[H])C1([H])C([H])([H])C([H])([H])C([H])([H])C([H])([H])C1([H])[H]
InChI=1S/C3H8O2/c1-3(5)2-4/h3-5H,2H2,1H3	Non-irritant	57-55-6 57-55-6	Non-corrosive	Non-corrosive	Corrosive	[H]OC([H])([H])C([H])(O[H])C([H])([H])[H]
RZJRJXONCZWCBN-UHFFFAOYSA-N	Non-irritant	593-45-3	Non-corrosive	Non-corrosive	Corrosive	[H]C([H])([H])C([H])([H])C([H])([H])C([H])([H])C([H])([H])C([H])([H])C([H])([H])C([H])([H])C([H])([H])C([H])([H])C([H])([H])C([H])([H])C([H])([H])C([H])([H])C([H])([H])C([H])([H])C([H])([H])C([H])([H])[H]
LQZZUXJYWNFBMV-UHFFFAOYSA-N	Non-irritant	112-53-8	Non-corrosive	Non-corrosive	Corrosive	[H]OC([H])([H])C([H])([H])C([H])([H])C([H])([H])C([H])([H])C([H])([H])C([H])([H])C([H])([H])C([H])([H])C([H])([H])C([H])([H])C([H])([H])[H]
