# Supplementary material for: Novel computational models offer alternatives to animal testing for assessing eye irritation and corrosion potential of chemicals
Source: Artif Intell Life Sci. Author manuscript; Available in PMC 2022 Aug 5. (PMC9355119; doi:10.1016/j.ailsci.2021.100028)
Supplement: 25 [file NIHMS1767730-supplement-25.csv]

InChIKey	UN GHS	CASRN	Outcome	MuDRA Prediction	RF_Dragon	Smiles
AEMRFAOFKBGASW-UHFFFAOYSA-N	2A	79-14-1	Irritant	Irritant	Non-irritant	[H]OC(=O)C([H])([H])O[H]
CQLNQGQDXMGDBC-UHFFFAOYSA-N	2A	46830-22-2	Irritant	Irritant	Non-irritant	[H]C([H])=C([H])C(=O)OC([H])([H])C([H])([H])[N+](C([H])([H])[H])(C([H])([H])[H])C([H])([H])c1c([H])c([H])c([H])c([H])c1[H]
LJRSZGKUUZPHEB-UHFFFAOYSA-N	2A	42978-66-5	Irritant	Irritant	Non-irritant	[H]C([H])=C([H])C(=O)OC([H])([H])C([H])(OC([H])([H])C([H])(OC([H])([H])C([H])(OC(=O)C([H])=C([H])[H])C([H])([H])[H])C([H])([H])[H])C([H])([H])[H]
MIUUNYUUEFHIHM-UHFFFAOYSA-N	2B	116-37-0	Irritant	Irritant	Non-irritant	[H]OC([H])(C([H])([H])[H])C([H])([H])Oc1c([H])c([H])c(c([H])c1[H])C(c1c([H])c([H])c(OC([H])([H])C([H])(O[H])C([H])([H])[H])c([H])c1[H])(C([H])([H])[H])C([H])([H])[H]
MTPIZGPBYCHTGQ-UHFFFAOYSA-N	2A	28961-43-5	Irritant	Irritant	Non-irritant	[H]C([H])=C([H])C(=O)OC([H])([H])C([H])([H])OC([H])([H])C(C([H])([H])OC([H])([H])C([H])([H])OC(=O)C([H])=C([H])[H])(C([H])([H])OC([H])([H])C([H])([H])OC(=O)C([H])=C([H])[H])C([H])([H])C([H])([H])[H]
MUXOBHXGJLMRAB-UHFFFAOYSA-N	2B	106-65-0	Irritant	Irritant	Non-irritant	[H]C([H])([H])OC(=O)C([H])([H])C([H])([H])C(=O)OC([H])([H])[H]
MXMLDYZVUZXDAF-FBDQPXRJSA-N	2A	83161-22-2	Irritant	Irritant	Non-irritant	[H]OC1([H])C([H])(OC([H])([H])C([H])([H])C([H])([H])C([H])([H])C([H])([H])[H])OC([H])(C([H])([H])[H])C([H])(O[H])C1([H])O[H]
NKJOXAZJBOMXID-UHFFFAOYSA-N	2B	629-82-3	Irritant	Irritant	Non-irritant	[H]C([H])([H])C([H])([H])C([H])([H])C([H])([H])C([H])([H])C([H])([H])C([H])([H])C([H])([H])OC([H])([H])C([H])([H])C([H])([H])C([H])([H])C([H])([H])C([H])([H])C([H])([H])C([H])([H])[H]
PXWAQUODOTWYMT-UHFFFAOYSA-N	2A	10305-38-1	Irritant	Irritant	Non-irritant	[H]OC([H])([H])C([H])(OC([H])([H])C([H])([H])C([H])([H])C([H])([H])C([H])([H])C([H])([H])[H])C([H])([H])O[H]
RWMYPXKVMUFMKS-UHFFFAOYSA-N	2A	52829-07-9	Irritant	Irritant	Non-irritant	[H]N1C([H])([H])C(C([H])([H])[H])(C([H])([H])[H])C([H])(OC(=O)C([H])([H])C([H])([H])C([H])([H])C([H])([H])C([H])([H])C([H])([H])C([H])([H])C([H])([H])C(=O)OC2([H])C(C([H])([H])[H])(C([H])([H])[H])C([H])([H])N([H])C([H])([H])C2(C([H])([H])[H])C([H])([H])[H])C(C([H])([H])[H])(C([H])([H])[H])C1([H])[H]
RWPICVVBGZBXNA-UHFFFAOYSA-N	2B	6422-86-2	Irritant	Irritant	Non-irritant	[H]c1c([H])c(c([H])c([H])c1C(=O)OC([H])([H])C([H])(C([H])([H])C([H])([H])[H])C([H])([H])C([H])([H])C([H])([H])C([H])([H])[H])C(=O)OC([H])([H])C([H])(C([H])([H])C([H])([H])[H])C([H])([H])C([H])([H])C([H])([H])C([H])([H])[H]
SOGAXMICEFXMKE-UHFFFAOYSA-N	2B	97-88-1	Irritant	Irritant	Non-irritant	[H]C([H])=C(C(=O)OC([H])([H])C([H])([H])C([H])([H])C([H])([H])[H])C([H])([H])[H]
STCOOQWBFONSKY-UHFFFAOYSA-N	2B	126-73-8	Irritant	Irritant	Non-irritant	[H]C([H])([H])C([H])([H])C([H])([H])C([H])([H])OP(=O)(OC([H])([H])C([H])([H])C([H])([H])C([H])([H])[H])OC([H])([H])C([H])([H])C([H])([H])C([H])([H])[H]
SUZRRICLUFMAQD-UHFFFAOYSA-M	2A	61791-42-2	Irritant	Irritant	Non-irritant	[H]OS(=O)(=O)C([H])([H])C([H])([H])N([H])C([H])([H])[H]
UEZWYKZHXASYJN-UHFFFAOYSA-N	2A	17796-82-6	Irritant	Irritant	Non-irritant	[H]c1c([H])c([H])c2C(=O)N(SC3([H])C([H])([H])C([H])([H])C([H])([H])C([H])([H])C3([H])[H])C(=O)c2c1[H]
UHGIMQLJWRAPLT-UHFFFAOYSA-L	2A	68987-29-1	Irritant	Irritant	Non-irritant	[H]OP(=O)(O[H])OC([H])([H])C([H])([H])C([H])([H])C([H])([H])C([H])([H])C([H])([H])C([H])([H])C([H])([H])C([H])([H])C([H])([H])C([H])([H])C([H])([H])C([H])([H])C([H])([H])C([H])([H])C([H])([H])C([H])([H])C([H])([H])[H]
VUDOFEJVAFMLEC-UHFFFAOYSA-N	2A	6156-18-9	Irritant	Irritant	Non-irritant	[H]N([H])S(=O)(=O)c1c([H])c([H])c(N([H])C(=S)N([H])c2c([H])c([H])c(F)c([H])c2[H])c([H])c1[H]
WEFZXWJJPHGTTN-UHFFFAOYSA-N	2A	1174627-68-9	Irritant	Irritant	Non-irritant	[H]C([H])([H])OC(=O)C([H])(C([H])([H])[H])C([H])([H])C([H])([H])C(=O)N(C([H])([H])[H])C([H])([H])[H]
WTPYFJNYAMXZJG-UHFFFAOYSA-N	2B	104-38-1	Irritant	Irritant	Non-irritant	[H]OC([H])([H])C([H])([H])Oc1c([H])c([H])c(OC([H])([H])C([H])([H])O[H])c([H])c1[H]
XITRBUPOXXBIJN-UHFFFAOYSA-N	2A	52829-07-9	Irritant	Irritant	Non-irritant	[H]N1C(C([H])([H])[H])(C([H])([H])[H])C([H])([H])C([H])(OC(=O)C([H])([H])C([H])([H])C([H])([H])C([H])([H])C([H])([H])C([H])([H])C([H])([H])C([H])([H])C(=O)OC2([H])C([H])([H])C(N([H])C(C([H])([H])[H])(C([H])([H])[H])C2([H])[H])(C([H])([H])[H])C([H])([H])[H])C([H])([H])C1(C([H])([H])[H])C([H])([H])[H]
YWWNNLPSZSEZNZ-UHFFFAOYSA-N	2A	1120-24-7	Irritant	Irritant	Non-irritant	[H]C([H])([H])N(C([H])([H])[H])C([H])([H])C([H])([H])C([H])([H])C([H])([H])C([H])([H])C([H])([H])C([H])([H])C([H])([H])C([H])([H])C([H])([H])[H]
ZACVGCNKGYYQHA-UHFFFAOYSA-N	2A	16111-62-9	Irritant	Irritant	Non-irritant	[H]C([H])([H])C([H])([H])C([H])([H])C([H])([H])C([H])(C([H])([H])OC(=O)OOC(=O)OC([H])([H])C([H])(C([H])([H])C([H])([H])[H])C([H])([H])C([H])([H])C([H])([H])C([H])([H])[H])C([H])([H])C([H])([H])[H]
ZMSQJSMSLXVTKN-UHFFFAOYSA-N	2A	6425-39-4	Irritant	Irritant	Non-irritant	[H]C([H])(OC([H])([H])C([H])([H])N1C([H])([H])C([H])([H])OC([H])([H])C1([H])[H])C([H])([H])N1C([H])([H])C([H])([H])OC([H])([H])C1([H])[H]
ZVFDTKUVRCTHQE-UHFFFAOYSA-N	2B	68515-49-1	Irritant	Irritant	Non-irritant	[H]c1c([H])c([H])c(C(=O)OC([H])([H])C([H])([H])C([H])([H])C([H])([H])C([H])([H])C([H])([H])C([H])([H])C([H])(C([H])([H])[H])C([H])([H])[H])c(c1[H])C(=O)OC([H])([H])C([H])([H])C([H])([H])C([H])([H])C([H])([H])C([H])([H])C([H])([H])C([H])(C([H])([H])[H])C([H])([H])[H]
InChI=1S/C10H20/c1-3-5-7-9-10-8-6-4-2/h3H,1,4-10H2,2H3		872-05-9	Irritant	Irritant	Non-irritant	[H]C([H])=C([H])C([H])([H])C([H])([H])C([H])([H])C([H])([H])C([H])([H])C([H])([H])C([H])([H])C([H])([H])[H]
InChI=1S/C6H13NO/c1-2-3-4-5-6(7)8/h2-5H2,1H3,(H2,7,8)		628-02-4	Irritant	Irritant	Non-irritant	[H]N([H])C(=O)C([H])([H])C([H])([H])C([H])([H])C([H])([H])C([H])([H])[H]
InChI=1S/C3H6O3/c4-2-1-3(5)6/h4H,1-2H2,(H,5,6)		503-66-2	Irritant	Irritant	Non-irritant	[H]OC(=O)C([H])([H])C([H])([H])O[H]
InChI=1S/C16H33NO3/c1-2-3-4-5-6-7-8-9-10-11-16(20)17(12-14-18)13-15-19/h18-19H,2-15H2,1H3		120-40-1	Irritant	Irritant	Non-irritant	[H]OC([H])([H])C([H])([H])N(C(=O)C([H])([H])C([H])([H])C([H])([H])C([H])([H])C([H])([H])C([H])([H])C([H])([H])C([H])([H])C([H])([H])C([H])([H])C([H])([H])[H])C([H])([H])C([H])([H])O[H]
InChI=1S/C9H20/c1-3-5-7-9-8-6-4-2/h3-9H2,1-2H3		111-84-2	Irritant	Irritant	Non-irritant	[H]C([H])([H])C([H])([H])C([H])([H])C([H])([H])C([H])([H])C([H])([H])C([H])([H])C([H])([H])C([H])([H])[H]
InChI=1S/C10H12N3O3PS2/c1-15-17(18,16-2)19-7-13-10(14)8-5-3-4-6-9(8)11-12-13/h3-6H,7H2,1-2H3		86-50-0	Irritant	Irritant	Non-irritant	[H]c1c([H])c([H])c2C(=O)N(N=Nc2c1[H])C([H])([H])SP(=S)(OC([H])([H])[H])OC([H])([H])[H]
InChI=1S/C11H22/c1-3-5-7-9-11-10-8-6-4-2/h3H,1,4-11H2,2H3		821-95-4	Irritant	Irritant	Non-irritant	[H]C([H])=C([H])C([H])([H])C([H])([H])C([H])([H])C([H])([H])C([H])([H])C([H])([H])C([H])([H])C([H])([H])C([H])([H])[H]
InChI=1S/C9H16ClN5/c1-5-11-7-12-6(10)13-8(14-7)15-9(2,3)4/h5H2,1-4H3,(H2,11,12,13,14,15)		5915-41-3	Irritant	Irritant	Non-irritant	[H]N(c1nc(Cl)nc(n1)N([H])C(C([H])([H])[H])(C([H])([H])[H])C([H])([H])[H])C([H])([H])C([H])([H])[H]
InChI=1S/C16H30O2/c1-4-5-6-7-8-9-10-11-12-13-14-18-16(17)15(2)3/h2,4-14H2,1,3H3		142-90-5	Irritant	Irritant	Non-irritant	[H]C([H])=C(C(=O)OC([H])([H])C([H])([H])C([H])([H])C([H])([H])C([H])([H])C([H])([H])C([H])([H])C([H])([H])C([H])([H])C([H])([H])C([H])([H])C([H])([H])[H])C([H])([H])[H]
InChI=1S/C25H36O2/c1-9-16-11-18(22(26)20(13-16)24(3,4)5)15-19-12-17(10-2)14-21(23(19)27)25(6,7)8/h11-14,26-27H,9-10,15H2,1-8H3		88-24-4	Irritant	Irritant	Non-irritant	[H]Oc1c(c([H])c(c([H])c1C(C([H])([H])[H])(C([H])([H])[H])C([H])([H])[H])C([H])([H])C([H])([H])[H])C([H])([H])c1c([H])c(c([H])c(c1O[H])C(C([H])([H])[H])(C([H])([H])[H])C([H])([H])[H])C([H])([H])C([H])([H])[H]
InChI=1S/C13H25N/c1-14(12-8-4-2-5-9-12)13-10-6-3-7-11-13/h12-13H,2-11H2,1H3		7560-83-0	Irritant	Irritant	Non-irritant	[H]C([H])([H])N(C1([H])C([H])([H])C([H])([H])C([H])([H])C([H])([H])C1([H])[H])C1([H])C([H])([H])C([H])([H])C([H])([H])C([H])([H])C1([H])[H]
InChI=1S/C12H12N2/c13-11-5-1-9(2-6-11)10-3-7-12(14)8-4-10/h1-8H,13-14H2		92-87-5	Irritant	Irritant	Non-irritant	[H]N([H])c1c([H])c([H])c(c([H])c1[H])-c1c([H])c([H])c(N([H])[H])c([H])c1[H]
InChI=1S/C12H20O2/c1-10(2)6-5-7-11(3)8-9-14-12(4)13/h6,8H,5,7,9H2,1-4H3		105-87-3	Irritant	Irritant	Non-irritant	[H]C(=C(C([H])([H])[H])C([H])([H])[H])C([H])([H])C([H])([H])C(=C([H])C([H])([H])OC(=O)C([H])([H])[H])C([H])([H])[H]
InChI=1S/C17H37NO3S/c1-4-5-6-7-8-9-10-11-12-13-15-18(2,3)16-14-17-22(19,20)21/h4-17H2,1-3H3/p+1	2A	14933-08-5	Irritant	Irritant	Non-irritant	[H]OS(=O)(=O)C([H])([H])C([H])([H])C([H])([H])[N+](C([H])([H])[H])(C([H])([H])[H])C([H])([H])C([H])([H])C([H])([H])C([H])([H])C([H])([H])C([H])([H])C([H])([H])C([H])([H])C([H])([H])C([H])([H])C([H])([H])C([H])([H])[H]
InChI=1S/C9H18O2/c1-3-4-5-6-7-8-9(10)11-2/h3-8H2,1-2H3		111-11-5	Irritant	Irritant	Non-irritant	[H]C([H])([H])OC(=O)C([H])([H])C([H])([H])C([H])([H])C([H])([H])C([H])([H])C([H])([H])C([H])([H])[H]
InChI=1S/C20H31N/c1-14(2)15-6-8-17-16(12-15)7-9-18-19(3,13-21)10-5-11-20(17,18)4/h6,8,12,14,18H,5,7,9-11,13,21H2,1-4H3		1446-61-3	Irritant	Irritant	Non-irritant	[H]N([H])C([H])([H])C1(C([H])([H])[H])C([H])([H])C([H])([H])C([H])([H])C2(c3c([H])c([H])c(c([H])c3C([H])([H])C([H])([H])C12[H])C([H])(C([H])([H])[H])C([H])([H])[H])C([H])([H])[H]
InChI=1S/C21H15NO3/c1-12-6-8-13(9-7-12)22-16-10-11-17(23)19-18(16)20(24)14-4-2-3-5-15(14)21(19)25/h2-11,22-23H,1H3		81-48-1	Irritant	Irritant	Non-irritant	[H]Oc1c([H])c([H])c(N([H])c2c([H])c([H])c(c([H])c2[H])C([H])([H])[H])c2C(=O)c3c([H])c([H])c([H])c([H])c3C(=O)c12
InChI=1S/C11H12NO4PS2/c1-15-17(18,16-2)19-7-12-10(13)8-5-3-4-6-9(8)11(12)14/h3-6H,7H2,1-2H3		732-11-6	Irritant	Irritant	Non-irritant	[H]c1c([H])c([H])c2C(=O)N(C(=O)c2c1[H])C([H])([H])SP(=S)(OC([H])([H])[H])OC([H])([H])[H]
InChI=1S/C15H17N3/c1-12-5-4-6-14(11-12)17-16-13-7-9-15(10-8-13)18(2)3/h4-11H,1-3H3		55-80-1	Irritant	Irritant	Non-irritant	[H]c1c([H])c(N=Nc2c([H])c([H])c(c([H])c2[H])N(C([H])([H])[H])C([H])([H])[H])c([H])c(c1[H])C([H])([H])[H]
InChI=1S/C16H34O2/c1-3-5-7-9-11-13-15-17-18-16-14-12-10-8-6-4-2/h3-16H2,1-2H3		19102-74-0	Irritant	Irritant	Non-irritant	[H]C([H])([H])C([H])([H])C([H])([H])C([H])([H])C([H])([H])C([H])([H])C([H])([H])C([H])([H])OOC([H])([H])C([H])([H])C([H])([H])C([H])([H])C([H])([H])C([H])([H])C([H])([H])C([H])([H])[H]
InChI=1S/C18H34O6/c1-2-3-4-5-6-7-8-9-10-11-16(21)23-13-15(20)18-17(22)14(19)12-24-18/h14-15,17-20,22H,2-13H2,1H3		1338-39-2	Irritant	Irritant	Non-irritant	[H]OC([H])(C([H])([H])OC(=O)C([H])([H])C([H])([H])C([H])([H])C([H])([H])C([H])([H])C([H])([H])C([H])([H])C([H])([H])C([H])([H])C([H])([H])C([H])([H])[H])C1([H])OC([H])([H])C([H])(O[H])C1([H])O[H]
InChI=1S/C16H32O2/c1-3-5-6-7-8-9-10-11-12-13-14-15-16(17)18-4-2/h3-15H2,1-2H3		124-06-1	Irritant	Irritant	Non-irritant	[H]C([H])([H])C([H])([H])OC(=O)C([H])([H])C([H])([H])C([H])([H])C([H])([H])C([H])([H])C([H])([H])C([H])([H])C([H])([H])C([H])([H])C([H])([H])C([H])([H])C([H])([H])C([H])([H])[H]
InChI=1S/C7H7NO3/c8-5-3-4(7(10)11)1-2-6(5)9/h1-3,9H,8H2,(H,10,11)		1571-72-8	Irritant	Irritant	Non-irritant	[H]OC(=O)c1c([H])c([H])c(O[H])c(N([H])[H])c1[H]
InChI=1S/C12H2Br8/c13-4-2-1-3(6(14)7(4)15)5-8(16)10(18)12(20)11(19)9(5)17/h1-2H		27858-07-7	Irritant	Irritant	Non-irritant	[H]c1c([H])c(c(Br)c(Br)c1Br)-c1c(Br)c(Br)c(Br)c(Br)c1Br
InChI=1S/C22H42O4/c1-3-5-7-9-11-15-19-25-21(23)17-13-14-18-22(24)26-20-16-12-10-8-6-4-2/h3-20H2,1-2H3		123-79-5	Irritant	Irritant	Non-irritant	[H]C([H])([H])C([H])([H])C([H])([H])C([H])([H])C([H])([H])C([H])([H])C([H])([H])C([H])([H])OC(=O)C([H])([H])C([H])([H])C([H])([H])C([H])([H])C(=O)OC([H])([H])C([H])([H])C([H])([H])C([H])([H])C([H])([H])C([H])([H])C([H])([H])C([H])([H])[H]
InChI=1S/C14H22N2O/c1-5-16(6-2)10-13(17)15-14-11(3)8-7-9-12(14)4/h7-9H,5-6,10H2,1-4H3,(H,15,17)		137-58-6	Irritant	Irritant	Non-irritant	[H]N(C(=O)C([H])([H])N(C([H])([H])C([H])([H])[H])C([H])([H])C([H])([H])[H])c1c(c([H])c([H])c([H])c1C([H])([H])[H])C([H])([H])[H]
InChI=1S/C10H13N5O5/c11-10-13-7-4(8(19)14-10)12-2-15(7)9-6(18)5(17)3(1-16)20-9/h2-3,5-6,9,16-18H,1H2,(H3,11,13,14,19)		118-00-3	Irritant	Irritant	Non-irritant	[H]OC([H])([H])C1([H])OC([H])(n2c([H])nc3c2N([H])C(=NC3=O)N([H])[H])C([H])(O[H])C1([H])O[H]
InChI=1S/C5H10O3/c1-3-7-5(6)8-4-2/h3-4H2,1-2H3		105-58-8	Irritant	Irritant	Non-irritant	[H]C([H])([H])C([H])([H])OC(=O)OC([H])([H])C([H])([H])[H]
InChI=1S/C12H18O4/c1-4-5-6-15-11(14)10-7-9(13)8-12(2,3)16-10/h7H,4-6,8H2,1-3H3		532-34-3	Irritant	Irritant	Non-irritant	[H]C1=C(OC(C([H])([H])[H])(C([H])([H])[H])C([H])([H])C1=O)C(=O)OC([H])([H])C([H])([H])C([H])([H])C([H])([H])[H]
InChI=1S/C26H38O2/c1-10-11-18(19-14-21(25(4,5)6)23(27)12-16(19)2)20-15-22(26(7,8)9)24(28)13-17(20)3/h12-15,18,27-28H,10-11H2,1-9H3		85-60-9	Irritant	Irritant	Non-irritant	[H]Oc1c([H])c(c(c([H])c1C(C([H])([H])[H])(C([H])([H])[H])C([H])([H])[H])C([H])(c1c([H])c(c(O[H])c([H])c1C([H])([H])[H])C(C([H])([H])[H])(C([H])([H])[H])C([H])([H])[H])C([H])([H])C([H])([H])C([H])([H])[H])C([H])([H])[H]
InChI=1S/C29H40O2/c1-20-15-22(26(30)24(17-20)28(3)11-7-5-8-12-28)19-23-16-21(2)18-25(27(23)31)29(4)13-9-6-10-14-29/h15-18,30-31H,5-14,19H2,1-4H3		77-62-3	Irritant	Irritant	Non-irritant	[H]Oc1c(c([H])c(c([H])c1C1(C([H])([H])[H])C([H])([H])C([H])([H])C([H])([H])C([H])([H])C1([H])[H])C([H])([H])[H])C([H])([H])c1c([H])c(c([H])c(c1O[H])C1(C([H])([H])[H])C([H])([H])C([H])([H])C([H])([H])C([H])([H])C1([H])[H])C([H])([H])[H]
InChI=1S/C6H14O/c1-3-5-7-6-4-2/h3-6H2,1-2H3		111-43-3	Irritant	Irritant	Non-irritant	[H]C([H])([H])C([H])([H])C([H])([H])OC([H])([H])C([H])([H])C([H])([H])[H]
InChI=1S/C7H14N2/c1-3-5-7(9,4-2)6-8/h3-5,9H2,1-2H3			Irritant	Irritant	Non-irritant	[H]N([H])C(C#N)(C([H])([H])C([H])([H])[H])C([H])([H])C([H])([H])C([H])([H])[H]
InChI=1S/C11H12N2OS3/c1-2-4-10-9(3-1)12-11(15-10)16-17-13-5-7-14-8-6-13/h1-4H,5-8H2		95-32-9	Irritant	Irritant	Non-irritant	[H]c1c([H])c([H])c2sc(SSN3C([H])([H])C([H])([H])OC([H])([H])C3([H])[H])nc2c1[H]
InChI=1S/C12H22O5/c13-11(7-3-1-4-8-11)16-17-12(15-14)9-5-2-6-10-12/h13-14H,1-10H2		78-18-2	Irritant	Irritant	Non-irritant	[H]OOC1(OOC2(O[H])C([H])([H])C([H])([H])C([H])([H])C([H])([H])C2([H])[H])C([H])([H])C([H])([H])C([H])([H])C([H])([H])C1([H])[H]
InChI=1S/C22H44O2/c1-3-5-7-8-9-10-11-12-13-14-15-16-17-18-19-20-22(23)24-21-6-4-2/h3-21H2,1-2H3		123-95-5	Irritant	Irritant	Non-irritant	[H]C([H])([H])C([H])([H])C([H])([H])C([H])([H])OC(=O)C([H])([H])C([H])([H])C([H])([H])C([H])([H])C([H])([H])C([H])([H])C([H])([H])C([H])([H])C([H])([H])C([H])([H])C([H])([H])C([H])([H])C([H])([H])C([H])([H])C([H])([H])C([H])([H])C([H])([H])[H]
InChI=1S/C2H6N2O2/c3-2(6)4-1-5/h5H,1H2,(H3,3,4,6)		1000-82-4	Irritant	Irritant	Non-irritant	[H]OC([H])([H])N([H])C(=O)N([H])[H]
InChI=1S/C5H12O4/c6-1-5(2-7,3-8)4-9/h6-9H,1-4H2		115-77-5	Irritant	Irritant	Non-irritant	[H]OC([H])([H])C(C([H])([H])O[H])(C([H])([H])O[H])C([H])([H])O[H]
InChI=1S/C12H18O5/c1-9(2)11(13)16-7-5-15-6-8-17-12(14)10(3)4/h1,3,5-8H2,2,4H3		2358-84-1	Irritant	Irritant	Non-irritant	[H]C([H])=C(C(=O)OC([H])([H])C([H])([H])OC([H])([H])C([H])([H])OC(=O)C(=C([H])[H])C([H])([H])[H])C([H])([H])[H]
InChI=1S/C5H10O2/c1-3-4-7-5(2)6/h3-4H2,1-2H3		109-60-4	Irritant	Irritant	Non-irritant	[H]C([H])([H])C(=O)OC([H])([H])C([H])([H])C([H])([H])[H]
InChI=1S/C11H22O2/c1-3-4-5-6-7-8-9-10-11(12)13-2/h3-10H2,1-2H3		110-42-9	Irritant	Irritant	Non-irritant	[H]C([H])([H])OC(=O)C([H])([H])C([H])([H])C([H])([H])C([H])([H])C([H])([H])C([H])([H])C([H])([H])C([H])([H])C([H])([H])[H]
InChI=1S/C18H32O7/c1-4-7-10-23-15(19)13-18(22,17(21)25-12-9-6-3)14-16(20)24-11-8-5-2/h22H,4-14H2,1-3H3		77-94-1	Irritant	Irritant	Non-irritant	[H]OC(C(=O)OC([H])([H])C([H])([H])C([H])([H])C([H])([H])[H])(C([H])([H])C(=O)OC([H])([H])C([H])([H])C([H])([H])C([H])([H])[H])C([H])([H])C(=O)OC([H])([H])C([H])([H])C([H])([H])C([H])([H])[H]
InChI=1S/C7H13NO2/c1-2-7-3-9-5-8(7)6-10-4-7/h2-6H2,1H3		7747-35-5	Irritant	Irritant	Non-irritant	[H]C([H])([H])C([H])([H])C12N(C([H])([H])OC1([H])[H])C([H])([H])OC2([H])[H]
InChI=1S/C32H28N4O8S2/c1-4-44-25-10-8-24(9-11-25)33-34-27-12-5-21(15-19(27)2)22-6-13-28(20(3)16-22)35-36-32-29(37)14-7-23-17-26(45(38,39)40)18-30(31(23)32)46(41,42)43/h5-18,35H,4H2,1-3H3,(H,38,39,40)(H,41,42,43)		6358-29-8	Irritant	Irritant	Non-irritant	[H]OS(=O)(=O)c1c([H])c2C([H])=C([H])C(=O)\C(=N/N([H])c3c([H])c([H])c(c([H])c3C([H])([H])[H])-c3c([H])c([H])c(N=Nc4c([H])c([H])c(OC([H])([H])C([H])([H])[H])c([H])c4[H])c(c3[H])C([H])([H])[H])c2c(c1[H])S(=O)(=O)O[H]
InChI=1S/C21H20O11/c1-7-15(26)17(28)18(29)21(30-7)32-20-16(27)14-12(25)5-9(22)6-13(14)31-19(20)8-2-3-10(23)11(24)4-8/h2-7,15,17-18,21-24,26-29H,1H3		522-12-3	Non-irritant	Non-irritant	Irritant	[H]Oc1c([H])c(O[H])c2C(=O)C(OC3([H])OC([H])(C([H])([H])[H])C([H])(O[H])C([H])(O[H])C3([H])O[H])=C(Oc2c1[H])c1c([H])c([H])c(O[H])c(O[H])c1[H]
VLCAILLZPUINNF-UHFFFAOYSA-N	Non-irritant	9001-62-1	Non-irritant	Non-irritant	Irritant	[H]N(\N=C1\C([H])=C([H])C(=O)C([H])([H])C1=O)c1nc([H])c([H])c([H])c1[H]
InChI=1S/C13H14Cl2O3/c1-12(2,11(16)17)18-9-5-3-8(4-6-9)10-7-13(10,14)15/h3-6,10H,7H2,1-2H3,(H,16,17)		52214-84-3	Non-irritant	Non-irritant	Irritant	[H]OC(=O)C(Oc1c([H])c([H])c(c([H])c1[H])C1([H])C([H])([H])C1(Cl)Cl)(C([H])([H])[H])C([H])([H])[H]
InChI=1S/C18H15NO8S2/c20-28(21,22)26-15-8-4-13(5-9-15)18(17-3-1-2-12-19-17)14-6-10-16(11-7-14)27-29(23,24)25/h1-12,18H,(H,20,21,22)(H,23,24,25)		10040-45-6	Non-irritant	Non-irritant	Irritant	[H]OS(=O)(=O)Oc1c([H])c([H])c(c([H])c1[H])C([H])(c1nc([H])c([H])c([H])c1[H])c1c([H])c([H])c(OS(=O)(=O)O[H])c([H])c1[H]
InChI=1S/C7H8N2O/c1-9-5-3-2-4-7(9)6-8-10/h2-6H,1H3		6735-59-7	Non-irritant	Non-irritant	Irritant	[H]ON=C([H])c1c([H])c([H])c([H])c([H])[n+]1C([H])([H])[H]
UFLLEPHODSEMJD-UHFFFAOYSA-N	Non-irritant	38720-66-0	Non-irritant	Non-irritant	Irritant	[H]N1c2c([H])c([H])c([H])c([H])c2C(=O)c2c(Cl)c3N([H])c4c([H])c([H])c([H])c([H])c4C(=O)c3c(Cl)c12
XPZQBGDNVOHQIS-UHFFFAOYSA-N	Non-irritant	3089-17-6	Non-irritant	Non-irritant	Irritant	[H]N1c2c([H])c([H])c(Cl)c([H])c2C(=O)c2c([H])c3N([H])c4c([H])c([H])c(Cl)c([H])c4C(=O)c3c([H])c12
InChI=1S/C17H14O4S/c1-22(19,20)14-9-7-12(8-10-14)15-11-21-17(18)16(15)13-5-3-2-4-6-13/h2-10H,11H2,1H3		162011-90-7	Non-irritant	Non-irritant	Irritant	[H]c1c([H])c([H])c(c([H])c1[H])C1=C(c2c([H])c([H])c(c([H])c2[H])S(=O)(=O)C([H])([H])[H])C([H])([H])OC1=O
InChI=1S/C13H18O2/c1-9(2)8-11-4-6-12(7-5-11)10(3)13(14)15/h4-7,9-10H,8H2,1-3H3,(H,14,15)		15687-27-1	Non-irritant	Non-irritant	Irritant	[H]OC(=O)C([H])(c1c([H])c([H])c(c([H])c1[H])C([H])([H])C([H])(C([H])([H])[H])C([H])([H])[H])C([H])([H])[H]
InChI=1S/C9H12N6/c1-2-13(1)7-10-8(14-3-4-14)12-9(11-7)15-5-6-15/h1-6H2		51-18-3	Non-irritant	Non-irritant	Irritant	[H]C1([H])N(c2nc(nc(n2)N2C([H])([H])C2([H])[H])N2C([H])([H])C2([H])[H])C1([H])[H]
VSJBBIJIXZVVLQ-UHFFFAOYSA-N	Non-irritant	13122-18-4	Non-irritant	Non-irritant	Irritant	[H]C([H])([H])C([H])(C([H])([H])C(=O)OOC(C([H])([H])[H])(C([H])([H])[H])C([H])([H])[H])C([H])([H])C(C([H])([H])[H])(C([H])([H])[H])C([H])([H])[H]
InChI=1S/C13H10N2/c14-13-9-5-1-3-7-11(9)15-12-8-4-2-6-10(12)13/h1-8H,(H2,14,15)		90-45-9	Non-irritant	Non-irritant	Irritant	[H]N([H])c1c2c([H])c([H])c([H])c([H])c2nc2c([H])c([H])c([H])c([H])c12
InChI=1S/C28H22N2O8S2/c1-15-7-9-19(23(13-15)39(33,34)35)29-21-11-12-22(30-20-10-8-16(2)14-24(20)40(36,37)38)26-25(21)27(31)17-5-3-4-6-18(17)28(26)32/h3-14,29-30H,1-2H3,(H,33,34,35)(H,36,37,38)		4403-90-1	Non-irritant	Non-irritant	Irritant	[H]OS(=O)(=O)c1c([H])c(c([H])c([H])c1N([H])c1c([H])c([H])c(N([H])c2c([H])c([H])c(c([H])c2S(=O)(=O)O[H])C([H])([H])[H])c2C(=O)c3c([H])c([H])c([H])c([H])c3C(=O)c12)C([H])([H])[H]
InChI=1S/C16H17NO/c1-17(2)16(18)15(13-9-5-3-6-10-13)14-11-7-4-8-12-14/h3-12,15H,1-2H3		957-51-7	Non-irritant	Non-irritant	Irritant	[H]c1c([H])c([H])c(c([H])c1[H])C([H])(C(=O)N(C([H])([H])[H])C([H])([H])[H])c1c([H])c([H])c([H])c([H])c1[H]
OMVSWZDEEGIJJI-UHFFFAOYSA-N	Non-irritant	6846-50-0	Non-irritant	Non-irritant	Irritant	[H]C([H])([H])C([H])(C(=O)OC([H])([H])C(C([H])([H])[H])(C([H])([H])[H])C([H])(OC(=O)C([H])(C([H])([H])[H])C([H])([H])[H])C([H])(C([H])([H])[H])C([H])([H])[H])C([H])([H])[H]
InChI=1S/C9H13NO2/c1-2-9(12-8(10)11)6-4-3-5-7-9/h1H,3-7H2,(H2,10,11)		126-52-3	Non-irritant	Non-irritant	Irritant	[H]C#CC1(OC(=O)N([H])[H])C([H])([H])C([H])([H])C([H])([H])C([H])([H])C1([H])[H]
InChI=1S/C3H2ClF5O/c4-1(5)3(8,9)10-2(6)7/h1-2H		13838-16-9	Non-irritant	Non-irritant	Irritant	[H]C(F)(F)OC(F)(F)C([H])(F)Cl
SKRWRXWNQFQGRU-UHFFFAOYSA-N	Non-irritant	80793-17-5	Non-irritant	Non-irritant	Irritant	[H]C([H])([H])C([H])([H])C(F)(F)C(F)(F)C(F)(F)C(F)(F)C(F)(F)C(F)(F)F
InChI=1S/C9H11N/c10-9-6-8(9)7-4-2-1-3-5-7/h1-5,8-9H,6,10H2		95-62-5	Non-irritant	Non-irritant	Irritant	[H]N([H])C1([H])C([H])([H])C1([H])c1c([H])c([H])c([H])c([H])c1[H]
XKJCHHZQLQNZHY-UHFFFAOYSA-N	Non-irritant	85-41-6	Non-irritant	Non-irritant	Irritant	[H]N1C(=O)c2c([H])c([H])c([H])c([H])c2C1=O
NFDRPXJGHKJRLJ-UHFFFAOYSA-N	Non-irritant	22036-77-7	Non-irritant	Non-irritant	Irritant	[H]OP(=O)(O[H])C([H])([H])N(C([H])([H])C([H])([H])N(C([H])([H])P(=O)(O[H])O[H])C([H])([H])P(=O)(O[H])O[H])C([H])([H])P(=O)(O[H])O[H]
QCWRDNFBMVSDEY-UHFFFAOYSA-N	Non-irritant	14338-82-0	Non-irritant	Non-irritant	Irritant	[H]C([H])([H])C([H])([H])C([H])([H])C([H])([H])OC(=O)C([H])([H])SC([H])([H])SC([H])([H])C(=O)OC([H])([H])C([H])([H])C([H])([H])C([H])([H])[H]
FWDBOZPQNFPOLF-UHFFFAOYSA-N	Non-irritant	78-08-0	Non-irritant	Non-irritant	Irritant	[H]C([H])=C([H])[Si](OC([H])([H])C([H])([H])[H])(OC([H])([H])C([H])([H])[H])OC([H])([H])C([H])([H])[H]
DXGLGDHPHMLXJC-UHFFFAOYSA-N	Non-irritant	131-57-7	Non-irritant	Non-irritant	Irritant	[H]Oc1c([H])c(OC([H])([H])[H])c([H])c([H])c1C(=O)c1c([H])c([H])c([H])c([H])c1[H]
CBIFNLUPCWCNQT-UHFFFAOYSA-N	Non-irritant	18516-18-2	Non-irritant	Non-irritant	Irritant	[H]OC([H])([H])C(C([H])=O)(C([H])([H])[H])C([H])([H])O[H]
OWICEWMBIBPFAH-UHFFFAOYSA-N	Non-irritant	57583-54-7	Non-irritant	Non-irritant	Irritant	[H]c1c([H])c([H])c(OP(=O)(Oc2c([H])c([H])c([H])c([H])c2[H])Oc2c([H])c([H])c([H])c(OP(=O)(Oc3c([H])c([H])c([H])c([H])c3[H])Oc3c([H])c([H])c([H])c([H])c3[H])c2[H])c([H])c1[H]
XMTQQYYKAHVGBJ-UHFFFAOYSA-N	Non-irritant	330-54-1	Non-irritant	Non-irritant	Irritant	[H]N(C(=O)N(C([H])([H])[H])C([H])([H])[H])c1c([H])c([H])c(Cl)c(Cl)c1[H]
MUBZPKHOEPUJKR-UHFFFAOYSA-L	Non-irritant	640-67-5	Non-irritant	Non-irritant	Irritant	[H]OC(=O)C(=O)O[H]
LLHKCFNBLRBOGN-UHFFFAOYSA-N	Non-irritant	108-65-6	Non-irritant	Non-irritant	Irritant	[H]C([H])([H])OC([H])([H])C([H])(OC(=O)C([H])([H])[H])C([H])([H])[H]
InChI=1S/C9H11NO2/c1-2-12-9(11)7-3-5-8(10)6-4-7/h3-6H,2,10H2,1H3		94-09-7	Non-irritant	Non-irritant	Irritant	[H]N([H])c1c([H])c([H])c(c([H])c1[H])C(=O)OC([H])([H])C([H])([H])[H]
IKXFIBBKEARMLL-UHFFFAOYSA-N	Non-irritant	597-82-0	Non-irritant	Non-irritant	Irritant	[H]c1c([H])c([H])c(OP(=S)(Oc2c([H])c([H])c([H])c([H])c2[H])Oc2c([H])c([H])c([H])c([H])c2[H])c([H])c1[H]
BVKZGUZCCUSVTD-UHFFFAOYSA-N	Non-irritant	10361-29-2	Non-irritant	Non-irritant	Irritant	[H]OC(=O)O[H]
BOTDANWDWHJENH-UHFFFAOYSA-N	Non-irritant	78-10-4	Non-irritant	Non-irritant	Irritant	[H]C([H])([H])C([H])([H])O[Si](OC([H])([H])C([H])([H])[H])(OC([H])([H])C([H])([H])[H])OC([H])([H])C([H])([H])[H]
InChI=1S/C24H40O4/c1-14(4-7-21(27)28)17-5-6-18-22-19(9-11-24(17,18)3)23(2)10-8-16(25)12-15(23)13-20(22)26/h14-20,22,25-26H,4-13H2,1-3H3,(H,27,28)		474-25-9 128-13-2	Non-irritant	Non-irritant	Irritant	[H]OC(=O)C([H])([H])C([H])([H])C([H])(C([H])([H])[H])C1([H])C([H])([H])C([H])([H])C2([H])C3([H])C([H])(O[H])C([H])([H])C4([H])C([H])([H])C([H])(O[H])C([H])([H])C([H])([H])C4(C([H])([H])[H])C3([H])C([H])([H])C([H])([H])C12C([H])([H])[H]
BTBUEUYNUDRHOZ-UHFFFAOYSA-N	Non-irritant	12007-92-0	Non-irritant	Non-irritant	Irritant	[H]OB(O[H])O[H]
InChI=1S/C6H10O4/c1-5(7)9-3-4-10-6(2)8/h3-4H2,1-2H3		111-55-7	Non-irritant	Non-irritant	Irritant	[H]C([H])([H])C(=O)OC([H])([H])C([H])([H])OC(=O)C([H])([H])[H]
AEIJTFQOBWATKX-UHFFFAOYSA-N	Non-irritant	1117-86-8	Non-irritant	Non-irritant	Irritant	[H]OC([H])([H])C([H])(O[H])C([H])([H])C([H])([H])C([H])([H])C([H])([H])C([H])([H])C([H])([H])[H]
