# Supplementary material for: Novel computational models offer alternatives to animal testing for assessing eye irritation and corrosion potential of chemicals
Source: Artif Intell Life Sci. Author manuscript; Available in PMC 2022 Aug 5. (PMC9355119; doi:10.1016/j.ailsci.2021.100028)
Supplement: 26 [file NIHMS1767730-supplement-26.csv]

InChIKey	UN GHS	CASRN	Outcome	MuDRA Prediction	RF_Dragon	Smiles
CQLNQGQDXMGDBC-UHFFFAOYSA-N	2A	46830-22-2	Irritant	Irritant	Non-irritant	[H]C([H])=C([H])C(=O)OC([H])([H])C([H])([H])[N+](C([H])([H])[H])(C([H])([H])[H])C([H])([H])c1c([H])c([H])c([H])c([H])c1[H]
HNSDLXPSAYFUHK-UHFFFAOYSA-M	2A	577-11-7	Irritant	Irritant	Non-irritant	[H]OS(=O)(=O)C([H])(C(=O)OC([H])([H])C([H])(C([H])([H])C([H])([H])[H])C([H])([H])C([H])([H])C([H])([H])C([H])([H])[H])C([H])([H])C(=O)OC([H])([H])C([H])(C([H])([H])C([H])([H])[H])C([H])([H])C([H])([H])C([H])([H])C([H])([H])[H]
IBLKWZIFZMJLFL-UHFFFAOYSA-N	2A	770-35-4	Irritant	Irritant	Non-irritant	[H]OC([H])(C([H])([H])[H])C([H])([H])Oc1c([H])c([H])c([H])c([H])c1[H]
KBAYQFWFCOOCIC-UHFFFAOYSA-N	2B	13393-93-6	Irritant	Irritant	Non-irritant	[H]OC([H])([H])C1(C([H])([H])[H])C([H])([H])C([H])([H])C([H])([H])C2(C([H])([H])[H])C3([H])C([H])([H])C([H])([H])C([H])(C([H])([H])C3([H])C([H])([H])C([H])([H])C12[H])C([H])(C([H])([H])[H])C([H])([H])[H]
MIUUNYUUEFHIHM-UHFFFAOYSA-N	2B	116-37-0	Irritant	Irritant	Non-irritant	[H]OC([H])(C([H])([H])[H])C([H])([H])Oc1c([H])c([H])c(c([H])c1[H])C(c1c([H])c([H])c(OC([H])([H])C([H])(O[H])C([H])([H])[H])c([H])c1[H])(C([H])([H])[H])C([H])([H])[H]
MXMLDYZVUZXDAF-FBDQPXRJSA-N	2A	83161-22-2	Irritant	Irritant	Non-irritant	[H]OC1([H])C([H])(OC([H])([H])C([H])([H])C([H])([H])C([H])([H])C([H])([H])[H])OC([H])(C([H])([H])[H])C([H])(O[H])C1([H])O[H]
NOOLISFMXDJSKH-KXUCPTDWSA-N	2A	2216-51-5	Irritant	Irritant	Non-irritant	[H]OC1([H])C([H])([H])C([H])(C([H])([H])[H])C([H])([H])C([H])([H])C1([H])C([H])(C([H])([H])[H])C([H])([H])[H]
PLLBRTOLHQQAQQ-UHFFFAOYSA-N	2B	68551-08-6	Irritant	Irritant	Non-irritant	[H]OC([H])([H])C([H])([H])C([H])([H])C([H])([H])C([H])([H])C([H])([H])C([H])([H])C([H])(C([H])([H])[H])C([H])([H])[H]
QANVQYKQPMHTAM-UHFFFAOYSA-M	2A	29857-13-4	Irritant	Irritant	Non-irritant	[H]OS(=O)(=O)C([H])(C(=O)OC([H])([H])C([H])([H])C([H])([H])C([H])([H])C([H])([H])C([H])([H])C([H])([H])C([H])(C([H])([H])[H])C([H])([H])[H])C([H])([H])C(=O)OC([H])([H])C([H])([H])C([H])([H])C([H])([H])C([H])([H])C([H])([H])C([H])([H])C([H])(C([H])([H])[H])C([H])([H])[H]
QUDWYFHPNIMBFC-UHFFFAOYSA-N	2B	131-17-9	Irritant	Irritant	Non-irritant	[H]C([H])=C([H])C([H])([H])OC(=O)c1c([H])c([H])c([H])c([H])c1C(=O)OC([H])([H])C([H])=C([H])[H]
QUXFOKCUIZCKGS-UHFFFAOYSA-N	2A	83411-71-6	Irritant	Irritant	Non-irritant	[H]OP(=O)(C([H])([H])C([H])(C([H])([H])[H])C([H])([H])C(C([H])([H])[H])(C([H])([H])[H])C([H])([H])[H])C([H])([H])C([H])(C([H])([H])[H])C([H])([H])C(C([H])([H])[H])(C([H])([H])[H])C([H])([H])[H]
RWPICVVBGZBXNA-UHFFFAOYSA-N	2B	6422-86-2	Irritant	Irritant	Non-irritant	[H]c1c([H])c(c([H])c([H])c1C(=O)OC([H])([H])C([H])(C([H])([H])C([H])([H])[H])C([H])([H])C([H])([H])C([H])([H])C([H])([H])[H])C(=O)OC([H])([H])C([H])(C([H])([H])C([H])([H])[H])C([H])([H])C([H])([H])C([H])([H])C([H])([H])[H]
SQAKQVFOMMLRPR-UHFFFAOYSA-L	2A	27344-41-8	Irritant	Irritant	Non-irritant	[H]OS(=O)(=O)c1c([H])c([H])c([H])c([H])c1C([H])=C([H])c1c([H])c([H])c(c([H])c1[H])-c1c([H])c([H])c(C([H])=C([H])c2c([H])c([H])c([H])c([H])c2S(=O)(=O)O[H])c([H])c1[H]
TUFJPPAQOXUHRI-KTKRTIGZSA-N	2A	34140-91-5	Irritant	Irritant	Non-irritant	[H]N([H])C([H])([H])C([H])([H])C([H])([H])N([H])C([H])([H])C([H])([H])C([H])([H])C([H])([H])C([H])([H])C([H])([H])C([H])([H])C([H])([H])C([H])=C([H])C([H])([H])C([H])([H])C([H])([H])C([H])([H])C([H])([H])C([H])([H])C([H])([H])C([H])([H])[H]
UEZWYKZHXASYJN-UHFFFAOYSA-N	2A	17796-82-6	Irritant	Irritant	Non-irritant	[H]c1c([H])c([H])c2C(=O)N(SC3([H])C([H])([H])C([H])([H])C([H])([H])C([H])([H])C3([H])[H])C(=O)c2c1[H]
USFMMZYROHDWPJ-UHFFFAOYSA-N	2B	5039-78-1	Irritant	Irritant	Non-irritant	[H]C([H])=C(C(=O)OC([H])([H])C([H])([H])[N+](C([H])([H])[H])(C([H])([H])[H])C([H])([H])[H])C([H])([H])[H]
WEFZXWJJPHGTTN-UHFFFAOYSA-N	2A	1174627-68-9	Irritant	Irritant	Non-irritant	[H]C([H])([H])OC(=O)C([H])(C([H])([H])[H])C([H])([H])C([H])([H])C(=O)N(C([H])([H])[H])C([H])([H])[H]
WTPYFJNYAMXZJG-UHFFFAOYSA-N	2B	104-38-1	Irritant	Irritant	Non-irritant	[H]OC([H])([H])C([H])([H])Oc1c([H])c([H])c(OC([H])([H])C([H])([H])O[H])c([H])c1[H]
YCOHHRPARVZBHK-UHFFFAOYSA-N	2A	128119-70-0	Irritant	Irritant	Non-irritant	[H]OC([H])([H])C([H])(C([H])([H])[H])C([H])([H])OC1([H])C([H])([H])C2([H])C([H])([H])C([H])([H])C1(C([H])([H])[H])C2(C([H])([H])[H])C([H])([H])[H]
YNOWBNNLZSSIHM-UHFFFAOYSA-N	2A	7237-83-4	Irritant	Irritant	Non-irritant	[H]c1c([H])c(C(=O)OC([H])([H])C2([H])OC2([H])[H])c(c([H])c1C(=O)OC([H])([H])C1([H])OC1([H])[H])C(=O)OC([H])([H])C1([H])OC1([H])[H]
ZACVGCNKGYYQHA-UHFFFAOYSA-N	2A	16111-62-9	Irritant	Irritant	Non-irritant	[H]C([H])([H])C([H])([H])C([H])([H])C([H])([H])C([H])(C([H])([H])OC(=O)OOC(=O)OC([H])([H])C([H])(C([H])([H])C([H])([H])[H])C([H])([H])C([H])([H])C([H])([H])C([H])([H])[H])C([H])([H])C([H])([H])[H]
ZVFDTKUVRCTHQE-UHFFFAOYSA-N	2B	68515-49-1	Irritant	Irritant	Non-irritant	[H]c1c([H])c([H])c(C(=O)OC([H])([H])C([H])([H])C([H])([H])C([H])([H])C([H])([H])C([H])([H])C([H])([H])C([H])(C([H])([H])[H])C([H])([H])[H])c(c1[H])C(=O)OC([H])([H])C([H])([H])C([H])([H])C([H])([H])C([H])([H])C([H])([H])C([H])([H])C([H])(C([H])([H])[H])C([H])([H])[H]
InChI=1S/C10H20/c1-3-5-7-9-10-8-6-4-2/h3H,1,4-10H2,2H3		872-05-9	Irritant	Irritant	Non-irritant	[H]C([H])=C([H])C([H])([H])C([H])([H])C([H])([H])C([H])([H])C([H])([H])C([H])([H])C([H])([H])C([H])([H])[H]
InChI=1S/C16H33NO3/c1-2-3-4-5-6-7-8-9-10-11-16(20)17(12-14-18)13-15-19/h18-19H,2-15H2,1H3		120-40-1	Irritant	Irritant	Non-irritant	[H]OC([H])([H])C([H])([H])N(C(=O)C([H])([H])C([H])([H])C([H])([H])C([H])([H])C([H])([H])C([H])([H])C([H])([H])C([H])([H])C([H])([H])C([H])([H])C([H])([H])[H])C([H])([H])C([H])([H])O[H]
InChI=1S/C7H16O/c1-3-4-5-6-7(2)8/h7-8H,3-6H2,1-2H3		543-49-7	Irritant	Irritant	Non-irritant	[H]OC([H])(C([H])([H])[H])C([H])([H])C([H])([H])C([H])([H])C([H])([H])C([H])([H])[H]
InChI=1S/C11H22/c1-3-5-7-9-11-10-8-6-4-2/h3H,1,4-11H2,2H3		821-95-4	Irritant	Irritant	Non-irritant	[H]C([H])=C([H])C([H])([H])C([H])([H])C([H])([H])C([H])([H])C([H])([H])C([H])([H])C([H])([H])C([H])([H])C([H])([H])[H]
InChI=1S/C25H36O2/c1-9-16-11-18(22(26)20(13-16)24(3,4)5)15-19-12-17(10-2)14-21(23(19)27)25(6,7)8/h11-14,26-27H,9-10,15H2,1-8H3		88-24-4	Irritant	Irritant	Non-irritant	[H]Oc1c(c([H])c(c([H])c1C(C([H])([H])[H])(C([H])([H])[H])C([H])([H])[H])C([H])([H])C([H])([H])[H])C([H])([H])c1c([H])c(c([H])c(c1O[H])C(C([H])([H])[H])(C([H])([H])[H])C([H])([H])[H])C([H])([H])C([H])([H])[H]
InChI=1S/C12H12N2/c13-11-5-1-9(2-6-11)10-3-7-12(14)8-4-10/h1-8H,13-14H2		92-87-5	Irritant	Irritant	Non-irritant	[H]N([H])c1c([H])c([H])c(c([H])c1[H])-c1c([H])c([H])c(N([H])[H])c([H])c1[H]
InChI=1S/C20H31N/c1-14(2)15-6-8-17-16(12-15)7-9-18-19(3,13-21)10-5-11-20(17,18)4/h6,8,12,14,18H,5,7,9-11,13,21H2,1-4H3		1446-61-3	Irritant	Irritant	Non-irritant	[H]N([H])C([H])([H])C1(C([H])([H])[H])C([H])([H])C([H])([H])C([H])([H])C2(c3c([H])c([H])c(c([H])c3C([H])([H])C([H])([H])C12[H])C([H])(C([H])([H])[H])C([H])([H])[H])C([H])([H])[H]
InChI=1S/C21H15NO3/c1-12-6-8-13(9-7-12)22-16-10-11-17(23)19-18(16)20(24)14-4-2-3-5-15(14)21(19)25/h2-11,22-23H,1H3		81-48-1	Irritant	Irritant	Non-irritant	[H]Oc1c([H])c([H])c(N([H])c2c([H])c([H])c(c([H])c2[H])C([H])([H])[H])c2C(=O)c3c([H])c([H])c([H])c([H])c3C(=O)c12
InChI=1S/C16H34O2/c1-3-5-7-9-11-13-15-17-18-16-14-12-10-8-6-4-2/h3-16H2,1-2H3		19102-74-0	Irritant	Irritant	Non-irritant	[H]C([H])([H])C([H])([H])C([H])([H])C([H])([H])C([H])([H])C([H])([H])C([H])([H])C([H])([H])OOC([H])([H])C([H])([H])C([H])([H])C([H])([H])C([H])([H])C([H])([H])C([H])([H])C([H])([H])[H]
InChI=1S/C18H34O6/c1-2-3-4-5-6-7-8-9-10-11-16(21)23-13-15(20)18-17(22)14(19)12-24-18/h14-15,17-20,22H,2-13H2,1H3		1338-39-2	Irritant	Irritant	Non-irritant	[H]OC([H])(C([H])([H])OC(=O)C([H])([H])C([H])([H])C([H])([H])C([H])([H])C([H])([H])C([H])([H])C([H])([H])C([H])([H])C([H])([H])C([H])([H])C([H])([H])[H])C1([H])OC([H])([H])C([H])(O[H])C1([H])O[H]
InChI=1S/C16H32O2/c1-3-5-6-7-8-9-10-11-12-13-14-15-16(17)18-4-2/h3-15H2,1-2H3		124-06-1	Irritant	Irritant	Non-irritant	[H]C([H])([H])C([H])([H])OC(=O)C([H])([H])C([H])([H])C([H])([H])C([H])([H])C([H])([H])C([H])([H])C([H])([H])C([H])([H])C([H])([H])C([H])([H])C([H])([H])C([H])([H])C([H])([H])[H]
InChI=1S/C9H10O2/c1-2-11-9(10)8-6-4-3-5-7-8/h3-7H,2H2,1H3		93-89-0	Irritant	Irritant	Non-irritant	[H]c1c([H])c([H])c(c([H])c1[H])C(=O)OC([H])([H])C([H])([H])[H]
InChI=1S/C22H42O4/c1-3-5-7-9-11-15-19-25-21(23)17-13-14-18-22(24)26-20-16-12-10-8-6-4-2/h3-20H2,1-2H3		123-79-5	Irritant	Irritant	Non-irritant	[H]C([H])([H])C([H])([H])C([H])([H])C([H])([H])C([H])([H])C([H])([H])C([H])([H])C([H])([H])OC(=O)C([H])([H])C([H])([H])C([H])([H])C([H])([H])C(=O)OC([H])([H])C([H])([H])C([H])([H])C([H])([H])C([H])([H])C([H])([H])C([H])([H])C([H])([H])[H]
InChI=1S/C14H22N2O/c1-5-16(6-2)10-13(17)15-14-11(3)8-7-9-12(14)4/h7-9H,5-6,10H2,1-4H3,(H,15,17)		137-58-6	Irritant	Irritant	Non-irritant	[H]N(C(=O)C([H])([H])N(C([H])([H])C([H])([H])[H])C([H])([H])C([H])([H])[H])c1c(c([H])c([H])c([H])c1C([H])([H])[H])C([H])([H])[H]
InChI=1S/C10H13N5O5/c11-10-13-7-4(8(19)14-10)12-2-15(7)9-6(18)5(17)3(1-16)20-9/h2-3,5-6,9,16-18H,1H2,(H3,11,13,14,19)		118-00-3	Irritant	Irritant	Non-irritant	[H]OC([H])([H])C1([H])OC([H])(n2c([H])nc3c2N([H])C(=NC3=O)N([H])[H])C([H])(O[H])C1([H])O[H]
InChI=1S/C9H12/c1-2-6-9-7-4-3-5-8-9/h3-5,7-8H,2,6H2,1H3		103-65-1	Irritant	Irritant	Non-irritant	[H]c1c([H])c([H])c(c([H])c1[H])C([H])([H])C([H])([H])C([H])([H])[H]
InChI=1S/C12H18O4/c1-4-5-6-15-11(14)10-7-9(13)8-12(2,3)16-10/h7H,4-6,8H2,1-3H3		532-34-3	Irritant	Irritant	Non-irritant	[H]C1=C(OC(C([H])([H])[H])(C([H])([H])[H])C([H])([H])C1=O)C(=O)OC([H])([H])C([H])([H])C([H])([H])C([H])([H])[H]
InChI=1S/C29H40O2/c1-20-15-22(26(30)24(17-20)28(3)11-7-5-8-12-28)19-23-16-21(2)18-25(27(23)31)29(4)13-9-6-10-14-29/h15-18,30-31H,5-14,19H2,1-4H3		77-62-3	Irritant	Irritant	Non-irritant	[H]Oc1c(c([H])c(c([H])c1C1(C([H])([H])[H])C([H])([H])C([H])([H])C([H])([H])C([H])([H])C1([H])[H])C([H])([H])[H])C([H])([H])c1c([H])c(c([H])c(c1O[H])C1(C([H])([H])[H])C([H])([H])C([H])([H])C([H])([H])C([H])([H])C1([H])[H])C([H])([H])[H]
InChI=1S/C21H16/c1-13-6-7-15-12-20-17-5-3-2-4-14(17)8-9-18(20)19-11-10-16(13)21(15)19/h2-9,12H,10-11H2,1H3		56-49-5	Irritant	Irritant	Non-irritant	[H]c1c([H])c([H])c2c(c1[H])c([H])c([H])c1c3c4c(c(c([H])c([H])c4c([H])c21)C([H])([H])[H])C([H])([H])C3([H])[H]
InChI=1S/C11H12N2OS3/c1-2-4-10-9(3-1)12-11(15-10)16-17-13-5-7-14-8-6-13/h1-4H,5-8H2		95-32-9	Irritant	Irritant	Non-irritant	[H]c1c([H])c([H])c2sc(SSN3C([H])([H])C([H])([H])OC([H])([H])C3([H])[H])nc2c1[H]
InChI=1S/C10H12O2/c1-3-4-8-5-6-9(11)10(7-8)12-2/h3,5-7,11H,1,4H2,2H3		97-53-0	Irritant	Irritant	Non-irritant	[H]Oc1c([H])c([H])c(c([H])c1OC([H])([H])[H])C([H])([H])C([H])=C([H])[H]
InChI=1S/C22H42O5/c1-3-5-7-9-11-13-15-21(23)26-19-17-25-18-20-27-22(24)16-14-12-10-8-6-4-2/h3-20H2,1-2H3		106-01-4	Irritant	Irritant	Non-irritant	[H]C([H])([H])C([H])([H])C([H])([H])C([H])([H])C([H])([H])C([H])([H])C([H])([H])C([H])([H])C(=O)OC([H])([H])C([H])([H])OC([H])([H])C([H])([H])OC(=O)C([H])([H])C([H])([H])C([H])([H])C([H])([H])C([H])([H])C([H])([H])C([H])([H])C([H])([H])[H]
InChI=1S/C8H10N2O3S/c1-6(11)10-14(12,13)8-4-2-7(9)3-5-8/h2-5H,9H2,1H3,(H,10,11)		144-80-9	Irritant	Irritant	Non-irritant	[H]N([H])c1c([H])c([H])c(c([H])c1[H])S(=O)(=O)N([H])C(=O)C([H])([H])[H]
InChI=1S/C22H44O2/c1-3-5-7-8-9-10-11-12-13-14-15-16-17-18-19-20-22(23)24-21-6-4-2/h3-21H2,1-2H3		123-95-5	Irritant	Irritant	Non-irritant	[H]C([H])([H])C([H])([H])C([H])([H])C([H])([H])OC(=O)C([H])([H])C([H])([H])C([H])([H])C([H])([H])C([H])([H])C([H])([H])C([H])([H])C([H])([H])C([H])([H])C([H])([H])C([H])([H])C([H])([H])C([H])([H])C([H])([H])C([H])([H])C([H])([H])C([H])([H])[H]
InChI=1S/C5H6N2O/c1-5(8)7-3-2-6-4-7/h2-4H,1H3		2466-76-4	Irritant	Irritant	Non-irritant	[H]c1nc([H])n(c1[H])C(=O)C([H])([H])[H]
InChI=1S/C10H16/c1-9-5-3-7-10(2)8-4-6-9/h3,5,7,9H,4,6,8H2,1-2H3			Irritant	Irritant	Non-irritant	[H]C1=C([H])C([H])(C([H])([H])[H])C([H])([H])C([H])([H])C([H])([H])C(=C1[H])C([H])([H])[H]
InChI=1S/C9H12O3S/c1-3-12-13(10,11)9-6-4-8(2)5-7-9/h4-7H,3H2,1-2H3		80-40-0	Irritant	Irritant	Non-irritant	[H]c1c([H])c(c([H])c([H])c1C([H])([H])[H])S(=O)(=O)OC([H])([H])C([H])([H])[H]
InChI=1S/C7H8O/c8-6-7-4-2-1-3-5-7/h1-5,8H,6H2		100-51-6	Irritant	Irritant	Non-irritant	[H]OC([H])([H])c1c([H])c([H])c([H])c([H])c1[H]
InChI=1S/C11H14O2/c1-2-3-9-13-11(12)10-7-5-4-6-8-10/h4-8H,2-3,9H2,1H3		136-60-7	Irritant	Irritant	Non-irritant	[H]c1c([H])c([H])c(c([H])c1[H])C(=O)OC([H])([H])C([H])([H])C([H])([H])C([H])([H])[H]
InChI=1S/C8H8O3/c1-11-7-4-2-6(3-5-7)8(9)10/h2-5H,1H3,(H,9,10)		100-09-4	Irritant	Irritant	Non-irritant	[H]OC(=O)c1c([H])c([H])c(OC([H])([H])[H])c([H])c1[H]
InChI=1S/C18H32O7/c1-4-7-10-23-15(19)13-18(22,17(21)25-12-9-6-3)14-16(20)24-11-8-5-2/h22H,4-14H2,1-3H3		77-94-1	Irritant	Irritant	Non-irritant	[H]OC(C(=O)OC([H])([H])C([H])([H])C([H])([H])C([H])([H])[H])(C([H])([H])C(=O)OC([H])([H])C([H])([H])C([H])([H])C([H])([H])[H])C([H])([H])C(=O)OC([H])([H])C([H])([H])C([H])([H])C([H])([H])[H]
InChI=1S/C8H13N2O2P/c1-9-13(11,10-2)12-8-6-4-3-5-7-8/h3-7H,1-2H3,(H2,9,10,11)		1754-58-1	Irritant	Irritant	Non-irritant	[H]N(C([H])([H])[H])P(=O)(Oc1c([H])c([H])c([H])c([H])c1[H])N([H])C([H])([H])[H]
InChI=1S/C32H28N4O8S2/c1-4-44-25-10-8-24(9-11-25)33-34-27-12-5-21(15-19(27)2)22-6-13-28(20(3)16-22)35-36-32-29(37)14-7-23-17-26(45(38,39)40)18-30(31(23)32)46(41,42)43/h5-18,35H,4H2,1-3H3,(H,38,39,40)(H,41,42,43)		6358-29-8	Irritant	Irritant	Non-irritant	[H]OS(=O)(=O)c1c([H])c2C([H])=C([H])C(=O)\C(=N/N([H])c3c([H])c([H])c(c([H])c3C([H])([H])[H])-c3c([H])c([H])c(N=Nc4c([H])c([H])c(OC([H])([H])C([H])([H])[H])c([H])c4[H])c(c3[H])C([H])([H])[H])c2c(c1[H])S(=O)(=O)O[H]
InChI=1S/C20H22ClN3O/c1-3-24(4-2)13-14-11-16(6-8-20(14)25)23-18-9-10-22-19-12-15(21)5-7-17(18)19/h5-12,25H,3-4,13H2,1-2H3,(H,22,23)		86-42-0	Non-irritant	Non-irritant	Irritant	[H]Oc1c([H])c([H])c(N([H])c2c([H])c([H])nc3c([H])c(Cl)c([H])c([H])c23)c([H])c1C([H])([H])N(C([H])([H])C([H])([H])[H])C([H])([H])C([H])([H])[H]
VLCAILLZPUINNF-UHFFFAOYSA-N	Non-irritant	9001-62-1	Non-irritant	Non-irritant	Irritant	[H]N(\N=C1\C([H])=C([H])C(=O)C([H])([H])C1=O)c1nc([H])c([H])c([H])c1[H]
XNEFYCZVKIDDMS-UHFFFAOYSA-N	Non-irritant	70356-09-1	Non-irritant	Non-irritant	Irritant	[H]OC(=C([H])C(=O)c1c([H])c([H])c(OC([H])([H])[H])c([H])c1[H])c1c([H])c([H])c(c([H])c1[H])C(C([H])([H])[H])(C([H])([H])[H])C([H])([H])[H]
FIPWRIJSWJWJAI-UHFFFAOYSA-N	Non-irritant	51-03-6	Non-irritant	Non-irritant	Irritant	[H]c1c2OC([H])([H])Oc2c([H])c(c1C([H])([H])OC([H])([H])C([H])([H])OC([H])([H])C([H])([H])OC([H])([H])C([H])([H])C([H])([H])C([H])([H])[H])C([H])([H])C([H])([H])C([H])([H])[H]
InChI=1S/C18H15NO8S2/c20-28(21,22)26-15-8-4-13(5-9-15)18(17-3-1-2-12-19-17)14-6-10-16(11-7-14)27-29(23,24)25/h1-12,18H,(H,20,21,22)(H,23,24,25)		10040-45-6	Non-irritant	Non-irritant	Irritant	[H]OS(=O)(=O)Oc1c([H])c([H])c(c([H])c1[H])C([H])(c1nc([H])c([H])c([H])c1[H])c1c([H])c([H])c(OS(=O)(=O)O[H])c([H])c1[H]
ONKNPOPIGWHAQC-UHFFFAOYSA-N	Non-irritant	1222-05-5	Non-irritant	Non-irritant	Irritant	[H]c1c2c(c([H])c3c1C([H])([H])OC([H])([H])C3([H])C([H])([H])[H])C(C([H])([H])[H])(C([H])([H])[H])C([H])(C([H])([H])[H])C2(C([H])([H])[H])C([H])([H])[H]
InChI=1S/C10H13ClN2O3S/c1-2-7-12-10(14)13-17(15,16)9-5-3-8(11)4-6-9/h3-6H,2,7H2,1H3,(H2,12,13,14)		94-20-2	Non-irritant	Non-irritant	Irritant	[H]N(C(=O)N([H])S(=O)(=O)c1c([H])c([H])c(Cl)c([H])c1[H])C([H])([H])C([H])([H])C([H])([H])[H]
InChI=1S/C7H8N2O/c1-9-5-3-2-4-7(9)6-8-10/h2-6H,1H3		6735-59-7	Non-irritant	Non-irritant	Irritant	[H]ON=C([H])c1c([H])c([H])c([H])c([H])[n+]1C([H])([H])[H]
UFLLEPHODSEMJD-UHFFFAOYSA-N	Non-irritant	38720-66-0	Non-irritant	Non-irritant	Irritant	[H]N1c2c([H])c([H])c([H])c([H])c2C(=O)c2c(Cl)c3N([H])c4c([H])c([H])c([H])c([H])c4C(=O)c3c(Cl)c12
SVNCDHBIQPXHHA-UHFFFAOYSA-N	Non-irritant	145650-60-8	Non-irritant	Non-irritant	Irritant	[H]c1c(c(OP(=O)(Oc2c(c([H])c(c([H])c2C(C([H])([H])[H])(C([H])([H])[H])C([H])([H])[H])C(C([H])([H])[H])(C([H])([H])[H])C([H])([H])[H])C([H])([H])[H])OC([H])([H])C([H])([H])[H])c(c([H])c1C(C([H])([H])[H])(C([H])([H])[H])C([H])([H])[H])C(C([H])([H])[H])(C([H])([H])[H])C([H])([H])[H])C([H])([H])[H]
XPZQBGDNVOHQIS-UHFFFAOYSA-N	Non-irritant	3089-17-6	Non-irritant	Non-irritant	Irritant	[H]N1c2c([H])c([H])c(Cl)c([H])c2C(=O)c2c([H])c3N([H])c4c([H])c([H])c(Cl)c([H])c4C(=O)c3c([H])c12
InChI=1S/C10H14N2O5/c13-5-3-11(4-6-14)9-2-1-8(12(16)17)7-10(9)15/h1-2,7,13-15H,3-6H2		52551-67-4	Non-irritant	Non-irritant	Irritant	[H]Oc1c([H])c(c([H])c([H])c1N(C([H])([H])C([H])([H])O[H])C([H])([H])C([H])([H])O[H])N(=O)=O
InChI=1S/C11H13N3O3S/c1-7-8(2)13-17-11(7)14-18(15,16)10-5-3-9(12)4-6-10/h3-6,14H,12H2,1-2H3		127-69-5	Non-irritant	Non-irritant	Irritant	[H]N([H])c1c([H])c([H])c(c([H])c1[H])S(=O)(=O)N([H])c1onc(c1C([H])([H])[H])C([H])([H])[H]
YGCFIWIQZPHFLU-UHFFFAOYSA-M	Non-irritant	55589-62-3	Non-irritant	Non-irritant	Irritant	[H]N1C(=O)C([H])=C(OS1(=O)=O)C([H])([H])[H]
InChI=1S/C6H12O5/c7-2-4-6(10)3(8)1-5(9)11-4/h3-10H,1-2H2		154-17-6	Non-irritant	Non-irritant	Irritant	[H]OC([H])([H])C1([H])OC([H])(O[H])C([H])([H])C([H])(O[H])C1([H])O[H]
KWIUHFFTVRNATP-UHFFFAOYSA-N	Non-irritant	107-43-7	Non-irritant	Non-irritant	Irritant	[H]OC(=O)C([H])([H])[N+](C([H])([H])[H])(C([H])([H])[H])C([H])([H])[H]
InChI=1S/C9H12N6/c1-2-13(1)7-10-8(14-3-4-14)12-9(11-7)15-5-6-15/h1-6H2		51-18-3	Non-irritant	Non-irritant	Irritant	[H]C1([H])N(c2nc(nc(n2)N2C([H])([H])C2([H])[H])N2C([H])([H])C2([H])[H])C1([H])[H]
InChI=1S/C27H32N2O6S2/c1-5-28(6-2)22-13-9-20(10-14-22)27(21-11-15-23(16-12-21)29(7-3)8-4)25-19-24(36(30,31)32)17-18-26(25)37(33,34)35/h9-19H,5-8H2,1-4H3,(H-,30,31,32,33,34,35)/p+1		68238-36-8	Non-irritant	Non-irritant	Irritant	[H]OS(=O)(=O)c1c([H])c([H])c(c(c1[H])[C+](c1c([H])c([H])c(c([H])c1[H])N(C([H])([H])C([H])([H])[H])C([H])([H])C([H])([H])[H])c1c([H])c([H])c(c([H])c1[H])N(C([H])([H])C([H])([H])[H])C([H])([H])C([H])([H])[H])S(=O)(=O)O[H]
InChI=1S/C13H10N2/c14-13-9-5-1-3-7-11(9)15-12-8-4-2-6-10(12)13/h1-8H,(H2,14,15)		90-45-9	Non-irritant	Non-irritant	Irritant	[H]N([H])c1c2c([H])c([H])c([H])c([H])c2nc2c([H])c([H])c([H])c([H])c12
VCVKIIDXVWEWSZ-UHFFFAOYSA-J	Non-irritant	51981-21-6	Non-irritant	Non-irritant	Irritant	[H]OC(=O)C([H])([H])N(C([H])([H])C(=O)O[H])C([H])(C(=O)O[H])C([H])([H])C([H])([H])C(=O)O[H]
InChI=1S/C16H17NO/c1-17(2)16(18)15(13-9-5-3-6-10-13)14-11-7-4-8-12-14/h3-12,15H,1-2H3		957-51-7	Non-irritant	Non-irritant	Irritant	[H]c1c([H])c([H])c(c([H])c1[H])C([H])(C(=O)N(C([H])([H])[H])C([H])([H])[H])c1c([H])c([H])c([H])c([H])c1[H]
URZHQOCYXDNFGN-UHFFFAOYSA-N	Non-irritant	2374-14-3	Non-irritant	Non-irritant	Irritant	[H]C([H])([H])[Si]1(O[Si](O[Si](O1)(C([H])([H])[H])C([H])([H])C([H])([H])C(F)(F)F)(C([H])([H])[H])C([H])([H])C([H])([H])C(F)(F)F)C([H])([H])C([H])([H])C(F)(F)F
InChI=1S/C5H6N2OS/c1-3-2-4(8)7-5(9)6-3/h2H,1H3,(H2,6,7,8,9)		56-04-2	Non-irritant	Non-irritant	Irritant	[H]N1C(=S)N([H])C(=C([H])C1=O)C([H])([H])[H]
InChI=1S/C4H3IN2OS/c5-2-1-6-4(9)7-3(2)8/h1H,(H2,6,7,8,9)		5984-97-4	Non-irritant	Non-irritant	Irritant	[H]N1C([H])=C(I)C(=O)N([H])C1=S
OMVSWZDEEGIJJI-UHFFFAOYSA-N	Non-irritant	6846-50-0	Non-irritant	Non-irritant	Irritant	[H]C([H])([H])C([H])(C(=O)OC([H])([H])C(C([H])([H])[H])(C([H])([H])[H])C([H])(OC(=O)C([H])(C([H])([H])[H])C([H])([H])[H])C([H])(C([H])([H])[H])C([H])([H])[H])C([H])([H])[H]
InChI=1S/C21H21O4P/c1-16-4-10-19(11-5-16)23-26(22,24-20-12-6-17(2)7-13-20)25-21-14-8-18(3)9-15-21/h4-15H,1-3H3	Non-irritant	1330-78-5	Non-irritant	Non-irritant	Irritant	[H]c1c([H])c(c([H])c([H])c1OP(=O)(Oc1c([H])c([H])c(c([H])c1[H])C([H])([H])[H])Oc1c([H])c([H])c(c([H])c1[H])C([H])([H])[H])C([H])([H])[H]
InChI=1S/C21H21O4P/c1-16-10-4-7-13-19(16)23-26(22,24-20-14-8-5-11-17(20)2)25-21-15-9-6-12-18(21)3/h4-15H,1-3H3		78-30-8	Non-irritant	Non-irritant	Irritant	[H]c1c([H])c([H])c(c(OP(=O)(Oc2c([H])c([H])c([H])c([H])c2C([H])([H])[H])Oc2c([H])c([H])c([H])c([H])c2C([H])([H])[H])c1[H])C([H])([H])[H]
InChI=1S/C12H21N/c1-10-3-9-4-11(2,6-10)8-12(13,5-9)7-10/h9H,3-8,13H2,1-2H3		19982-08-2	Non-irritant	Non-irritant	Irritant	[H]N([H])C12C([H])([H])C3([H])C([H])([H])C(C([H])([H])[H])(C1([H])[H])C([H])([H])C(C([H])([H])[H])(C3([H])[H])C2([H])[H]
InChI=1S/C9H17NO2/c10-7-9(6-8(11)12)4-2-1-3-5-9/h1-7,10H2,(H,11,12)		60142-96-3	Non-irritant	Non-irritant	Irritant	[H]OC(=O)C([H])([H])C1(C([H])([H])N([H])[H])C([H])([H])C([H])([H])C([H])([H])C([H])([H])C1([H])[H]
InChI=1S/C9H13NO2/c1-2-9(12-8(10)11)6-4-3-5-7-9/h1H,3-7H2,(H2,10,11)		126-52-3	Non-irritant	Non-irritant	Irritant	[H]C#CC1(OC(=O)N([H])[H])C([H])([H])C([H])([H])C([H])([H])C([H])([H])C1([H])[H]
InChI=1S/C3H2ClF5O/c4-1(5)3(8,9)10-2(6)7/h1-2H		13838-16-9	Non-irritant	Non-irritant	Irritant	[H]C(F)(F)OC(F)(F)C([H])(F)Cl
SKRWRXWNQFQGRU-UHFFFAOYSA-N	Non-irritant	80793-17-5	Non-irritant	Non-irritant	Irritant	[H]C([H])([H])C([H])([H])C(F)(F)C(F)(F)C(F)(F)C(F)(F)C(F)(F)C(F)(F)F
XMNIXWIUMCBBBL-UHFFFAOYSA-N	Non-irritant	80-43-3	Non-irritant	Non-irritant	Irritant	[H]c1c([H])c([H])c(c([H])c1[H])C(OOC(c1c([H])c([H])c([H])c([H])c1[H])(C([H])([H])[H])C([H])([H])[H])(C([H])([H])[H])C([H])([H])[H]
InChI=1S/C9H11N/c10-9-6-8(9)7-4-2-1-3-5-7/h1-5,8-9H,6,10H2		95-62-5	Non-irritant	Non-irritant	Irritant	[H]N([H])C1([H])C([H])([H])C1([H])c1c([H])c([H])c([H])c([H])c1[H]
XKJCHHZQLQNZHY-UHFFFAOYSA-N	Non-irritant	85-41-6	Non-irritant	Non-irritant	Irritant	[H]N1C(=O)c2c([H])c([H])c([H])c([H])c2C1=O
NFDRPXJGHKJRLJ-UHFFFAOYSA-N	Non-irritant	22036-77-7	Non-irritant	Non-irritant	Irritant	[H]OP(=O)(O[H])C([H])([H])N(C([H])([H])C([H])([H])N(C([H])([H])P(=O)(O[H])O[H])C([H])([H])P(=O)(O[H])O[H])C([H])([H])P(=O)(O[H])O[H]
QCWRDNFBMVSDEY-UHFFFAOYSA-N	Non-irritant	14338-82-0	Non-irritant	Non-irritant	Irritant	[H]C([H])([H])C([H])([H])C([H])([H])C([H])([H])OC(=O)C([H])([H])SC([H])([H])SC([H])([H])C(=O)OC([H])([H])C([H])([H])C([H])([H])C([H])([H])[H]
FWDBOZPQNFPOLF-UHFFFAOYSA-N	Non-irritant	78-08-0	Non-irritant	Non-irritant	Irritant	[H]C([H])=C([H])[Si](OC([H])([H])C([H])([H])[H])(OC([H])([H])C([H])([H])[H])OC([H])([H])C([H])([H])[H]
NMOALOSNPWTWRH-UHFFFAOYSA-N	Non-irritant	26748-41-4	Non-irritant	Non-irritant	Irritant	[H]C([H])([H])C(OOC(=O)C([H])([H])C([H])([H])C([H])([H])C([H])([H])C([H])([H])C(C([H])([H])[H])(C([H])([H])[H])C([H])([H])[H])(C([H])([H])[H])C([H])([H])[H]
CBIFNLUPCWCNQT-UHFFFAOYSA-N	Non-irritant	18516-18-2	Non-irritant	Non-irritant	Irritant	[H]OC([H])([H])C(C([H])=O)(C([H])([H])[H])C([H])([H])O[H]
FDCWERGDFBPCQG-UHFFFAOYSA-N	Non-irritant	37208-53-0	Non-irritant	Non-irritant	Irritant	[H]OC([H])([H])C([H])([H])C([H])([H])OC([H])([H])C([H])([H])N(C([H])([H])C([H])([H])OC([H])([H])C([H])([H])C([H])([H])O[H])C([H])([H])C([H])([H])OC([H])([H])C([H])([H])C([H])([H])O[H]
OWICEWMBIBPFAH-UHFFFAOYSA-N	Non-irritant	57583-54-7	Non-irritant	Non-irritant	Irritant	[H]c1c([H])c([H])c(OP(=O)(Oc2c([H])c([H])c([H])c([H])c2[H])Oc2c([H])c([H])c([H])c(OP(=O)(Oc3c([H])c([H])c([H])c([H])c3[H])Oc3c([H])c([H])c([H])c([H])c3[H])c2[H])c([H])c1[H]
XMTQQYYKAHVGBJ-UHFFFAOYSA-N	Non-irritant	330-54-1	Non-irritant	Non-irritant	Irritant	[H]N(C(=O)N(C([H])([H])[H])C([H])([H])[H])c1c([H])c([H])c(Cl)c(Cl)c1[H]
InChI=1S/CH4Cl2O6P2/c2-1(3,10(4,5)6)11(7,8)9/h(H2,4,5,6)(H2,7,8,9)		10596-23-3	Non-irritant	Non-irritant	Irritant	[H]OP(=O)(O[H])C(Cl)(Cl)P(=O)(O[H])O[H]
MUBZPKHOEPUJKR-UHFFFAOYSA-L	Non-irritant	640-67-5	Non-irritant	Non-irritant	Irritant	[H]OC(=O)C(=O)O[H]
LLHKCFNBLRBOGN-UHFFFAOYSA-N	Non-irritant	108-65-6	Non-irritant	Non-irritant	Irritant	[H]C([H])([H])OC([H])([H])C([H])(OC(=O)C([H])([H])[H])C([H])([H])[H]
RYNQKSJRFHJZTK-UHFFFAOYSA-N	Non-irritant	103429-90-9	Non-irritant	Non-irritant	Irritant	[H]C([H])([H])OC(C([H])([H])[H])(C([H])([H])[H])C([H])([H])C([H])([H])OC(=O)C([H])([H])[H]
RXKJFZQQPQGTFL-UHFFFAOYSA-N	Non-irritant	96-26-4	Non-irritant	Non-irritant	Irritant	[H]OC([H])([H])C(=O)C([H])([H])O[H]
InChI=1S/C9H11NO2/c1-2-12-9(11)7-3-5-8(10)6-4-7/h3-6H,2,10H2,1H3		94-09-7	Non-irritant	Non-irritant	Irritant	[H]N([H])c1c([H])c([H])c(c([H])c1[H])C(=O)OC([H])([H])C([H])([H])[H]
IKXFIBBKEARMLL-UHFFFAOYSA-N	Non-irritant	597-82-0	Non-irritant	Non-irritant	Irritant	[H]c1c([H])c([H])c(OP(=S)(Oc2c([H])c([H])c([H])c([H])c2[H])Oc2c([H])c([H])c([H])c([H])c2[H])c([H])c1[H]
BVKZGUZCCUSVTD-UHFFFAOYSA-N	Non-irritant	10361-29-2	Non-irritant	Non-irritant	Irritant	[H]OC(=O)O[H]
BOTDANWDWHJENH-UHFFFAOYSA-N	Non-irritant	78-10-4	Non-irritant	Non-irritant	Irritant	[H]C([H])([H])C([H])([H])O[Si](OC([H])([H])C([H])([H])[H])(OC([H])([H])C([H])([H])[H])OC([H])([H])C([H])([H])[H]
CFJYNSNXFXLKNS-UHFFFAOYSA-N	Non-irritant	99-82-1	Non-irritant	Non-irritant	Irritant	[H]C([H])([H])C([H])(C([H])([H])[H])C1([H])C([H])([H])C([H])([H])C([H])(C([H])([H])[H])C([H])([H])C1([H])[H]
IXAWTPMDMPUGLV-UHFFFAOYSA-N	Non-irritant	32167-31-0	Non-irritant	Non-irritant	Irritant	[H]OC([H])([H])C([H])([H])OC([H])([H])C#CC([H])([H])OC([H])([H])C([H])([H])O[H]
BTBUEUYNUDRHOZ-UHFFFAOYSA-N	Non-irritant	12007-92-0	Non-irritant	Non-irritant	Irritant	[H]OB(O[H])O[H]
InChI=1S/C6H10O4/c1-5(7)9-3-4-10-6(2)8/h3-4H2,1-2H3		111-55-7	Non-irritant	Non-irritant	Irritant	[H]C([H])([H])C(=O)OC([H])([H])C([H])([H])OC(=O)C([H])([H])[H]
GWESVXSMPKAFAS-UHFFFAOYSA-N	Non-irritant	696-29-7	Non-irritant	Non-irritant	Irritant	[H]C([H])([H])C([H])(C([H])([H])[H])C1([H])C([H])([H])C([H])([H])C([H])([H])C([H])([H])C1([H])[H]
