# Supplementary material for: Novel computational models offer alternatives to animal testing for assessing eye irritation and corrosion potential of chemicals
Source: Artif Intell Life Sci. Author manuscript; Available in PMC 2022 Aug 5. (PMC9355119; doi:10.1016/j.ailsci.2021.100028)
Supplement: 27 [file NIHMS1767730-supplement-27.csv]

InChIKey	UN GHS	CASRN	Outcome	MuDRA Prediction	RF_Dragon	Smiles
AEMRFAOFKBGASW-UHFFFAOYSA-N	2A	79-14-1	Irritant	Irritant	Non-irritant	[H]OC(=O)C([H])([H])O[H]
BTRWELPXUDWAGW-UHFFFAOYSA-N	2A	17913-76-7	Irritant	Irritant	Non-irritant	[H]OC(C([H])([H])[H])(C([H])([H])C([H])([H])C(O[H])(C([H])([H])[H])C([H])([H])C([H])(C([H])([H])[H])C([H])([H])[H])C([H])([H])C([H])(C([H])([H])[H])C([H])([H])[H]
CAYHVMBQBLYQMT-UHFFFAOYSA-N	2B	58670-89-6	Irritant	Irritant	Non-irritant	[H]OC([H])([H])C([H])(C([H])([H])C([H])([H])C([H])([H])C([H])([H])C([H])([H])C([H])([H])C([H])([H])C([H])([H])C([H])([H])C([H])([H])[H])C([H])([H])C([H])([H])C([H])([H])C([H])([H])C([H])([H])C([H])([H])C([H])([H])C([H])([H])C([H])([H])C([H])([H])C([H])([H])C([H])([H])[H]
CQLNQGQDXMGDBC-UHFFFAOYSA-N	2A	46830-22-2	Irritant	Irritant	Non-irritant	[H]C([H])=C([H])C(=O)OC([H])([H])C([H])([H])[N+](C([H])([H])[H])(C([H])([H])[H])C([H])([H])c1c([H])c([H])c([H])c([H])c1[H]
KBAYQFWFCOOCIC-UHFFFAOYSA-N	2B	13393-93-6	Irritant	Irritant	Non-irritant	[H]OC([H])([H])C1(C([H])([H])[H])C([H])([H])C([H])([H])C([H])([H])C2(C([H])([H])[H])C3([H])C([H])([H])C([H])([H])C([H])(C([H])([H])C3([H])C([H])([H])C([H])([H])C12[H])C([H])(C([H])([H])[H])C([H])([H])[H]
KVTFEOAKFFQCCX-UHFFFAOYSA-N	2A	2441-41-0	Irritant	Irritant	Non-irritant	[H]OC(=O)C([H])([H])N([H])C(=O)C([H])([H])C([H])([H])C([H])([H])C([H])([H])C([H])([H])C([H])([H])C([H])([H])C([H])([H])C([H])([H])C([H])([H])C([H])([H])C([H])([H])C([H])([H])C([H])([H])C([H])([H])[H]
LJRSZGKUUZPHEB-UHFFFAOYSA-N	2A	42978-66-5	Irritant	Irritant	Non-irritant	[H]C([H])=C([H])C(=O)OC([H])([H])C([H])(OC([H])([H])C([H])(OC([H])([H])C([H])(OC(=O)C([H])=C([H])[H])C([H])([H])[H])C([H])([H])[H])C([H])([H])[H]
MIUUNYUUEFHIHM-UHFFFAOYSA-N	2B	116-37-0	Irritant	Irritant	Non-irritant	[H]OC([H])(C([H])([H])[H])C([H])([H])Oc1c([H])c([H])c(c([H])c1[H])C(c1c([H])c([H])c(OC([H])([H])C([H])(O[H])C([H])([H])[H])c([H])c1[H])(C([H])([H])[H])C([H])([H])[H]
MTPIZGPBYCHTGQ-UHFFFAOYSA-N	2A	28961-43-5	Irritant	Irritant	Non-irritant	[H]C([H])=C([H])C(=O)OC([H])([H])C([H])([H])OC([H])([H])C(C([H])([H])OC([H])([H])C([H])([H])OC(=O)C([H])=C([H])[H])(C([H])([H])OC([H])([H])C([H])([H])OC(=O)C([H])=C([H])[H])C([H])([H])C([H])([H])[H]
MUXOBHXGJLMRAB-UHFFFAOYSA-N	2B	106-65-0	Irritant	Irritant	Non-irritant	[H]C([H])([H])OC(=O)C([H])([H])C([H])([H])C(=O)OC([H])([H])[H]
MXMLDYZVUZXDAF-FBDQPXRJSA-N	2A	83161-22-2	Irritant	Irritant	Non-irritant	[H]OC1([H])C([H])(OC([H])([H])C([H])([H])C([H])([H])C([H])([H])C([H])([H])[H])OC([H])(C([H])([H])[H])C([H])(O[H])C1([H])O[H]
PXWAQUODOTWYMT-UHFFFAOYSA-N	2A	10305-38-1	Irritant	Irritant	Non-irritant	[H]OC([H])([H])C([H])(OC([H])([H])C([H])([H])C([H])([H])C([H])([H])C([H])([H])C([H])([H])[H])C([H])([H])O[H]
QUDWYFHPNIMBFC-UHFFFAOYSA-N	2B	131-17-9	Irritant	Irritant	Non-irritant	[H]C([H])=C([H])C([H])([H])OC(=O)c1c([H])c([H])c([H])c([H])c1C(=O)OC([H])([H])C([H])=C([H])[H]
QUXFOKCUIZCKGS-UHFFFAOYSA-N	2A	83411-71-6	Irritant	Irritant	Non-irritant	[H]OP(=O)(C([H])([H])C([H])(C([H])([H])[H])C([H])([H])C(C([H])([H])[H])(C([H])([H])[H])C([H])([H])[H])C([H])([H])C([H])(C([H])([H])[H])C([H])([H])C(C([H])([H])[H])(C([H])([H])[H])C([H])([H])[H]
RWMYPXKVMUFMKS-UHFFFAOYSA-N	2A	52829-07-9	Irritant	Irritant	Non-irritant	[H]N1C([H])([H])C(C([H])([H])[H])(C([H])([H])[H])C([H])(OC(=O)C([H])([H])C([H])([H])C([H])([H])C([H])([H])C([H])([H])C([H])([H])C([H])([H])C([H])([H])C(=O)OC2([H])C(C([H])([H])[H])(C([H])([H])[H])C([H])([H])N([H])C([H])([H])C2(C([H])([H])[H])C([H])([H])[H])C(C([H])([H])[H])(C([H])([H])[H])C1([H])[H]
RWPICVVBGZBXNA-UHFFFAOYSA-N	2B	6422-86-2	Irritant	Irritant	Non-irritant	[H]c1c([H])c(c([H])c([H])c1C(=O)OC([H])([H])C([H])(C([H])([H])C([H])([H])[H])C([H])([H])C([H])([H])C([H])([H])C([H])([H])[H])C(=O)OC([H])([H])C([H])(C([H])([H])C([H])([H])[H])C([H])([H])C([H])([H])C([H])([H])C([H])([H])[H]
SAVLIIGUQOSOEP-UHFFFAOYSA-N	2A	14246-53-8	Irritant	Irritant	Non-irritant	[H]OC(=O)C([H])([H])N([H])C(=O)C([H])([H])C([H])([H])C([H])([H])C([H])([H])C([H])([H])C([H])([H])C([H])([H])[H]
SZHQPBJEOCHCKM-UHFFFAOYSA-N	2B	37971-36-1	Irritant	Irritant	Non-irritant	[H]OC(=O)C([H])([H])C([H])([H])C(C(=O)O[H])(C([H])([H])C(=O)O[H])P(=O)(O[H])O[H]
TUFJPPAQOXUHRI-KTKRTIGZSA-N	2A	34140-91-5	Irritant	Irritant	Non-irritant	[H]N([H])C([H])([H])C([H])([H])C([H])([H])N([H])C([H])([H])C([H])([H])C([H])([H])C([H])([H])C([H])([H])C([H])([H])C([H])([H])C([H])([H])C([H])=C([H])C([H])([H])C([H])([H])C([H])([H])C([H])([H])C([H])([H])C([H])([H])C([H])([H])C([H])([H])[H]
UEZWYKZHXASYJN-UHFFFAOYSA-N	2A	17796-82-6	Irritant	Irritant	Non-irritant	[H]c1c([H])c([H])c2C(=O)N(SC3([H])C([H])([H])C([H])([H])C([H])([H])C([H])([H])C3([H])[H])C(=O)c2c1[H]
UHGIMQLJWRAPLT-UHFFFAOYSA-L	2A	68987-29-1	Irritant	Irritant	Non-irritant	[H]OP(=O)(O[H])OC([H])([H])C([H])([H])C([H])([H])C([H])([H])C([H])([H])C([H])([H])C([H])([H])C([H])([H])C([H])([H])C([H])([H])C([H])([H])C([H])([H])C([H])([H])C([H])([H])C([H])([H])C([H])([H])C([H])([H])C([H])([H])[H]
VUDOFEJVAFMLEC-UHFFFAOYSA-N	2A	6156-18-9	Irritant	Irritant	Non-irritant	[H]N([H])S(=O)(=O)c1c([H])c([H])c(N([H])C(=S)N([H])c2c([H])c([H])c(F)c([H])c2[H])c([H])c1[H]
WEFZXWJJPHGTTN-UHFFFAOYSA-N	2A	1174627-68-9	Irritant	Irritant	Non-irritant	[H]C([H])([H])OC(=O)C([H])(C([H])([H])[H])C([H])([H])C([H])([H])C(=O)N(C([H])([H])[H])C([H])([H])[H]
WTPYFJNYAMXZJG-UHFFFAOYSA-N	2B	104-38-1	Irritant	Irritant	Non-irritant	[H]OC([H])([H])C([H])([H])Oc1c([H])c([H])c(OC([H])([H])C([H])([H])O[H])c([H])c1[H]
WVRFSLWCFASCIS-UHFFFAOYSA-N	2A	1338-24-5	Irritant	Irritant	Non-irritant	[H]OC(=O)C([H])([H])C([H])([H])C1([H])C([H])([H])C([H])([H])C([H])(C([H])([H])C([H])([H])[H])C1([H])[H]
XITRBUPOXXBIJN-UHFFFAOYSA-N	2A	52829-07-9	Irritant	Irritant	Non-irritant	[H]N1C(C([H])([H])[H])(C([H])([H])[H])C([H])([H])C([H])(OC(=O)C([H])([H])C([H])([H])C([H])([H])C([H])([H])C([H])([H])C([H])([H])C([H])([H])C([H])([H])C(=O)OC2([H])C([H])([H])C(N([H])C(C([H])([H])[H])(C([H])([H])[H])C2([H])[H])(C([H])([H])[H])C([H])([H])[H])C([H])([H])C1(C([H])([H])[H])C([H])([H])[H]
YCOHHRPARVZBHK-UHFFFAOYSA-N	2A	128119-70-0	Irritant	Irritant	Non-irritant	[H]OC([H])([H])C([H])(C([H])([H])[H])C([H])([H])OC1([H])C([H])([H])C2([H])C([H])([H])C([H])([H])C1(C([H])([H])[H])C2(C([H])([H])[H])C([H])([H])[H]
YNOWBNNLZSSIHM-UHFFFAOYSA-N	2A	7237-83-4	Irritant	Irritant	Non-irritant	[H]c1c([H])c(C(=O)OC([H])([H])C2([H])OC2([H])[H])c(c([H])c1C(=O)OC([H])([H])C1([H])OC1([H])[H])C(=O)OC([H])([H])C1([H])OC1([H])[H]
ZACVGCNKGYYQHA-UHFFFAOYSA-N	2A	16111-62-9	Irritant	Irritant	Non-irritant	[H]C([H])([H])C([H])([H])C([H])([H])C([H])([H])C([H])(C([H])([H])OC(=O)OOC(=O)OC([H])([H])C([H])(C([H])([H])C([H])([H])[H])C([H])([H])C([H])([H])C([H])([H])C([H])([H])[H])C([H])([H])C([H])([H])[H]
ZMSQJSMSLXVTKN-UHFFFAOYSA-N	2A	6425-39-4	Irritant	Irritant	Non-irritant	[H]C([H])(OC([H])([H])C([H])([H])N1C([H])([H])C([H])([H])OC([H])([H])C1([H])[H])C([H])([H])N1C([H])([H])C([H])([H])OC([H])([H])C1([H])[H]
ZVFDTKUVRCTHQE-UHFFFAOYSA-N	2B	68515-49-1	Irritant	Irritant	Non-irritant	[H]c1c([H])c([H])c(C(=O)OC([H])([H])C([H])([H])C([H])([H])C([H])([H])C([H])([H])C([H])([H])C([H])([H])C([H])(C([H])([H])[H])C([H])([H])[H])c(c1[H])C(=O)OC([H])([H])C([H])([H])C([H])([H])C([H])([H])C([H])([H])C([H])([H])C([H])([H])C([H])(C([H])([H])[H])C([H])([H])[H]
InChI=1S/C10H20/c1-3-5-7-9-10-8-6-4-2/h3H,1,4-10H2,2H3		872-05-9	Irritant	Irritant	Non-irritant	[H]C([H])=C([H])C([H])([H])C([H])([H])C([H])([H])C([H])([H])C([H])([H])C([H])([H])C([H])([H])C([H])([H])[H]
InChI=1S/C16H33NO3/c1-2-3-4-5-6-7-8-9-10-11-16(20)17(12-14-18)13-15-19/h18-19H,2-15H2,1H3		120-40-1	Irritant	Irritant	Non-irritant	[H]OC([H])([H])C([H])([H])N(C(=O)C([H])([H])C([H])([H])C([H])([H])C([H])([H])C([H])([H])C([H])([H])C([H])([H])C([H])([H])C([H])([H])C([H])([H])C([H])([H])[H])C([H])([H])C([H])([H])O[H]
InChI=1S/C17H14N2O2/c1-21-16-9-5-4-8-14(16)18-19-17-13-7-3-2-6-12(13)10-11-15(17)20/h2-11,18H,1H3		1229-55-6	Irritant	Irritant	Non-irritant	[H]N(\N=C1\C(=O)C([H])=C([H])c2c([H])c([H])c([H])c([H])c12)c1c([H])c([H])c([H])c([H])c1OC([H])([H])[H]
InChI=1S/C9H20/c1-3-5-7-9-8-6-4-2/h3-9H2,1-2H3		111-84-2	Irritant	Irritant	Non-irritant	[H]C([H])([H])C([H])([H])C([H])([H])C([H])([H])C([H])([H])C([H])([H])C([H])([H])C([H])([H])C([H])([H])[H]
InChI=1S/C21H14N2O6S/c24-19-16(21(25)26)11-13-6-2-3-7-14(13)18(19)23-22-17-10-9-12-5-1-4-8-15(12)20(17)30(27,28)29/h1-11,22H,(H,25,26)(H,27,28,29)		6417-83-0	Irritant	Irritant	Non-irritant	[H]OC(=O)c1c([H])c2c([H])c([H])c([H])c([H])c2c(N=Nc2c([H])c([H])c3c([H])c([H])c([H])c([H])c3c2S(=O)(=O)O[H])c1O[H]
InChI=1S/C10H12N3O3PS2/c1-15-17(18,16-2)19-7-13-10(14)8-5-3-4-6-9(8)11-12-13/h3-6H,7H2,1-2H3		86-50-0	Irritant	Irritant	Non-irritant	[H]c1c([H])c([H])c2C(=O)N(N=Nc2c1[H])C([H])([H])SP(=S)(OC([H])([H])[H])OC([H])([H])[H]
InChI=1S/C11H22/c1-3-5-7-9-11-10-8-6-4-2/h3H,1,4-11H2,2H3		821-95-4	Irritant	Irritant	Non-irritant	[H]C([H])=C([H])C([H])([H])C([H])([H])C([H])([H])C([H])([H])C([H])([H])C([H])([H])C([H])([H])C([H])([H])C([H])([H])[H]
InChI=1S/C12H18O4/c1-3-11(13)15-9-7-5-6-8-10-16-12(14)4-2/h3-4H,1-2,5-10H2		13048-33-4	Irritant	Irritant	Non-irritant	[H]C([H])=C([H])C(=O)OC([H])([H])C([H])([H])C([H])([H])C([H])([H])C([H])([H])C([H])([H])OC(=O)C([H])=C([H])[H]
InChI=1S/C9H10O2/c1-2-4-8(5-3-1)10-6-9-7-11-9/h1-5,9H,6-7H2		122-60-1	Irritant	Irritant	Non-irritant	[H]c1c([H])c([H])c(OC([H])([H])C2([H])OC2([H])[H])c([H])c1[H]
InChI=1S/C15H18/c1-10(2)13-7-5-11(3)14-8-6-12(4)15(14)9-13/h5-10H,1-4H3		489-84-9	Irritant	Irritant	Non-irritant	[H]c1c([H])c2c(c([H])c([H])c(c([H])c2c1C([H])([H])[H])C([H])(C([H])([H])[H])C([H])([H])[H])C([H])([H])[H]
InChI=1S/C9H16ClN5/c1-5-11-7-12-6(10)13-8(14-7)15-9(2,3)4/h5H2,1-4H3,(H2,11,12,13,14,15)		5915-41-3	Irritant	Irritant	Non-irritant	[H]N(c1nc(Cl)nc(n1)N([H])C(C([H])([H])[H])(C([H])([H])[H])C([H])([H])[H])C([H])([H])C([H])([H])[H]
InChI=1S/C16H30O2/c1-4-5-6-7-8-9-10-11-12-13-14-18-16(17)15(2)3/h2,4-14H2,1,3H3		142-90-5	Irritant	Irritant	Non-irritant	[H]C([H])=C(C(=O)OC([H])([H])C([H])([H])C([H])([H])C([H])([H])C([H])([H])C([H])([H])C([H])([H])C([H])([H])C([H])([H])C([H])([H])C([H])([H])C([H])([H])[H])C([H])([H])[H]
InChI=1S/C25H36O2/c1-9-16-11-18(22(26)20(13-16)24(3,4)5)15-19-12-17(10-2)14-21(23(19)27)25(6,7)8/h11-14,26-27H,9-10,15H2,1-8H3		88-24-4	Irritant	Irritant	Non-irritant	[H]Oc1c(c([H])c(c([H])c1C(C([H])([H])[H])(C([H])([H])[H])C([H])([H])[H])C([H])([H])C([H])([H])[H])C([H])([H])c1c([H])c(c([H])c(c1O[H])C(C([H])([H])[H])(C([H])([H])[H])C([H])([H])[H])C([H])([H])C([H])([H])[H]
InChI=1S/C13H25N/c1-14(12-8-4-2-5-9-12)13-10-6-3-7-11-13/h12-13H,2-11H2,1H3		7560-83-0	Irritant	Irritant	Non-irritant	[H]C([H])([H])N(C1([H])C([H])([H])C([H])([H])C([H])([H])C([H])([H])C1([H])[H])C1([H])C([H])([H])C([H])([H])C([H])([H])C([H])([H])C1([H])[H]
InChI=1S/C12H12N2/c13-11-5-1-9(2-6-11)10-3-7-12(14)8-4-10/h1-8H,13-14H2		92-87-5	Irritant	Irritant	Non-irritant	[H]N([H])c1c([H])c([H])c(c([H])c1[H])-c1c([H])c([H])c(N([H])[H])c([H])c1[H]
InChI=1S/C12H20O2/c1-10(2)6-5-7-11(3)8-9-14-12(4)13/h6,8H,5,7,9H2,1-4H3		105-87-3	Irritant	Irritant	Non-irritant	[H]C(=C(C([H])([H])[H])C([H])([H])[H])C([H])([H])C([H])([H])C(=C([H])C([H])([H])OC(=O)C([H])([H])[H])C([H])([H])[H]
InChI=1S/C18H32O2/c1-2-3-4-5-6-9-12-16-15-17(16)13-10-7-8-11-14-18(19)20/h2-15H2,1H3,(H,19,20)		503-05-9	Irritant	Irritant	Non-irritant	[H]OC(=O)C([H])([H])C([H])([H])C([H])([H])C([H])([H])C([H])([H])C([H])([H])C1=C(C([H])([H])C([H])([H])C([H])([H])C([H])([H])C([H])([H])C([H])([H])C([H])([H])C([H])([H])[H])C1([H])[H]
InChI=1S/C16H15Cl3O2/c1-20-13-7-3-11(4-8-13)15(16(17,18)19)12-5-9-14(21-2)10-6-12/h3-10,15H,1-2H3		72-43-5	Irritant	Irritant	Non-irritant	[H]c1c([H])c(c([H])c([H])c1OC([H])([H])[H])C([H])(c1c([H])c([H])c(OC([H])([H])[H])c([H])c1[H])C(Cl)(Cl)Cl
InChI=1S/C41H60N8O10/c1-8-31-38(54)48-34(40(57)58)26(5)36(52)46-29(15-12-20-44-41(42)43)37(53)45-28(25(4)35(51)47-30(39(55)56)18-19-33(50)49(31)6)17-16-23(2)21-24(3)32(59-7)22-27-13-10-9-11-14-27/h8-11,13-14,16-17,21,24-26,28-30,32,34H,12,15,18-20,22H2,1-7H3,(H,45,53)(H,46,52)(H,47,51)(H,48,54)(H,55,56)(H,57,58)(H4,42,43,44)		118399-22-7	Irritant	Irritant	Non-irritant	[H]OC(=O)C1([H])N([H])C(=O)C([H])(C([H])([H])[H])C([H])(N([H])C(=O)C([H])(N([H])C(=O)C([H])(C([H])([H])[H])C([H])(N([H])C(=O)C(=C([H])C([H])([H])[H])N(C(=O)C([H])([H])C1([H])[H])C([H])([H])[H])C(=O)O[H])C([H])([H])C([H])([H])C([H])([H])N([H])C(=N[H])N([H])[H])C([H])=C([H])C(=C([H])C([H])(C([H])([H])[H])C([H])(OC([H])([H])[H])C([H])([H])c1c([H])c([H])c([H])c([H])c1[H])C([H])([H])[H]
InChI=1S/C18H11NO2/c20-17-12-6-2-3-7-13(12)18(21)16(17)15-10-9-11-5-1-4-8-14(11)19-15/h1-10,16H		8003-22-3	Irritant	Irritant	Non-irritant	[H]c1c([H])c([H])c2C(=O)C([H])(C(=O)c2c1[H])c1nc2c([H])c([H])c([H])c([H])c2c([H])c1[H]
InChI=1S/C17H37NO3S/c1-4-5-6-7-8-9-10-11-12-13-15-18(2,3)16-14-17-22(19,20)21/h4-17H2,1-3H3/p+1	2A	14933-08-5	Irritant	Irritant	Non-irritant	[H]OS(=O)(=O)C([H])([H])C([H])([H])C([H])([H])[N+](C([H])([H])[H])(C([H])([H])[H])C([H])([H])C([H])([H])C([H])([H])C([H])([H])C([H])([H])C([H])([H])C([H])([H])C([H])([H])C([H])([H])C([H])([H])C([H])([H])C([H])([H])[H]
InChI=1S/C20H31N/c1-14(2)15-6-8-17-16(12-15)7-9-18-19(3,13-21)10-5-11-20(17,18)4/h6,8,12,14,18H,5,7,9-11,13,21H2,1-4H3		1446-61-3	Irritant	Irritant	Non-irritant	[H]N([H])C([H])([H])C1(C([H])([H])[H])C([H])([H])C([H])([H])C([H])([H])C2(c3c([H])c([H])c(c([H])c3C([H])([H])C([H])([H])C12[H])C([H])(C([H])([H])[H])C([H])([H])[H])C([H])([H])[H]
InChI=1S/C22H19Cl2NO3/c1-22(2)17(12-19(23)24)20(22)21(26)28-18(13-25)14-7-6-10-16(11-14)27-15-8-4-3-5-9-15/h3-12,17-18,20H,1-2H3		65731-84-2	Irritant	Irritant	Non-irritant	[H]C(=C(Cl)Cl)C1([H])C([H])(C(=O)OC([H])(C#N)c2c([H])c([H])c([H])c(Oc3c([H])c([H])c([H])c([H])c3[H])c2[H])C1(C([H])([H])[H])C([H])([H])[H]
InChI=1S/C14H8N2O8S2/c17-13(18)9-5-7(1-3-11(9)15(21)22)25-26-8-2-4-12(16(23)24)10(6-8)14(19)20/h1-6H,(H,17,18)(H,19,20)		69-78-3	Irritant	Irritant	Non-irritant	[H]OC(=O)c1c([H])c(SSc2c([H])c([H])c(c(c2[H])C(=O)O[H])N(=O)=O)c([H])c([H])c1N(=O)=O
InChI=1S/C20H42O/c1-3-5-7-9-11-12-14-16-18-20(19-21)17-15-13-10-8-6-4-2/h20-21H,3-19H2,1-2H3		5333-42-6	Irritant	Irritant	Non-irritant	[H]OC([H])([H])C([H])(C([H])([H])C([H])([H])C([H])([H])C([H])([H])C([H])([H])C([H])([H])C([H])([H])C([H])([H])[H])C([H])([H])C([H])([H])C([H])([H])C([H])([H])C([H])([H])C([H])([H])C([H])([H])C([H])([H])C([H])([H])C([H])([H])[H]
InChI=1S/C21H15NO3/c1-12-6-8-13(9-7-12)22-16-10-11-17(23)19-18(16)20(24)14-4-2-3-5-15(14)21(19)25/h2-11,22-23H,1H3		81-48-1	Irritant	Irritant	Non-irritant	[H]Oc1c([H])c([H])c(N([H])c2c([H])c([H])c(c([H])c2[H])C([H])([H])[H])c2C(=O)c3c([H])c([H])c([H])c([H])c3C(=O)c12
InChI=1S/C11H12NO4PS2/c1-15-17(18,16-2)19-7-12-10(13)8-5-3-4-6-9(8)11(12)14/h3-6H,7H2,1-2H3		732-11-6	Irritant	Irritant	Non-irritant	[H]c1c([H])c([H])c2C(=O)N(C(=O)c2c1[H])C([H])([H])SP(=S)(OC([H])([H])[H])OC([H])([H])[H]
InChI=1S/C10H16O4/c1-13-9(11)7-3-5-8(6-4-7)10(12)14-2/h7-8H,3-6H2,1-2H3		94-60-0	Irritant	Irritant	Non-irritant	[H]C([H])([H])OC(=O)C1([H])C([H])([H])C([H])([H])C([H])(C(=O)OC([H])([H])[H])C([H])([H])C1([H])[H]
InChI=1S/C32H16N8/c1-2-10-18-17(9-1)25-33-26(18)38-28-21-13-5-6-14-22(21)30(35-28)40-32-24-16-8-7-15-23(24)31(36-32)39-29-20-12-4-3-11-19(20)27(34-29)37-25/h1-16H		574-93-6	Irritant	Irritant	Non-irritant	[H]c1c([H])c([H])c2C3=NC4=NC(=NC5=NC(=NC6=NC(=NC(=N3)c2c1[H])c1c([H])c([H])c([H])c([H])c61)c1c([H])c([H])c([H])c([H])c51)c1c([H])c([H])c([H])c([H])c41
InChI=1S/C15H17N3/c1-12-5-4-6-14(11-12)17-16-13-7-9-15(10-8-13)18(2)3/h4-11H,1-3H3		55-80-1	Irritant	Irritant	Non-irritant	[H]c1c([H])c(N=Nc2c([H])c([H])c(c([H])c2[H])N(C([H])([H])[H])C([H])([H])[H])c([H])c(c1[H])C([H])([H])[H]
InChI=1S/C18H34O6/c1-2-3-4-5-6-7-8-9-10-11-16(21)23-13-15(20)18-17(22)14(19)12-24-18/h14-15,17-20,22H,2-13H2,1H3		1338-39-2	Irritant	Irritant	Non-irritant	[H]OC([H])(C([H])([H])OC(=O)C([H])([H])C([H])([H])C([H])([H])C([H])([H])C([H])([H])C([H])([H])C([H])([H])C([H])([H])C([H])([H])C([H])([H])C([H])([H])[H])C1([H])OC([H])([H])C([H])(O[H])C1([H])O[H]
InChI=1S/C12H24/c1-10(8-11(2,3)4)9-12(5,6)7/h8H,9H2,1-7H3		123-48-8	Irritant	Irritant	Non-irritant	[H]C(=C(C([H])([H])[H])C([H])([H])C(C([H])([H])[H])(C([H])([H])[H])C([H])([H])[H])C(C([H])([H])[H])(C([H])([H])[H])C([H])([H])[H]
InChI=1S/C22H42O4/c1-3-5-7-9-11-15-19-25-21(23)17-13-14-18-22(24)26-20-16-12-10-8-6-4-2/h3-20H2,1-2H3		123-79-5	Irritant	Irritant	Non-irritant	[H]C([H])([H])C([H])([H])C([H])([H])C([H])([H])C([H])([H])C([H])([H])C([H])([H])C([H])([H])OC(=O)C([H])([H])C([H])([H])C([H])([H])C([H])([H])C(=O)OC([H])([H])C([H])([H])C([H])([H])C([H])([H])C([H])([H])C([H])([H])C([H])([H])C([H])([H])[H]
InChI=1S/C14H22N2O/c1-5-16(6-2)10-13(17)15-14-11(3)8-7-9-12(14)4/h7-9H,5-6,10H2,1-4H3,(H,15,17)		137-58-6	Irritant	Irritant	Non-irritant	[H]N(C(=O)C([H])([H])N(C([H])([H])C([H])([H])[H])C([H])([H])C([H])([H])[H])c1c(c([H])c([H])c([H])c1C([H])([H])[H])C([H])([H])[H]
InChI=1S/C8H16O3/c1-3-4-5-10-6-7-11-8(2)9/h3-7H2,1-2H3		112-07-2	Irritant	Irritant	Non-irritant	[H]C([H])([H])C(=O)OC([H])([H])C([H])([H])OC([H])([H])C([H])([H])C([H])([H])C([H])([H])[H]
InChI=1S/C10H13N5O5/c11-10-13-7-4(8(19)14-10)12-2-15(7)9-6(18)5(17)3(1-16)20-9/h2-3,5-6,9,16-18H,1H2,(H3,11,13,14,19)		118-00-3	Irritant	Irritant	Non-irritant	[H]OC([H])([H])C1([H])OC([H])(n2c([H])nc3c2N([H])C(=NC3=O)N([H])[H])C([H])(O[H])C1([H])O[H]
InChI=1S/C18H11NO8S2/c20-17-11-3-1-2-4-12(11)18(21)15(17)13-6-5-9-7-10(28(22,23)24)8-14(16(9)19-13)29(25,26)27/h1-8,15H,(H,22,23,24)(H,25,26,27)		8004-92-0	Irritant	Irritant	Non-irritant	[H]OS(=O)(=O)c1c([H])c(c2nc(c([H])c([H])c2c1[H])C1([H])C(=O)c2c([H])c([H])c([H])c([H])c2C1=O)S(=O)(=O)O[H]
InChI=1S/C12H18O4/c1-4-5-6-15-11(14)10-7-9(13)8-12(2,3)16-10/h7H,4-6,8H2,1-3H3		532-34-3	Irritant	Irritant	Non-irritant	[H]C1=C(OC(C([H])([H])[H])(C([H])([H])[H])C([H])([H])C1=O)C(=O)OC([H])([H])C([H])([H])C([H])([H])C([H])([H])[H]
InChI=1S/C26H38O2/c1-10-11-18(19-14-21(25(4,5)6)23(27)12-16(19)2)20-15-22(26(7,8)9)24(28)13-17(20)3/h12-15,18,27-28H,10-11H2,1-9H3		85-60-9	Irritant	Irritant	Non-irritant	[H]Oc1c([H])c(c(c([H])c1C(C([H])([H])[H])(C([H])([H])[H])C([H])([H])[H])C([H])(c1c([H])c(c(O[H])c([H])c1C([H])([H])[H])C(C([H])([H])[H])(C([H])([H])[H])C([H])([H])[H])C([H])([H])C([H])([H])C([H])([H])[H])C([H])([H])[H]
InChI=1S/C29H40O2/c1-20-15-22(26(30)24(17-20)28(3)11-7-5-8-12-28)19-23-16-21(2)18-25(27(23)31)29(4)13-9-6-10-14-29/h15-18,30-31H,5-14,19H2,1-4H3		77-62-3	Irritant	Irritant	Non-irritant	[H]Oc1c(c([H])c(c([H])c1C1(C([H])([H])[H])C([H])([H])C([H])([H])C([H])([H])C([H])([H])C1([H])[H])C([H])([H])[H])C([H])([H])c1c([H])c(c([H])c(c1O[H])C1(C([H])([H])[H])C([H])([H])C([H])([H])C([H])([H])C([H])([H])C1([H])[H])C([H])([H])[H]
InChI=1S/C21H16/c1-13-6-7-15-12-20-17-5-3-2-4-14(17)8-9-18(20)19-11-10-16(13)21(15)19/h2-9,12H,10-11H2,1H3		56-49-5	Irritant	Irritant	Non-irritant	[H]c1c([H])c([H])c2c(c1[H])c([H])c([H])c1c3c4c(c(c([H])c([H])c4c([H])c21)C([H])([H])[H])C([H])([H])C3([H])[H]
InChI=1S/C9H15Br6O4P/c10-1-7(13)4-17-20(16,18-5-8(14)2-11)19-6-9(15)3-12/h7-9H,1-6H2		126-72-7	Irritant	Irritant	Non-irritant	[H]C([H])(Br)C([H])(Br)C([H])([H])OP(=O)(OC([H])([H])C([H])(Br)C([H])([H])Br)OC([H])([H])C([H])(Br)C([H])([H])Br
InChI=1S/C6H6O2/c7-5-1-2-6(8)4-3-5/h1-4,7-8H		123-31-9	Irritant	Irritant	Non-irritant	[H]Oc1c([H])c([H])c(O[H])c([H])c1[H]
InChI=1S/C11H12N2OS3/c1-2-4-10-9(3-1)12-11(15-10)16-17-13-5-7-14-8-6-13/h1-4H,5-8H2		95-32-9	Irritant	Irritant	Non-irritant	[H]c1c([H])c([H])c2sc(SSN3C([H])([H])C([H])([H])OC([H])([H])C3([H])[H])nc2c1[H]
InChI=1S/C18H14N2O6S/c1-10-6-7-14(15(8-10)27(24,25)26)19-20-16-12-5-3-2-4-11(12)9-13(17(16)21)18(22)23/h2-9,19H,1H3,(H,22,23)(H,24,25,26)		5858-81-1	Irritant	Irritant	Non-irritant	[H]OC(=O)c1c([H])c2c([H])c([H])c([H])c([H])c2c(N=Nc2c([H])c([H])c(c([H])c2S(=O)(=O)O[H])C([H])([H])[H])c1O[H]
InChI=1S/C7H7NO2/c8-6-4-2-1-3-5(6)7(9)10/h1-4H,8H2,(H,9,10)		118-92-3	Irritant	Irritant	Non-irritant	[H]OC(=O)c1c([H])c([H])c([H])c([H])c1N([H])[H]
InChI=1S/C22H42O8/c1-3-5-11-25-13-15-27-17-19-29-21(23)9-7-8-10-22(24)30-20-18-28-16-14-26-12-6-4-2/h3-20H2,1-2H3		141-17-3	Irritant	Irritant	Non-irritant	[H]C([H])([H])C([H])([H])C([H])([H])C([H])([H])OC([H])([H])C([H])([H])OC([H])([H])C([H])([H])OC(=O)C([H])([H])C([H])([H])C([H])([H])C([H])([H])C(=O)OC([H])([H])C([H])([H])OC([H])([H])C([H])([H])OC([H])([H])C([H])([H])C([H])([H])C([H])([H])[H]
InChI=1S/C6H12O3/c1-3-8-4-5-9-6(2)7/h3-5H2,1-2H3		111-15-9 111-15-9	Irritant	Irritant	Non-irritant	[H]C([H])([H])C(=O)OC([H])([H])C([H])([H])OC([H])([H])C([H])([H])[H]
InChI=1S/C12H22O5/c13-11(7-3-1-4-8-11)16-17-12(15-14)9-5-2-6-10-12/h13-14H,1-10H2		78-18-2	Irritant	Irritant	Non-irritant	[H]OOC1(OOC2(O[H])C([H])([H])C([H])([H])C([H])([H])C([H])([H])C2([H])[H])C([H])([H])C([H])([H])C([H])([H])C([H])([H])C1([H])[H]
InChI=1S/C22H44O2/c1-3-5-7-8-9-10-11-12-13-14-15-16-17-18-19-20-22(23)24-21-6-4-2/h3-21H2,1-2H3		123-95-5	Irritant	Irritant	Non-irritant	[H]C([H])([H])C([H])([H])C([H])([H])C([H])([H])OC(=O)C([H])([H])C([H])([H])C([H])([H])C([H])([H])C([H])([H])C([H])([H])C([H])([H])C([H])([H])C([H])([H])C([H])([H])C([H])([H])C([H])([H])C([H])([H])C([H])([H])C([H])([H])C([H])([H])C([H])([H])[H]
InChI=1S/C9H20O3/c1-4-5-11-7-9(3)12-6-8(2)10/h8-10H,4-7H2,1-3H3	2B	29911-27-1	Irritant	Irritant	Non-irritant	[H]OC([H])(C([H])([H])[H])C([H])([H])OC([H])(C([H])([H])[H])C([H])([H])OC([H])([H])C([H])([H])C([H])([H])[H]
InChI=1S/C12H18O2/c1-2-3-4-5-6-10-7-8-11(13)9-12(10)14/h7-9,13-14H,2-6H2,1H3		136-77-6	Irritant	Irritant	Non-irritant	[H]Oc1c([H])c([H])c(c(O[H])c1[H])C([H])([H])C([H])([H])C([H])([H])C([H])([H])C([H])([H])C([H])([H])[H]
InChI=1S/C12H26S/c1-2-3-4-5-6-7-8-9-10-11-12-13/h13H,2-12H2,1H3		112-55-0	Irritant	Irritant	Non-irritant	[H]SC([H])([H])C([H])([H])C([H])([H])C([H])([H])C([H])([H])C([H])([H])C([H])([H])C([H])([H])C([H])([H])C([H])([H])C([H])([H])C([H])([H])[H]
InChI=1S/C12H14O4/c1-2-9(13-5-11-7-15-11)4-10(3-1)14-6-12-8-16-12/h1-4,11-12H,5-8H2		101-90-6	Irritant	Irritant	Non-irritant	[H]c1c([H])c(OC([H])([H])C2([H])OC2([H])[H])c([H])c(OC([H])([H])C2([H])OC2([H])[H])c1[H]
InChI=1S/C18H35ClO/c1-2-3-4-5-6-7-8-9-10-11-12-13-14-15-16-17-18(19)20/h2-17H2,1H3		112-76-5	Irritant	Irritant	Non-irritant	[H]C([H])([H])C([H])([H])C([H])([H])C([H])([H])C([H])([H])C([H])([H])C([H])([H])C([H])([H])C([H])([H])C([H])([H])C([H])([H])C([H])([H])C([H])([H])C([H])([H])C([H])([H])C([H])([H])C([H])([H])C(Cl)=O
InChI=1S/C5H12O4/c6-1-5(2-7,3-8)4-9/h6-9H,1-4H2		115-77-5	Irritant	Irritant	Non-irritant	[H]OC([H])([H])C(C([H])([H])O[H])(C([H])([H])O[H])C([H])([H])O[H]
InChI=1S/C24H46O4/c1-3-5-7-9-11-13-15-17-19-21-23(25)27-28-24(26)22-20-18-16-14-12-10-8-6-4-2/h3-22H2,1-2H3		105-74-8	Irritant	Irritant	Non-irritant	[H]C([H])([H])C([H])([H])C([H])([H])C([H])([H])C([H])([H])C([H])([H])C([H])([H])C([H])([H])C([H])([H])C([H])([H])C([H])([H])C(=O)OOC(=O)C([H])([H])C([H])([H])C([H])([H])C([H])([H])C([H])([H])C([H])([H])C([H])([H])C([H])([H])C([H])([H])C([H])([H])C([H])([H])[H]
InChI=1S/C11H22O2/c1-3-4-5-6-7-8-9-10-11(12)13-2/h3-10H2,1-2H3		110-42-9	Irritant	Irritant	Non-irritant	[H]C([H])([H])OC(=O)C([H])([H])C([H])([H])C([H])([H])C([H])([H])C([H])([H])C([H])([H])C([H])([H])C([H])([H])C([H])([H])[H]
InChI=1S/C18H32O7/c1-4-7-10-23-15(19)13-18(22,17(21)25-12-9-6-3)14-16(20)24-11-8-5-2/h22H,4-14H2,1-3H3		77-94-1	Irritant	Irritant	Non-irritant	[H]OC(C(=O)OC([H])([H])C([H])([H])C([H])([H])C([H])([H])[H])(C([H])([H])C(=O)OC([H])([H])C([H])([H])C([H])([H])C([H])([H])[H])C([H])([H])C(=O)OC([H])([H])C([H])([H])C([H])([H])C([H])([H])[H]
InChI=1S/C32H28N4O8S2/c1-4-44-25-10-8-24(9-11-25)33-34-27-12-5-21(15-19(27)2)22-6-13-28(20(3)16-22)35-36-32-29(37)14-7-23-17-26(45(38,39)40)18-30(31(23)32)46(41,42)43/h5-18,35H,4H2,1-3H3,(H,38,39,40)(H,41,42,43)		6358-29-8	Irritant	Irritant	Non-irritant	[H]OS(=O)(=O)c1c([H])c2C([H])=C([H])C(=O)\C(=N/N([H])c3c([H])c([H])c(c([H])c3C([H])([H])[H])-c3c([H])c([H])c(N=Nc4c([H])c([H])c(OC([H])([H])C([H])([H])[H])c([H])c4[H])c(c3[H])C([H])([H])[H])c2c(c1[H])S(=O)(=O)O[H]
ONKNPOPIGWHAQC-UHFFFAOYSA-N	Non-irritant	1222-05-5	Non-irritant	Non-irritant	Irritant	[H]c1c2c(c([H])c3c1C([H])([H])OC([H])([H])C3([H])C([H])([H])[H])C(C([H])([H])[H])(C([H])([H])[H])C([H])(C([H])([H])[H])C2(C([H])([H])[H])C([H])([H])[H]
InChI=1S/C7H8N2O/c1-9-5-3-2-4-7(9)6-8-10/h2-6H,1H3		6735-59-7	Non-irritant	Non-irritant	Irritant	[H]ON=C([H])c1c([H])c([H])c([H])c([H])[n+]1C([H])([H])[H]
InChI=1S/C7H10N2O2S/c1-3-11-7(10)9-5-4-8(2)6(9)12/h4-5H,3H2,1-2H3		22232-54-8	Non-irritant	Non-irritant	Irritant	[H]C1=C([H])N(C(=S)N1C(=O)OC([H])([H])C([H])([H])[H])C([H])([H])[H]
ZNRLMGFXSPUZNR-UHFFFAOYSA-N	Non-irritant	26780-96-1	Non-irritant	Non-irritant	Irritant	[H]N1c2c([H])c([H])c([H])c([H])c2C(=C([H])C1(C([H])([H])[H])C([H])([H])[H])C([H])([H])[H]
YGCFIWIQZPHFLU-UHFFFAOYSA-M	Non-irritant	55589-62-3	Non-irritant	Non-irritant	Irritant	[H]N1C(=O)C([H])=C(OS1(=O)=O)C([H])([H])[H]
InChI=1S/C11H17BrN/c1-4-13(2,3)9-10-7-5-6-8-11(10)12/h5-8H,4,9H2,1-3H3/q+1		59-41-6	Non-irritant	Non-irritant	Irritant	[H]c1c([H])c([H])c(c(Br)c1[H])C([H])([H])[N+](C([H])([H])[H])(C([H])([H])[H])C([H])([H])C([H])([H])[H]
KWIUHFFTVRNATP-UHFFFAOYSA-N	Non-irritant	107-43-7	Non-irritant	Non-irritant	Irritant	[H]OC(=O)C([H])([H])[N+](C([H])([H])[H])(C([H])([H])[H])C([H])([H])[H]
COUMKTRLCGRAAA-UHFFFAOYSA-M	Non-irritant	68955-19-1	Non-irritant	Non-irritant	Irritant	[H]OS(=O)(=O)OC([H])([H])C([H])([H])C([H])([H])C([H])([H])C([H])([H])C([H])([H])C([H])([H])C([H])([H])C([H])([H])C([H])([H])C([H])([H])C([H])([H])C([H])([H])C([H])([H])C([H])([H])[H]
UZZYXUGECOQHPU-UHFFFAOYSA-M	Non-irritant	142-31-4	Non-irritant	Non-irritant	Irritant	[H]OS(=O)(=O)OC([H])([H])C([H])([H])C([H])([H])C([H])([H])C([H])([H])C([H])([H])C([H])([H])C([H])([H])[H]
InChI=1S/C9H12N6/c1-2-13(1)7-10-8(14-3-4-14)12-9(11-7)15-5-6-15/h1-6H2		51-18-3	Non-irritant	Non-irritant	Irritant	[H]C1([H])N(c2nc(nc(n2)N2C([H])([H])C2([H])[H])N2C([H])([H])C2([H])[H])C1([H])[H]
VCVKIIDXVWEWSZ-UHFFFAOYSA-J	Non-irritant	51981-21-6	Non-irritant	Non-irritant	Irritant	[H]OC(=O)C([H])([H])N(C([H])([H])C(=O)O[H])C([H])(C(=O)O[H])C([H])([H])C([H])([H])C(=O)O[H]
InChI=1S/C10H15NO/c1-4-11(2,3)9-6-5-7-10(12)8-9/h5-8H,4H2,1-3H3/p+1		312-48-1	Non-irritant	Non-irritant	Irritant	[H]Oc1c([H])c([H])c([H])c(c1[H])[N+](C([H])([H])[H])(C([H])([H])[H])C([H])([H])C([H])([H])[H]
InChI=1S/C5H6N2OS/c1-3-2-4(8)7-5(9)6-3/h2H,1H3,(H2,6,7,8,9)		56-04-2	Non-irritant	Non-irritant	Irritant	[H]N1C(=S)N([H])C(=C([H])C1=O)C([H])([H])[H]
InChI=1S/C4H3IN2OS/c5-2-1-6-4(9)7-3(2)8/h1H,(H2,6,7,8,9)		5984-97-4	Non-irritant	Non-irritant	Irritant	[H]N1C([H])=C(I)C(=O)N([H])C1=S
OMVSWZDEEGIJJI-UHFFFAOYSA-N	Non-irritant	6846-50-0	Non-irritant	Non-irritant	Irritant	[H]C([H])([H])C([H])(C(=O)OC([H])([H])C(C([H])([H])[H])(C([H])([H])[H])C([H])(OC(=O)C([H])(C([H])([H])[H])C([H])([H])[H])C([H])(C([H])([H])[H])C([H])([H])[H])C([H])([H])[H]
InChI=1S/C12H21N/c1-10-3-9-4-11(2,6-10)8-12(13,5-9)7-10/h9H,3-8,13H2,1-2H3		19982-08-2	Non-irritant	Non-irritant	Irritant	[H]N([H])C12C([H])([H])C3([H])C([H])([H])C(C([H])([H])[H])(C1([H])[H])C([H])([H])C(C([H])([H])[H])(C3([H])[H])C2([H])[H]
InChI=1S/C3H2ClF5O/c4-1(5)3(8,9)10-2(6)7/h1-2H		13838-16-9	Non-irritant	Non-irritant	Irritant	[H]C(F)(F)OC(F)(F)C([H])(F)Cl
InChI=1S/C9H11N/c10-9-6-8(9)7-4-2-1-3-5-7/h1-5,8-9H,6,10H2		95-62-5	Non-irritant	Non-irritant	Irritant	[H]N([H])C1([H])C([H])([H])C1([H])c1c([H])c([H])c([H])c([H])c1[H]
XKJCHHZQLQNZHY-UHFFFAOYSA-N	Non-irritant	85-41-6	Non-irritant	Non-irritant	Irritant	[H]N1C(=O)c2c([H])c([H])c([H])c([H])c2C1=O
QCWRDNFBMVSDEY-UHFFFAOYSA-N	Non-irritant	14338-82-0	Non-irritant	Non-irritant	Irritant	[H]C([H])([H])C([H])([H])C([H])([H])C([H])([H])OC(=O)C([H])([H])SC([H])([H])SC([H])([H])C(=O)OC([H])([H])C([H])([H])C([H])([H])C([H])([H])[H]
DXGLGDHPHMLXJC-UHFFFAOYSA-N	Non-irritant	131-57-7	Non-irritant	Non-irritant	Irritant	[H]Oc1c([H])c(OC([H])([H])[H])c([H])c([H])c1C(=O)c1c([H])c([H])c([H])c([H])c1[H]
CBIFNLUPCWCNQT-UHFFFAOYSA-N	Non-irritant	18516-18-2	Non-irritant	Non-irritant	Irritant	[H]OC([H])([H])C(C([H])=O)(C([H])([H])[H])C([H])([H])O[H]
HQYALQRYBUJWDH-UHFFFAOYSA-N	Non-irritant	1067-25-0	Non-irritant	Non-irritant	Irritant	[H]C([H])([H])O[Si](OC([H])([H])[H])(OC([H])([H])[H])C([H])([H])C([H])([H])C([H])([H])[H]
XMTQQYYKAHVGBJ-UHFFFAOYSA-N	Non-irritant	330-54-1	Non-irritant	Non-irritant	Irritant	[H]N(C(=O)N(C([H])([H])[H])C([H])([H])[H])c1c([H])c([H])c(Cl)c(Cl)c1[H]
MUBZPKHOEPUJKR-UHFFFAOYSA-L	Non-irritant	640-67-5	Non-irritant	Non-irritant	Irritant	[H]OC(=O)C(=O)O[H]
LLHKCFNBLRBOGN-UHFFFAOYSA-N	Non-irritant	108-65-6	Non-irritant	Non-irritant	Irritant	[H]C([H])([H])OC([H])([H])C([H])(OC(=O)C([H])([H])[H])C([H])([H])[H]
RYNQKSJRFHJZTK-UHFFFAOYSA-N	Non-irritant	103429-90-9	Non-irritant	Non-irritant	Irritant	[H]C([H])([H])OC(C([H])([H])[H])(C([H])([H])[H])C([H])([H])C([H])([H])OC(=O)C([H])([H])[H]
RXKJFZQQPQGTFL-UHFFFAOYSA-N	Non-irritant	96-26-4	Non-irritant	Non-irritant	Irritant	[H]OC([H])([H])C(=O)C([H])([H])O[H]
InChI=1S/C9H11NO2/c1-2-12-9(11)7-3-5-8(10)6-4-7/h3-6H,2,10H2,1H3		94-09-7	Non-irritant	Non-irritant	Irritant	[H]N([H])c1c([H])c([H])c(c([H])c1[H])C(=O)OC([H])([H])C([H])([H])[H]
IKXFIBBKEARMLL-UHFFFAOYSA-N	Non-irritant	597-82-0	Non-irritant	Non-irritant	Irritant	[H]c1c([H])c([H])c(OP(=S)(Oc2c([H])c([H])c([H])c([H])c2[H])Oc2c([H])c([H])c([H])c([H])c2[H])c([H])c1[H]
BVKZGUZCCUSVTD-UHFFFAOYSA-N	Non-irritant	10361-29-2	Non-irritant	Non-irritant	Irritant	[H]OC(=O)O[H]
InChI=1S/C24H40O4/c1-14(4-7-21(27)28)17-5-6-18-22-19(9-11-24(17,18)3)23(2)10-8-16(25)12-15(23)13-20(22)26/h14-20,22,25-26H,4-13H2,1-3H3,(H,27,28)		474-25-9 128-13-2	Non-irritant	Non-irritant	Irritant	[H]OC(=O)C([H])([H])C([H])([H])C([H])(C([H])([H])[H])C1([H])C([H])([H])C([H])([H])C2([H])C3([H])C([H])(O[H])C([H])([H])C4([H])C([H])([H])C([H])(O[H])C([H])([H])C([H])([H])C4(C([H])([H])[H])C3([H])C([H])([H])C([H])([H])C12C([H])([H])[H]
YKNMBTZOEVIJCM-HWKANZROSA-N	Non-irritant	25339-53-1	Non-irritant	Non-irritant	Irritant	[H]C(=C([H])C([H])([H])C([H])([H])C([H])([H])C([H])([H])C([H])([H])C([H])([H])C([H])([H])[H])C([H])([H])[H]
BTBUEUYNUDRHOZ-UHFFFAOYSA-N	Non-irritant	12007-92-0	Non-irritant	Non-irritant	Irritant	[H]OB(O[H])O[H]
InChI=1S/C6H10O4/c1-5(7)9-3-4-10-6(2)8/h3-4H2,1-2H3		111-55-7	Non-irritant	Non-irritant	Irritant	[H]C([H])([H])C(=O)OC([H])([H])C([H])([H])OC(=O)C([H])([H])[H]
GWESVXSMPKAFAS-UHFFFAOYSA-N	Non-irritant	696-29-7	Non-irritant	Non-irritant	Irritant	[H]C([H])([H])C([H])(C([H])([H])[H])C1([H])C([H])([H])C([H])([H])C([H])([H])C([H])([H])C1([H])[H]
AEIJTFQOBWATKX-UHFFFAOYSA-N	Non-irritant	1117-86-8	Non-irritant	Non-irritant	Irritant	[H]OC([H])([H])C([H])(O[H])C([H])([H])C([H])([H])C([H])([H])C([H])([H])C([H])([H])C([H])([H])[H]
