# Supplementary material for: Novel computational models offer alternatives to animal testing for assessing eye irritation and corrosion potential of chemicals
Source: Artif Intell Life Sci. Author manuscript; Available in PMC 2022 Aug 5. (PMC9355119; doi:10.1016/j.ailsci.2021.100028)
Supplement: 28 [file NIHMS1767730-supplement-28.xlsx]

## Sheet: default_1
Smiles	InChIKey	UN GHS	CASRN	Outcome	MuDRA Prediction	Mispred-Morgan	Mispred-MACCS	Mispred-RDKit	Mispred-Dragon
[H]C([H])=C([H])C(=O)OC([H])([H])C([H])([H])[N+](C([H])([H])[H])(C([H])([H])[H])C([H])([H])c1c([H])c([H])c([H])c([H])c1[H]	CQLNQGQDXMGDBC-UHFFFAOYSA-N	2A	46830-22-2	Irritant	Irritant	Mispredicted	Mispredicted	Mispredicted	Mispredicted
[H]OC([H])(C([H])([H])[H])C([H])([H])Oc1c([H])c([H])c(c([H])c1[H])C(c1c([H])c([H])c(OC([H])([H])C([H])(O[H])C([H])([H])[H])c([H])c1[H])(C([H])([H])[H])C([H])([H])[H]	MIUUNYUUEFHIHM-UHFFFAOYSA-N	2B	116-37-0	Irritant	Irritant	Mispredicted	Mispredicted	Mispredicted	Mispredicted
[H]OC1([H])C([H])(OC([H])([H])C([H])([H])C([H])([H])C([H])([H])C([H])([H])[H])OC([H])(C([H])([H])[H])C([H])(O[H])C1([H])O[H]	MXMLDYZVUZXDAF-FBDQPXRJSA-N	2A	83161-22-2	Irritant	Irritant	Mispredicted	Mispredicted	Mispredicted	Mispredicted
[H]c1c([H])c(c([H])c([H])c1C(=O)OC([H])([H])C([H])(C([H])([H])C([H])([H])[H])C([H])([H])C([H])([H])C([H])([H])C([H])([H])[H])C(=O)OC([H])([H])C([H])(C([H])([H])C([H])([H])[H])C([H])([H])C([H])([H])C([H])([H])C([H])([H])[H]	RWPICVVBGZBXNA-UHFFFAOYSA-N	2B	6422-86-2	Irritant	Irritant	Mispredicted	Mispredicted	Mispredicted	Mispredicted
[H]C([H])([H])OC(=O)C([H])(C([H])([H])[H])C([H])([H])C([H])([H])C(=O)N(C([H])([H])[H])C([H])([H])[H]	WEFZXWJJPHGTTN-UHFFFAOYSA-N	2A	1174627-68-9	Irritant	Irritant	Mispredicted	Mispredicted	Mispredicted	Mispredicted
[H]OC([H])([H])C([H])([H])Oc1c([H])c([H])c(OC([H])([H])C([H])([H])O[H])c([H])c1[H]	WTPYFJNYAMXZJG-UHFFFAOYSA-N	2B	104-38-1	Irritant	Irritant	Mispredicted	Mispredicted	Mispredicted	Mispredicted
[H]C([H])([H])C([H])([H])C([H])([H])C([H])([H])C([H])(C([H])([H])OC(=O)OOC(=O)OC([H])([H])C([H])(C([H])([H])C([H])([H])[H])C([H])([H])C([H])([H])C([H])([H])C([H])([H])[H])C([H])([H])C([H])([H])[H]	ZACVGCNKGYYQHA-UHFFFAOYSA-N	2A	16111-62-9	Irritant	Irritant	Mispredicted	Mispredicted	Mispredicted	Mispredicted
[H]c1c([H])c([H])c(C(=O)OC([H])([H])C([H])([H])C([H])([H])C([H])([H])C([H])([H])C([H])([H])C([H])([H])C([H])(C([H])([H])[H])C([H])([H])[H])c(c1[H])C(=O)OC([H])([H])C([H])([H])C([H])([H])C([H])([H])C([H])([H])C([H])([H])C([H])([H])C([H])(C([H])([H])[H])C([H])([H])[H]	ZVFDTKUVRCTHQE-UHFFFAOYSA-N	2B	68515-49-1	Irritant	Irritant	Mispredicted	Mispredicted	Mispredicted	Mispredicted
[H]C([H])=C([H])C([H])([H])C([H])([H])C([H])([H])C([H])([H])C([H])([H])C([H])([H])C([H])([H])C([H])([H])[H]	InChI=1S/C10H20/c1-3-5-7-9-10-8-6-4-2/h3H,1,4-10H2,2H3		872-05-9	Irritant	Irritant	Mispredicted	Mispredicted	Mispredicted	Mispredicted
[H]OC([H])([H])C([H])([H])N(C(=O)C([H])([H])C([H])([H])C([H])([H])C([H])([H])C([H])([H])C([H])([H])C([H])([H])C([H])([H])C([H])([H])C([H])([H])C([H])([H])[H])C([H])([H])C([H])([H])O[H]	InChI=1S/C16H33NO3/c1-2-3-4-5-6-7-8-9-10-11-16(20)17(12-14-18)13-15-19/h18-19H,2-15H2,1H3		120-40-1	Irritant	Irritant	Mispredicted	Mispredicted	Mispredicted	Mispredicted
[H]C([H])=C([H])C([H])([H])C([H])([H])C([H])([H])C([H])([H])C([H])([H])C([H])([H])C([H])([H])C([H])([H])C([H])([H])[H]	InChI=1S/C11H22/c1-3-5-7-9-11-10-8-6-4-2/h3H,1,4-11H2,2H3		821-95-4	Irritant	Irritant	Mispredicted	Mispredicted	Mispredicted	Mispredicted
[H]Oc1c(c([H])c(c([H])c1C(C([H])([H])[H])(C([H])([H])[H])C([H])([H])[H])C([H])([H])C([H])([H])[H])C([H])([H])c1c([H])c(c([H])c(c1O[H])C(C([H])([H])[H])(C([H])([H])[H])C([H])([H])[H])C([H])([H])C([H])([H])[H]	InChI=1S/C25H36O2/c1-9-16-11-18(22(26)20(13-16)24(3,4)5)15-19-12-17(10-2)14-21(23(19)27)25(6,7)8/h11-14,26-27H,9-10,15H2,1-8H3		88-24-4	Irritant	Irritant	Mispredicted	Mispredicted	Mispredicted	Mispredicted
[H]N([H])c1c([H])c([H])c(c([H])c1[H])-c1c([H])c([H])c(N([H])[H])c([H])c1[H]	InChI=1S/C12H12N2/c13-11-5-1-9(2-6-11)10-3-7-12(14)8-4-10/h1-8H,13-14H2		92-87-5	Irritant	Irritant	Mispredicted	Mispredicted	Mispredicted	Mispredicted
[H]N([H])C([H])([H])C1(C([H])([H])[H])C([H])([H])C([H])([H])C([H])([H])C2(c3c([H])c([H])c(c([H])c3C([H])([H])C([H])([H])C12[H])C([H])(C([H])([H])[H])C([H])([H])[H])C([H])([H])[H]	InChI=1S/C20H31N/c1-14(2)15-6-8-17-16(12-15)7-9-18-19(3,13-21)10-5-11-20(17,18)4/h6,8,12,14,18H,5,7,9-11,13,21H2,1-4H3		1446-61-3	Irritant	Irritant	Mispredicted	Mispredicted	Mispredicted	Mispredicted
[H]Oc1c([H])c([H])c(N([H])c2c([H])c([H])c(c([H])c2[H])C([H])([H])[H])c2C(=O)c3c([H])c([H])c([H])c([H])c3C(=O)c12	InChI=1S/C21H15NO3/c1-12-6-8-13(9-7-12)22-16-10-11-17(23)19-18(16)20(24)14-4-2-3-5-15(14)21(19)25/h2-11,22-23H,1H3		81-48-1	Irritant	Irritant	Mispredicted	Mispredicted	Mispredicted	Mispredicted
[H]OC([H])(C([H])([H])OC(=O)C([H])([H])C([H])([H])C([H])([H])C([H])([H])C([H])([H])C([H])([H])C([H])([H])C([H])([H])C([H])([H])C([H])([H])C([H])([H])[H])C1([H])OC([H])([H])C([H])(O[H])C1([H])O[H]	InChI=1S/C18H34O6/c1-2-3-4-5-6-7-8-9-10-11-16(21)23-13-15(20)18-17(22)14(19)12-24-18/h14-15,17-20,22H,2-13H2,1H3		1338-39-2	Irritant	Irritant	Mispredicted	Mispredicted	Mispredicted	Mispredicted
[H]C([H])([H])C([H])([H])C([H])([H])C([H])([H])C([H])([H])C([H])([H])C([H])([H])C([H])([H])OC(=O)C([H])([H])C([H])([H])C([H])([H])C([H])([H])C(=O)OC([H])([H])C([H])([H])C([H])([H])C([H])([H])C([H])([H])C([H])([H])C([H])([H])C([H])([H])[H]	InChI=1S/C22H42O4/c1-3-5-7-9-11-15-19-25-21(23)17-13-14-18-22(24)26-20-16-12-10-8-6-4-2/h3-20H2,1-2H3		123-79-5	Irritant	Irritant	Mispredicted	Mispredicted	Mispredicted	Mispredicted
[H]N(C(=O)C([H])([H])N(C([H])([H])C([H])([H])[H])C([H])([H])C([H])([H])[H])c1c(c([H])c([H])c([H])c1C([H])([H])[H])C([H])([H])[H]	InChI=1S/C14H22N2O/c1-5-16(6-2)10-13(17)15-14-11(3)8-7-9-12(14)4/h7-9H,5-6,10H2,1-4H3,(H,15,17)		137-58-6	Irritant	Irritant	Mispredicted	Mispredicted	Mispredicted	Mispredicted
[H]OC([H])([H])C1([H])OC([H])(n2c([H])nc3c2N([H])C(=NC3=O)N([H])[H])C([H])(O[H])C1([H])O[H]	InChI=1S/C10H13N5O5/c11-10-13-7-4(8(19)14-10)12-2-15(7)9-6(18)5(17)3(1-16)20-9/h2-3,5-6,9,16-18H,1H2,(H3,11,13,14,19)		118-00-3	Irritant	Irritant	Mispredicted	Mispredicted	Mispredicted	Mispredicted
[H]C1=C(OC(C([H])([H])[H])(C([H])([H])[H])C([H])([H])C1=O)C(=O)OC([H])([H])C([H])([H])C([H])([H])C([H])([H])[H]	InChI=1S/C12H18O4/c1-4-5-6-15-11(14)10-7-9(13)8-12(2,3)16-10/h7H,4-6,8H2,1-3H3		532-34-3	Irritant	Irritant	Mispredicted	Mispredicted	Mispredicted	Mispredicted
[H]Oc1c(c([H])c(c([H])c1C1(C([H])([H])[H])C([H])([H])C([H])([H])C([H])([H])C([H])([H])C1([H])[H])C([H])([H])[H])C([H])([H])c1c([H])c(c([H])c(c1O[H])C1(C([H])([H])[H])C([H])([H])C([H])([H])C([H])([H])C([H])([H])C1([H])[H])C([H])([H])[H]	InChI=1S/C29H40O2/c1-20-15-22(26(30)24(17-20)28(3)11-7-5-8-12-28)19-23-16-21(2)18-25(27(23)31)29(4)13-9-6-10-14-29/h15-18,30-31H,5-14,19H2,1-4H3		77-62-3	Irritant	Irritant	Mispredicted	Mispredicted	Mispredicted	Mispredicted
[H]c1c([H])c([H])c2sc(SSN3C([H])([H])C([H])([H])OC([H])([H])C3([H])[H])nc2c1[H]	InChI=1S/C11H12N2OS3/c1-2-4-10-9(3-1)12-11(15-10)16-17-13-5-7-14-8-6-13/h1-4H,5-8H2		95-32-9	Irritant	Irritant	Mispredicted	Mispredicted	Mispredicted	Mispredicted
[H]C([H])([H])C([H])([H])C([H])([H])C([H])([H])OC(=O)C([H])([H])C([H])([H])C([H])([H])C([H])([H])C([H])([H])C([H])([H])C([H])([H])C([H])([H])C([H])([H])C([H])([H])C([H])([H])C([H])([H])C([H])([H])C([H])([H])C([H])([H])C([H])([H])C([H])([H])[H]	InChI=1S/C22H44O2/c1-3-5-7-8-9-10-11-12-13-14-15-16-17-18-19-20-22(23)24-21-6-4-2/h3-21H2,1-2H3		123-95-5	Irritant	Irritant	Mispredicted	Mispredicted	Mispredicted	Mispredicted
[H]OC(C(=O)OC([H])([H])C([H])([H])C([H])([H])C([H])([H])[H])(C([H])([H])C(=O)OC([H])([H])C([H])([H])C([H])([H])C([H])([H])[H])C([H])([H])C(=O)OC([H])([H])C([H])([H])C([H])([H])C([H])([H])[H]	InChI=1S/C18H32O7/c1-4-7-10-23-15(19)13-18(22,17(21)25-12-9-6-3)14-16(20)24-11-8-5-2/h22H,4-14H2,1-3H3		77-94-1	Irritant	Irritant	Mispredicted	Mispredicted	Mispredicted	Mispredicted
[H]OS(=O)(=O)c1c([H])c2C([H])=C([H])C(=O)\C(=N/N([H])c3c([H])c([H])c(c([H])c3C([H])([H])[H])-c3c([H])c([H])c(N=Nc4c([H])c([H])c(OC([H])([H])C([H])([H])[H])c([H])c4[H])c(c3[H])C([H])([H])[H])c2c(c1[H])S(=O)(=O)O[H]	InChI=1S/C32H28N4O8S2/c1-4-44-25-10-8-24(9-11-25)33-34-27-12-5-21(15-19(27)2)22-6-13-28(20(3)16-22)35-36-32-29(37)14-7-23-17-26(45(38,39)40)18-30(31(23)32)46(41,42)43/h5-18,35H,4H2,1-3H3,(H,38,39,40)(H,41,42,43)		6358-29-8	Irritant	Irritant	Mispredicted	Mispredicted	Mispredicted	Mispredicted
[H]ON=C([H])c1c([H])c([H])c([H])c([H])[n+]1C([H])([H])[H]	InChI=1S/C7H8N2O/c1-9-5-3-2-4-7(9)6-8-10/h2-6H,1H3		6735-59-7	Non-irritant	Non-irritant	Mispredicted	Mispredicted	Mispredicted	Mispredicted
[H]C1([H])N(c2nc(nc(n2)N2C([H])([H])C2([H])[H])N2C([H])([H])C2([H])[H])C1([H])[H]	InChI=1S/C9H12N6/c1-2-13(1)7-10-8(14-3-4-14)12-9(11-7)15-5-6-15/h1-6H2		51-18-3	Non-irritant	Non-irritant	Mispredicted	Mispredicted	Mispredicted	Mispredicted
[H]N([H])C1([H])C([H])([H])C1([H])c1c([H])c([H])c([H])c([H])c1[H]	InChI=1S/C9H11N/c10-9-6-8(9)7-4-2-1-3-5-7/h1-5,8-9H,6,10H2		95-62-5	Non-irritant	Non-irritant	Mispredicted	Mispredicted	Mispredicted	Mispredicted
[H]N1C(=O)c2c([H])c([H])c([H])c([H])c2C1=O	XKJCHHZQLQNZHY-UHFFFAOYSA-N	Non-irritant	85-41-6	Non-irritant	Non-irritant	Mispredicted	Mispredicted	Mispredicted	Mispredicted
[H]OC([H])([H])C(C([H])=O)(C([H])([H])[H])C([H])([H])O[H]	CBIFNLUPCWCNQT-UHFFFAOYSA-N	Non-irritant	18516-18-2	Non-irritant	Non-irritant	Mispredicted	Mispredicted	Mispredicted	Mispredicted
[H]N(C(=O)N(C([H])([H])[H])C([H])([H])[H])c1c([H])c([H])c(Cl)c(Cl)c1[H]	XMTQQYYKAHVGBJ-UHFFFAOYSA-N	Non-irritant	330-54-1	Non-irritant	Non-irritant	Mispredicted	Mispredicted	Mispredicted	Mispredicted
[H]OC(=O)C(=O)O[H]	MUBZPKHOEPUJKR-UHFFFAOYSA-L	Non-irritant	640-67-5	Non-irritant	Non-irritant	Mispredicted	Mispredicted	Mispredicted	Mispredicted
[H]C([H])([H])OC([H])([H])C([H])(OC(=O)C([H])([H])[H])C([H])([H])[H]	LLHKCFNBLRBOGN-UHFFFAOYSA-N	Non-irritant	108-65-6	Non-irritant	Non-irritant	Mispredicted	Mispredicted	Mispredicted	Mispredicted
[H]N([H])c1c([H])c([H])c(c([H])c1[H])C(=O)OC([H])([H])C([H])([H])[H]	InChI=1S/C9H11NO2/c1-2-12-9(11)7-3-5-8(10)6-4-7/h3-6H,2,10H2,1H3		94-09-7	Non-irritant	Non-irritant	Mispredicted	Mispredicted	Mispredicted	Mispredicted
[H]c1c([H])c([H])c(OP(=S)(Oc2c([H])c([H])c([H])c([H])c2[H])Oc2c([H])c([H])c([H])c([H])c2[H])c([H])c1[H]	IKXFIBBKEARMLL-UHFFFAOYSA-N	Non-irritant	597-82-0	Non-irritant	Non-irritant	Mispredicted	Mispredicted	Mispredicted	Mispredicted
[H]OC(=O)O[H]	BVKZGUZCCUSVTD-UHFFFAOYSA-N	Non-irritant	10361-29-2	Non-irritant	Non-irritant	Mispredicted	Mispredicted	Mispredicted	Mispredicted
[H]OB(O[H])O[H]	BTBUEUYNUDRHOZ-UHFFFAOYSA-N	Non-irritant	12007-92-0	Non-irritant	Non-irritant	Mispredicted	Mispredicted	Mispredicted	Mispredicted
[H]C([H])([H])C(=O)OC([H])([H])C([H])([H])OC(=O)C([H])([H])[H]	InChI=1S/C6H10O4/c1-5(7)9-3-4-10-6(2)8/h3-4H2,1-2H3		111-55-7	Non-irritant	Non-irritant	Mispredicted	Mispredicted	Mispredicted	Mispredicted
